# Supplementary material for: Interferon-Gamma–Producing CD8+ Tissue Resident Memory T Cells Are a Targetable Hallmark of Immune Checkpoint Inhibitor–Colitis
Source: Gastroenterology. 2021 Oct;161(4):1229–1244.e9. doi: 10.1053/j.gastro.2021.06.025 (PMC8527886; doi:10.1053/j.gastro.2021.06.025)
Supplement: Supplementary Table S4 [file mmc1.xlsx]

## Sheet: AbSeq Panel
marker	clone
CD103	Ber-ACT8
CD28	CD28.2
CD27	M-T271
CD197 (CCR7)	3D12
CD161	DX12
CD69	FN50
CD4	SK3
CD3	SK7
CD196 (CCR6)	11A9
CD152 (CTLA-4)	BNI3
CD45RO	UCHL1
CD14	MpP9
CD194 (CCR4)	1G1
CD185 (CXCR5)	RF8B2
CD25	M-A251
CD8	RPA-T8
CD127	HIL-7R-M21
CD45RA	HI100
CD19	SJ25C1
CD10	HI10a
CD11b (Mac-1)	M1/70
CD16	3G8
CD24	ML5
CD275 (B7-H2)	2D3/B7-H2
CD34	581
CD45	HI30
CD5	UCHT2
CD56 (NCAM-1)	NCAM16.2
CD62L	DREG-56
CD7	M-T701
CD80	L307.4
CD86	FUN1
CD90	5E10
ICOS (CD278)	DX29
CD38	HIT2
PD-1 (CD279)	EH12.1
LAG-3	T47-530
OX40 (CD134)	ACT35
TNFRSF9 (CD137)	4B4-1
TCRgd	B1
TIM3 (CD366)	7D3
CD95 (FAS)	DX2
CD126 (IL6R)	M5
GITR (CD357)	V27-580
CD40L (CD154)	TRAP1
CD49b (ITGA2)	12F1
CXCR3 (CD183)	1C6
CD32	FLI8.26
CD226	DX11
HLA-A,B,C	G46-2.6
CD1a	HI149
CD98	UM7F8
CD49a	SR84
CXCR4	12G5
FASL (CD178)	NOK-1
CD26 (DPP4)	M-A261
HLA-DR	G46-6
CD49d	9F10
CD94	HP-3D9
CCR5 (CD195)	2D7
CD161_v2	DX12
CD25	2A3
IL-21R	17A12
IL2RB (CD122)	MIK-B3
ITGB7	FIB504
IFNGR1 (CD119)	GIR-208
CD96	6F9
IL2RG (CD132)	TUGh4
GARP (LRRC32)	7B11
Vg9 TCR	B3
