# Supplementary material for: Interferon-Gamma–Producing CD8+ Tissue Resident Memory T Cells Are a Targetable Hallmark of Immune Checkpoint Inhibitor–Colitis
Source: Gastroenterology. 2021 Oct;161(4):1229–1244.e9. doi: 10.1053/j.gastro.2021.06.025 (PMC8527886; doi:10.1053/j.gastro.2021.06.025)
Supplement: Supplementary Table S5 [file mmc2.xlsx]

## Sheet: RNA panel
gene_symbol	transcript_id
AIM2	NM_004833.1
ABL2	NM_007314.3
AC013264.2_gencode	ENST00000449346.1
ADA	NM_000022.3
ADAM10	NM_001110.3
ADAM17	NM_003183.5
AFF3	NM_001025108.1
AGPAT4	NM_020133.2
AHR	NM_001621.4
AIRE	NM_000383.3
AKAP11	NM_016248.3
AKAP12	NM_005100.3
AKAP12	NM_005100.3
ANK3	NM_020987.4
ANPEP	NM_001150.2
ANXA1	NM_000700.2
ANXA5	NM_001154.3
AOAH	NM_001637.3
APOBEC3G	NM_021822.3
AREG	NM_001657.3
ARL4C	NM_005737.3
ATF6B	NM_004381.4
AURKB	NM_004217.3
B3GAT1	NM_018644.3
B3GNT5	NM_032047.4
BACH2	NM_001170794.1
BACH2	request2
BACH2	section4-1
BANP	NM_017869.3
BATF	NM_006399.3
BATF3	NM_018664.2
BAX	NM_001291428.1
BCL11B	NM_022898.2
BCL2	NM_000633.2
BCL2A1	NM_004049.3
BCL2L1	NM_001322242.1
BCL6	NM_001706.4
BHLHE40	NM_003670.2
BIN2	NM_016293.3
BIRC3	NM_001165.4
BTG1	NM_001731.2
BTG2	NM_006763.2
BTLA	NM_181780.3
C10orf54	NM_022153.1
C2CD4A	request1
C3	NM_000064.3
CARD16	NM_001017534.1
CASP3	NM_004346.3
CASP5	NM_001136109.1
CBLB	NM_170662.4
CCL1	NM_002981.2
CCL2	NM_002982.3
CCL20	NM_004591.2
CCL3	NM_002983.2
CCL4	NM_002984.3
CCL4L2	ENST00000620250.1
CCL5	NM_002985.2
CCNB1	NM_031966.3
CCND2	NM_001759.3
CCR1	NM_001295.2
CCR10	NM_016602.2
CCR2	NM_001123041.2
CCR3	NM_001837.3
CCR4	NM_005508.4
CCR4	section4-2
CCR5	NM_000579.3
CCR6	NM_004367.5
CCR6	NM_004367.5
CCR6	section4-1
CCR7	NM_001838.3
CCR8	NM_005201.3
CCR9	NM_006641.3
CD14	NM_000591.3
CD160	NM_007053.3
CD19	NM_001770.5
CD1C	NM_001765.2
CD2	NM_001767.3
CD200	NM_005944.6
CD226	NM_001303618.1
CD24	NM_001291737.1
CD244	NM_016382.3
CD247	NM_000734.3
CD27	NM_001242.4
CD274	NM_014143.3
CD28	NM_006139.3
CD300A	NM_007261.3
CD300LF	NM_139018.4
CD33	NM_001772.3
CD37	NM_001774.2
CD38	NM_001775.3
CD38	section4-1
CD3D	NM_000732.4
CD3E	NM_000733.3
CD3G	NM_000073.2
CD4	NM_000616.4
CD40	NM_001250.5
CD40LG	NM_000074.2
CD44	NM_000610.3
CD48	NM_001778.3
CD5	NM_014207.3
CD52	NM_001803.2
CD6	NM_006725.4
CD63	NM_001257389.1
CD69	NM_001781.2
CD7	NM_006137.6
CD70	NM_001252.4
CD74	NM_001025159.2
CD80	NM_005191.3
CD86	NM_175862.4
CD86	NM_175862.4
CD8A	NM_001768.6
CD8B	NM_004931.4
CD9	NM_001769.3
CD96	NM_198196.2
CENPC	NM_001812.2
CFH	NM_000186.3
CHI3L2	NM_004000.2
CISH	NM_145071.2
CITED4	NM_133467.2
CLC	NM_001828.5
CLEC2D	NM_013269.5
CLECL1	NM_172004.3
CNOT2	NM_014515.5
COLQ	NM_005677.3
CORO1A	NM_001193333.2
CR2	NM_001877.4
CRTAM	NM_019604.3
CSF2	NM_000758.3
CSF3	NM_000759.3
CST7	NM_003650.3
CTLA-4	section4-1
CTLA4	NM_005214.4
CTSD	NM_001909.4
CTSH	NM_004390.4
CTSW	NM_001335.3
CX3CR1	NM_001337.3
CXCL10	NM_001565.3
CXCL13	NM_006419.2
CXCL16	NM_001100812.1
CXCL8	NM_000584.3
CXCL9	NM_002416.2
CXCR1	NM_000634.2
CXCR3	NM_001504.1
CXCR4	NM_003467.2
CXCR5	NM_001716.4
CXCR6	NM_006564.1
DAPP1	NM_014395.2
DDIT4	NM_019058.2
DEXI	NM_014015.3
DIXDC1	NM_001037954.3
DOCK8	NM_203447.3
DPP4	NM_001935.3
DUSP1	NM_004417.3
DUSP2	NM_004418.3
DUSP4	NM_001394.6
DUSP5	NM_004419.3
DUSP6	NM_001946.3
EGR1	NM_001964.2
EGR3	NM_004430.2
ELF1	NM_172373.3
ENPP3	NM_005021.4
ENTPD1	NM_001776.5
EOMES	NM_005442.3
F2R	NM_001992.4
F5	NM_000130.4
FABP5	NM_001444.2
FAM174B	NM_207446.2
FANK1	NM_145235.3
FAS	NM_000043.5
FASLG	NM_000639.2
FBXO22	NM_012170.3
FBXO3	NM_012175.3
FCER1G	NM_004106.1
FCGR3A	NM_000569.6
FCRL3	ENST00000368184.7
FCRL3	section4-1
FLI1	NM_002017.4
FNIP2	NM_020840.2
FOS	NM_005252.3
FOSB	NM_006732.2
FOSL1	NM_005438.4
FOSL2	NM_005253.3
FOXB1	NM_012182.2
FOXN3	NM_005197.3
FOXO1	NM_002015.3
FOXO3	NM_001455.3
FOXP1	NM_032682.5
FOXP3	NM_014009.3
FOXP3	section4-1
FUT4	NM_002033.3
FYB	NM_001465.4
FYN	NM_002037.5
GAPDH	NM_002046.5
GATA3	ENST00000346208.3
GBP4	NM_052941.4
GBP5	NM_052942.3
GEM	NM_005261.3
GFI1	NM_001127215.1
GHR	NM_000163.4
GIMAP2	NM_015660.2
GIMAP5	NM_018384.4
GIMAP7	NM_153236.3
GLG1	NM_012201.5
GLIS3	NM_001042413.1
GLIS3	NM_001042413.1
GNLY	NM_006433.4
GPR171	NM_013308.3
GPR18	NM_001098200.1
GPR183	NM_004951.4
GPR65	NM_003608.3
GZMA	NM_006144.3
GZMB	NM_004131.4
GZMH	NM_033423.4
GZMK	NM_002104.2
GZMM	NM_005317.3
HAVCR2	NM_032782.4
HIF1A	NM_001530.3
HLA-A	NM_002116.7
HLA-C	NM_002117.5
HLA-DMA	NM_006120.3
HLA-DMB	NM_002118.4
HLA-DPA1	NM_033554.3
HLA-DPB1	NM_002121.5
HLA-DQA1	NM_002122.3
HLA-DQB1	NM_002123.4
HLA-DRA	NM_019111.4
HLA-DRB3	NM_022555.3
HMGB2	NM_002129.3
HMMR	NM_012484.2
HNF1A	NM_000545.6
HRH4	NM_021624.3
ICA1	NM_001136020.2
ICAM1	NM_000201.2
ICOS	NM_012092.3
ICOS	section4-1
ICOSLG	NM_015259.5
ID2	NM_002166.4
ID3	NM_002167.4
IER3	NM_003897.3
IER5	NM_016545.4
IFIH1	NM_022168.3
IFITM2	NM_006435.2
IFITM3	NM_021034.2
IFNA1	NM_024013.2
IFNG	NM_000619.2
IFNGR1	NM_000416.2
IFNGR2	NM_005534.3
IKZF1	ENST00000439701.1
IKZF1	NM_006060.5
IKZF1	NM_006060.5
IKZF2	NM_016260.2
IKZF2	request2
IKZF2	request3
IKZF2	section4-1
IKZF3	NM_012481.4
IKZF3	section4-1
IKZF4	NM_022465.3
IL10	NM_000572.2
IL10RA	NM_001558.3
IL12A	NM_000882.3
IL12RB1	NM_005535.2
IL12RB2	NM_001559.2
IL13	NM_002188.2
IL15	ENST00000477265.5
IL15RA	NM_002189.3
IL17A_novel_polyA site_id: user_seq_11, AMPLICON
IL17A	NM_002190.2
IL17F	NM_052872.3
IL18	NM_001562.3
IL18R1	NM_003855.3
IL18RAP	NM_003853.3
IL1B	NM_000576.2
IL1R1	NM_000877.3
IL1R1	section4-1
IL1R2	NM_004633.3
IL1RL1	ENST00000409584.5
IL1RN	NM_173842.2
IL2	NM_000586.3
IL21	NM_021803.3
IL21	request1
IL21	request2
IL22	NM_020525.4
IL23A	NM_016584.2
IL23R	NM_144701.2
IL25	NM_022789.3
IL26	NM_018402.1
IL27	NM_145659.3
IL27RA	NM_004843.3
IL2RA	ENST00000379959.7
IL2RA	NM_000417.2
IL2RA	section4-1
IL2RB	NM_000878.3
IL2RG	NM_000206.2
IL3	NM_000588.3
IL31	NM_001014336.1
IL32	NM_004221.4
IL3RA	NM_002183.3
IL4	NM_000589.3
IL4R	NM_000418.3
IL5	NM_000879.2
IL6	NM_000600.4
IL6R	NM_000565.3
IL6ST	NM_002184.3
IL7R	NM_002185.3
IL7R	request1
IL9	NM_000590.1
IL9R	NM_002186.2
IRF1	NM_002198.2
IRF2	NM_002199.3
IRF3	NM_001571.5
IRF4	NM_002460.3
IRF4	section4-1
IRF7	NM_004031.2
IRF8	NM_002163.2
IRF9	NM_006084.4
ISG15	NM_005101.3
ITGA2	NM_002203.3
ITGA4	NM_000885.5
ITGAE	NM_002208.4
ITGAL	NM_002209.2
ITGAM	NM_000632.3
ITGAV	NM_002210.4
ITGAX	NM_000887.4
ITGB1	NM_002211.3
ITGB2	NM_000211.4
ITGB7	NM_000889.2
ITK	NM_005546.3
JAK1	NM_002227.3
JAK3	NM_000215.3
JAK3	section4-1
JAZF1	NM_175061.3
JUN	NM_002228.3
JUNB	NM_002229.2
KAT2B	NM_003884.4
KBTBD7	NM_032138.4
KIR2DL1	NM_014218.2
KIR2DL4	NM_001080770.1
KIR3DL1	NM_013289.2
KIT	NM_000222.2
KLF3	ENST00000261438.9
KLF3	NM_016531.5
KLF5	NM_001730.4
KLRB1	NM_002258.2
KLRC1	NM_002259.4
KLRC3	NM_002261.2
KLRC4	NM_013431.2
KLRD1	NM_001114396.1
KLRF1	NM_016523.2
KLRG1	NM_005810.3
KLRK1	NM_007360.3
KRAS	NM_033360.3
LAG3	NM_002286.5
LAIR2	NM_002288.5
LAMP1	NM_005561.3
LAMP3	NM_014398.3
LAP3	NM_015907.2
LAT	NM_014387.3
LAT2	NM_014146.3
LAYN	ENST00000375614.6
LCK	NM_005356.4
LCP2	NM_005565.3
LEF1	NM_016269.4
LGALS1	NM_002305.3
LGALS3	NM_002306.3
LGALS9	NM_002308.3
LIF	NM_002309.4
LILRA1	NM_006863.3
LILRA2	NM_006866.3
LILRB1	NM_001081637.2
LILRB2	NM_005874.4
LILRB4	NM_001278426.3
LITAF	NM_001136472.1
LRP12	NM_013437.4
LRRC32	NM_005512.2
LRRFIP1	NM_001137550.1
LRRN3	NM_001099658.1
LTA	NM_000595.3
LTB	NM_002341.1
MAF	NM_005360.4
MAF	NM_005360.4
MAF	request1
MAF	section4-1
MAPK1	NM_002745.4
MCM2	NM_004526.3
MCM4	NM_005914.3
MIR222HG	ENST00000602461.1
MIR4435-2HG	NR_015395.2
MKI67	NM_002417.4
MYB	NM_005375.3
MYC	NM_002467.4
NAMPT	NM_005746.2
NCAM1	ENST00000615112.4
NCEH1	NM_020792.4
NCR1	NM_004829.6
NCR3	NM_147130.2
NEAT1	NR_028272.1
NFAT5	NM_006599.3
NFATC1	NM_006162.4
NFATC2	NM_173091.3
NFKB1	NM_003998.3
NFKB2	NM_001077494.3
NFKBIA	NM_020529.2
NFKBIZ	NM_031419.3
NINJ2	NM_016533.5
NKG7	NM_005601.3
NOTCH1	NM_017617.4
NR3C1	ENST00000231509.7
NR3C1	NM_000176.2
NR4A1	NM_002135.4
NR4A3	NM_173200.2
NRROS	NM_198565.2
NT5E	NM_002526.3
OAS1	NM_016816.3
ORMDL3	NM_001320801.1
OSM	NM_020530.5
OTUD1	NM_001145373.2
PALLD	NM_016081.3
PASK	NM_015148.3
PCID2	NM_001127202.3
PCLAF	NM_014736.5
PCNA	NM_002592.2
PDCD1	NM_005018.2
PDCL3	NM_024065.4
PDIA4	NM_004911.4
PDIA6	NM_005742.3
PDPR	NM_001322117.1
PECAM1	NM_000442.4
PFN1	NM_005022.3
PGM1	NM_002633.2
PIK3CG	NM_001282426.1
PIK3IP1	NM_052880.4
PIM2	NM_006875.3
PMCH	NM_002674.3
POU2AF1	NM_006235.2
POU2F2	ENST00000342301.8
POU2F2	ENST00000560804.6
POU2F2	NM_002698.4
PPARG	NM_015869.4
PRDM1	NM_001198.3
PRDM1	NM_001198.3
PRDM1	section4-1
PRF1	NM_005041.4
PSEN1	NM_000021.3
PTEN	request1
PTEN	section4-1
PTGDR2	NM_004778.2
PTPN11	NM_002834.3
PTPN2	NM_080422.2
PTPN22	NM_015967.6
PTPN6	NM_080548.4
PTTG1	NM_001282382.1
PTTG2	NM_006607.2
PYCR1	NM_006907.3
RAB27A	ENST00000564609.5
RAB27A	NM_004580.4
RAF1	NM_002880.3
RARA	NM_000964.3
RARB	NM_000965.4
RASGRP1	NM_005739.3
RBMS1	ENST00000409289.6
RBMS1	NM_016836.3
RBPJ	NM_203284.2
REL	ENST00000295025.12
REL	ENST00000394479.3
REL	section4-1
RELA	NM_021975.3
RELB	NM_006509.3
RERE	NM_001042681.1
RGS1	NM_002922.3
RORA	ENST00000261523.9
RORA	NM_002943.3
RORA	section4-1
RORC	NM_005060.3
RORC	section4-1
RTKN2	ENST00000395260.3
RUNX1	ENST00000399240.5
RUNX1	NM_001754.4
RUNX3	NM_004350.2
S100A10	NM_002966.2
S1PR1	NM_001400.4
SATB1	NM_001131010.3
SATB1	NM_001131010.3
SELL	NM_000655.4
SELPLG	NM_003006.4
SEMA7A	NM_003612.4
SGK1	NM_005627.3
SH2B3	NM_005475.2
SIRPG	NM_018556.3
SKAP2	NM_003930.4
SLAMF1	ENST00000302035.10
SLC25A37	NM_016612.3
SLC2A3	NM_006931.2
SLC38A7	NM_018231.2
SMAD2	NM_001003652.3
SMAD3	ENST00000327367.8
SMAD3	section4-1
SNX10	NM_001199835.1
SOCS1	NM_003745.1
SOCS2	NM_001270467.1
SOCS3	NM_003955.4
SOCS4	NM_080867.2
SOX4	NM_003107.2
SPI1	NM_003120.2
SPOCK2	NM_014767.2
SPP1	NM_000582.2
STAT1	NM_007315.3
STAT3	ENST00000585517.5
STAT3	NM_003150.3
STAT3	section4-1
STAT4	NM_003151.3
STAT5A	NM_003152.3
STAT6	NM_003153.4
TAGAP	NM_054114.4
TAP1	NM_000593.5
TARP_refseq	NM_001003799.1
TBX21	NM_013351.1
TCF7	NM_003202.3
TGFB1	NM_000660.5
TGFB3	NM_003239.3
TGFBI	NM_000358.2
TGFBR2	NM_003242.5
TGFBR3	NM_003243.4
TGIF1	NM_003244.3
THEMIS	NM_001010923.2
TIAF1	NM_004740.3
TIFA	NM_052864.2
TIGIT	ENST00000481065.5
TK1	NM_003258.4
TLR2	NM_003264.4
TLR9	NM_017442.3
TMUB2	NM_024107.2
TNF	NM_000594.3
TNFAIP3	NM_001270508.1
TNFAIP8	NM_001077654.2
TNFRSF13C	NM_052945.3
TNFRSF18	NM_004195.2
TNFRSF1B	NM_001066.2
TNFRSF25	NM_003790.2
TNFRSF4	NM_003327.3
TNFRSF8	NM_001243.4
TNFRSF9	ENST00000377507.7
TNFRSF9	ENST00000615230.4
TNFSF10	NM_003810.3
TNFSF11	NM_003701.3
TNFSF13	NM_003808.3
TNFSF13B	NM_006573.4
TNFSF14	NM_003807.4
TNFSF4	NM_003326.4
TNFSF8	NM_001244.3
TOP2A	NM_001067.3
TOX	NM_014729.2
TRAC	ENST00000611116.1
TRAT1	NM_016388.3
TRBC2	ENST00000466254.1
TRDC	ENST00000390477.2
TRGV9	ENST00000444775.2
TRIB2	NM_021643.3
TRPS1	NM_014112.4
TSC22D3	NM_004089.3
TSHZ2	NM_173485.5
TSPAN32	NM_139022.2
TSPAN5	NM_005723.3
TXK	NM_003328.2
TYK2	NM_003331.4
TYMS	NM_001071.2
UBASH3A	NM_001001895.2
UBE2C	NM_007019.3
VNN2	NM_004665.4
VPS13C	NM_017684.4
VPS13C	section4-1
XBP1	NM_005080.3
XCL1	NM_002995.2
XCL1	request1
XCL2	NM_003175.3
YBX3	NM_003651.4
ZAP70	NM_001079.3
ZBED2	NM_024508.4
ZBTB16	NM_006006.4
ZBTB32	NM_014383.2
ZEB2	NM_014795.3
ZEB2	NM_014795.3
ZFP36L1	NM_001244698.1
ZFP36L2	NM_006887.4
ZNF165	NM_003447.3
ZNF26	NM_019591.3
ZNF26	section4-1
ZNF292	NM_015021.1
ZNF462	NM_021224.4
ZNF683	NM_173574.3
