# Supplementary material for: Interferon-Gamma–Producing CD8+ Tissue Resident Memory T Cells Are a Targetable Hallmark of Immune Checkpoint Inhibitor–Colitis
Source: Gastroenterology. 2021 Oct;161(4):1229–1244.e9. doi: 10.1053/j.gastro.2021.06.025 (PMC8527886; doi:10.1053/j.gastro.2021.06.025)
Supplement: Supplementary Table S6 [file mmc3.xlsx]

## Sheet: Sheet 1 - gProfiler_hsapiens_07
gProfiler_hsapiens_07-08-2020_16-48-50__intersections
source	term_name	term_id	adjusted_p_value
GO:BP	defense response	GO:0006952	6.0682624675354005e-86
GO:BP	immune response	GO:0006955	7.808556289731554e-84
GO:BP	immune system process	GO:0002376	7.720077605827164e-81
GO:BP	response to other organism	GO:0051707	9.530907771856486e-77
GO:BP	response to external biotic stimulus	GO:0043207	1.106044733641161e-76
GO:BP	response to biotic stimulus	GO:0009607	1.162641322933761e-75
GO:BP	defense response to other organism	GO:0098542	2.4971852377915506e-66
GO:BP	interspecies interaction between organisms	GO:0044419	1.1441942517850011e-65
GO:BP	cytokine-mediated signaling pathway	GO:0019221	1.5938382841220942e-65
GO:BP	response to external stimulus	GO:0009605	1.5841601703299644e-64
GO:BP	response to stress	GO:0006950	1.17326148528945e-62
GO:BP	cellular response to cytokine stimulus	GO:0071345	1.7921531939412282e-60
GO:BP	innate immune response	GO:0045087	3.579415711726656e-60
GO:BP	response to cytokine	GO:0034097	8.049211116632306e-60
GO:BP	immune effector process	GO:0002252	2.151863377647491e-54
GO:BP	regulation of immune system process	GO:0002682	3.4189003845505823e-51
GO:BP	cellular response to organic substance	GO:0071310	2.941970668118481e-45
GO:BP	cell activation	GO:0001775	7.872490285039005e-45
GO:BP	leukocyte activation	GO:0045321	1.8049818655017978e-44
GO:BP	response to organic substance	GO:0010033	4.2832272502365714e-44
GO:BP	positive regulation of immune system process	GO:0002684	6.328724117104399e-44
GO:BP	regulation of immune response	GO:0050776	3.760663944528753e-43
GO:BP	inflammatory response	GO:0006954	9.300956995128335e-42
GO:BP	cell surface receptor signaling pathway	GO:0007166	2.454942837230992e-41
GO:BP	cellular response to chemical stimulus	GO:0070887	2.1452949903650253e-40
GO:BP	response to interferon-gamma	GO:0034341	2.9577780410536487e-37
GO:BP	lymphocyte activation	GO:0046649	6.15183876336694e-35
GO:BP	cytokine production	GO:0001816	1.3432673621972123e-34
GO:BP	response to stimulus	GO:0050896	2.5662916401185857e-34
GO:BP	response to chemical	GO:0042221	9.02421193555994e-34
GO:BP	T cell activation	GO:0042110	9.096823577404181e-34
GO:BP	cellular response to interferon-gamma	GO:0071346	4.928852804802361e-33
GO:BP	leukocyte cell-cell adhesion	GO:0007159	4.993424010940392e-33
GO:BP	regulation of response to external stimulus	GO:0032101	3.7565487172576203e-32
GO:BP	positive regulation of response to stimulus	GO:0048584	5.04717181292854e-31
GO:BP	adaptive immune response	GO:0002250	8.470306527547715e-31
GO:BP	regulation of defense response	GO:0031347	2.7485568740903454e-30
GO:BP	positive regulation of immune response	GO:0050778	5.989742490026081e-30
GO:BP	regulation of cytokine production	GO:0001817	2.7135222124397927e-29
GO:BP	regulation of immune effector process	GO:0002697	1.0019050944408249e-27
GO:BP	interferon-gamma-mediated signaling pathway	GO:0060333	2.1862252838406873e-27
GO:BP	response to virus	GO:0009615	2.273313950289229e-27
GO:BP	regulation of response to stimulus	GO:0048583	2.82934830878533e-27
GO:BP	regulation of cell-cell adhesion	GO:0022407	3.032110327672066e-27
GO:BP	regulation of leukocyte cell-cell adhesion	GO:1903037	3.0734099981583194e-27
GO:BP	regulation of cell activation	GO:0050865	2.3034982601957347e-26
GO:BP	positive regulation of cell-cell adhesion	GO:0022409	3.518236357963008e-26
GO:BP	positive regulation of leukocyte cell-cell adhesion	GO:1903039	3.7467748783168386e-26
GO:BP	regulation of T cell activation	GO:0050863	1.0340724421525844e-25
GO:BP	defense response to virus	GO:0051607	1.5930016715040173e-25
GO:BP	leukocyte mediated immunity	GO:0002443	2.274853632544895e-25
GO:BP	type I interferon signaling pathway	GO:0060337	8.501387819273239e-25
GO:BP	cellular response to type I interferon	GO:0071357	8.501387819273239e-25
GO:BP	regulation of leukocyte proliferation	GO:0070663	1.036305843435301e-24
GO:BP	regulation of leukocyte activation	GO:0002694	1.5006301198103337e-24
GO:BP	response to bacterium	GO:0009617	1.7704288679704547e-24
GO:BP	leukocyte proliferation	GO:0070661	2.2339976007903586e-24
GO:BP	response to type I interferon	GO:0034340	2.586038001630999e-24
GO:BP	regulation of lymphocyte activation	GO:0051249	3.060135280178995e-24
GO:BP	positive regulation of cytokine production	GO:0001819	9.272357290895776e-24
GO:BP	signal transduction	GO:0007165	1.452185264463554e-23
GO:BP	positive regulation of cell activation	GO:0050867	1.749245420393333e-23
GO:BP	regulation of lymphocyte proliferation	GO:0050670	5.34783868190005e-23
GO:BP	regulation of mononuclear cell proliferation	GO:0032944	7.036589424246076e-23
GO:BP	regulation of response to stress	GO:0080134	1.0259072645380325e-22
GO:BP	signaling	GO:0023052	1.1405534106414678e-22
GO:BP	cell communication	GO:0007154	1.598735924532494e-22
GO:BP	positive regulation of T cell activation	GO:0050870	3.5537556352825e-22
GO:BP	lymphocyte proliferation	GO:0046651	4.968159896081895e-22
GO:BP	cellular response to stimulus	GO:0051716	6.543409384972822e-22
GO:BP	positive regulation of cell adhesion	GO:0045785	6.914643684494857e-22
GO:BP	mononuclear cell proliferation	GO:0032943	6.915476862555596e-22
GO:BP	positive regulation of leukocyte activation	GO:0002696	8.279499437052764e-22
GO:BP	leukocyte activation involved in immune response	GO:0002366	8.671157740542935e-22
GO:BP	cell activation involved in immune response	GO:0002263	1.0966339642223023e-21
GO:BP	cell-cell adhesion	GO:0098609	1.226928012659603e-21
GO:BP	regulation of response to biotic stimulus	GO:0002831	6.330076614187487e-21
GO:BP	response to lipopolysaccharide	GO:0032496	7.037434550484221e-21
GO:BP	positive regulation of biological process	GO:0048518	8.731978635439025e-21
GO:BP	adaptive immune response based on somatic recombination of immune receptors built from immunoglobulin superfamily domains	GO:0002460	9.682788045367359e-21
GO:BP	T cell proliferation	GO:0042098	1.7708769298096592e-20
GO:BP	positive regulation of lymphocyte activation	GO:0051251	3.273407340617232e-20
GO:BP	regulation of cell adhesion	GO:0030155	3.5078363328472055e-20
GO:BP	positive regulation of leukocyte proliferation	GO:0070665	3.534292786793275e-20
GO:BP	response to molecule of bacterial origin	GO:0002237	4.603442676566983e-20
GO:BP	granulocyte chemotaxis	GO:0071621	4.713966492141228e-20
GO:BP	regulation of T cell proliferation	GO:0042129	1.1331558258576277e-19
GO:BP	positive regulation of response to external stimulus	GO:0032103	1.391786016641502e-19
GO:BP	immune system development	GO:0002520	1.4872475992582954e-19
GO:BP	leukocyte migration	GO:0050900	1.7170214422650887e-19
GO:BP	T cell differentiation	GO:0030217	6.52991880712904e-19
GO:BP	regulation of multicellular organismal process	GO:0051239	9.686706710121425e-19
GO:BP	positive regulation of multicellular organismal process	GO:0051240	1.1521113399540707e-18
GO:BP	granulocyte migration	GO:0097530	1.3524730539252764e-18
GO:BP	cellular response to lipopolysaccharide	GO:0071222	1.5619211080324513e-18
GO:BP	regulation of hemopoiesis	GO:1903706	1.570784376379418e-18
GO:BP	neutrophil chemotaxis	GO:0030593	2.444794401015605e-18
GO:BP	myeloid leukocyte activation	GO:0002274	3.7508240064024944e-18
GO:BP	positive regulation of T cell proliferation	GO:0042102	4.022613222637821e-18
GO:BP	positive regulation of lymphocyte proliferation	GO:0050671	4.631783714203091e-18
GO:BP	positive regulation of mononuclear cell proliferation	GO:0032946	5.467918512607661e-18
GO:BP	positive regulation of cellular process	GO:0048522	6.313488415176108e-18
GO:BP	cellular response to molecule of bacterial origin	GO:0071219	7.151323895069609e-18
GO:BP	regulation of innate immune response	GO:0045088	8.641534743017775e-18
GO:BP	positive regulation of defense response	GO:0031349	1.2843646804805384e-17
GO:BP	leukocyte differentiation	GO:0002521	1.6267034645080174e-17
GO:BP	response to oxygen-containing compound	GO:1901700	2.72745730298766e-17
GO:BP	myeloid leukocyte migration	GO:0097529	3.308867068590614e-17
GO:BP	neutrophil migration	GO:1990266	4.5816691568353744e-17
GO:BP	regulation of inflammatory response	GO:0050727	8.302844307985604e-17
GO:BP	leukocyte chemotaxis	GO:0030595	9.132614646665275e-17
GO:BP	cellular response to biotic stimulus	GO:0071216	9.311133208781937e-17
GO:BP	cellular response to oxygen-containing compound	GO:1901701	1.0010406622950093e-16
GO:BP	lymphocyte mediated immunity	GO:0002449	1.0965108854959308e-16
GO:BP	positive regulation of immune effector process	GO:0002699	1.7385264444438137e-16
GO:BP	antigen processing and presentation	GO:0019882	2.0315231583396239e-16
GO:BP	hematopoietic or lymphoid organ development	GO:0048534	2.5623087674539017e-16
GO:BP	hemopoiesis	GO:0030097	3.3287576039671176e-16
GO:BP	regulation of leukocyte differentiation	GO:1902105	4.65571535847671e-16
GO:BP	cell adhesion	GO:0007155	5.914112999522432e-16
GO:BP	biological adhesion	GO:0022610	7.343381813374801e-16
GO:BP	lymphocyte differentiation	GO:0030098	1.6073322037683566e-15
GO:BP	regulation of T cell differentiation	GO:0045580	1.8938794772775353e-15
GO:BP	cell chemotaxis	GO:0060326	5.7929669524961276e-15
GO:BP	alpha-beta T cell activation	GO:0046631	8.955431640739968e-15
GO:BP	activation of immune response	GO:0002253	1.0721061051079158e-14
GO:BP	viral process	GO:0016032	1.3629120798891991e-14
GO:BP	cell killing	GO:0001906	1.806901030277456e-14
GO:BP	antigen processing and presentation of exogenous peptide antigen	GO:0002478	2.2840987304114837e-14
GO:BP	leukocyte mediated cytotoxicity	GO:0001909	2.2911609935291656e-14
GO:BP	cell death	GO:0008219	3.777583964874202e-14
GO:BP	response to lipid	GO:0033993	4.212914063705096e-14
GO:BP	humoral immune response	GO:0006959	4.8464589063195656e-14
GO:BP	antigen processing and presentation of exogenous antigen	GO:0019884	5.0669804057312055e-14
GO:BP	regulation of lymphocyte differentiation	GO:0045619	6.663400341390646e-14
GO:BP	response to interleukin-1	GO:0070555	6.712451264942417e-14
GO:BP	secretion	GO:0046903	6.8172808635666e-14
GO:BP	symbiotic process	GO:0044403	1.1567866037984888e-13
GO:BP	antigen processing and presentation of peptide antigen	GO:0048002	1.8364218749340382e-13
GO:BP	regulation of leukocyte mediated immunity	GO:0002703	2.5797359574867916e-13
GO:BP	positive regulation of macromolecule metabolic process	GO:0010604	3.8427789922780373e-13
GO:BP	chemokine-mediated signaling pathway	GO:0070098	4.458182273617393e-13
GO:BP	apoptotic process	GO:0006915	4.922823470947004e-13
GO:BP	positive regulation of hemopoiesis	GO:1903708	5.205265003975377e-13
GO:BP	granulocyte activation	GO:0036230	6.578774706735654e-13
GO:BP	programmed cell death	GO:0012501	7.047495354997472e-13
GO:BP	cellular response to interleukin-1	GO:0071347	7.561747183876842e-13
GO:BP	positive regulation of metabolic process	GO:0009893	8.873236234993612e-13
GO:BP	regulation of alpha-beta T cell activation	GO:0046634	9.817186025139123e-13
GO:BP	regulation of cell killing	GO:0031341	1.0845343325870735e-12
GO:BP	secretion by cell	GO:0032940	1.1864034284488371e-12
GO:BP	response to chemokine	GO:1990868	1.851743211243021e-12
GO:BP	cellular response to chemokine	GO:1990869	1.851743211243021e-12
GO:BP	T cell mediated immunity	GO:0002456	1.868463801041157e-12
GO:BP	cell migration	GO:0016477	2.2358799079504165e-12
GO:BP	regulation of cell population proliferation	GO:0042127	2.650536224176204e-12
GO:BP	neutrophil activation	GO:0042119	3.8582806959181226e-12
GO:BP	export from cell	GO:0140352	4.242288136695265e-12
GO:BP	regulation of developmental process	GO:0050793	7.03216461303059e-12
GO:BP	cellular response to lipid	GO:0071396	7.131376639499281e-12
GO:BP	negative regulation of immune system process	GO:0002683	7.306990076021436e-12
GO:BP	regulation of cell death	GO:0010941	9.906061812239697e-12
GO:BP	negative regulation of immune response	GO:0050777	1.3159072611385654e-11
GO:BP	positive regulation of cell population proliferation	GO:0008284	1.3290936619085906e-11
GO:BP	negative regulation of lymphocyte activation	GO:0051250	1.475609973907169e-11
GO:BP	regulation of adaptive immune response	GO:0002819	1.5180653633659794e-11
GO:BP	lymphocyte activation involved in immune response	GO:0002285	1.6579387363822688e-11
GO:BP	negative regulation of cell activation	GO:0050866	2.0258128969819746e-11
GO:BP	cell population proliferation	GO:0008283	2.3500965463508515e-11
GO:BP	myeloid cell activation involved in immune response	GO:0002275	2.888737808950734e-11
GO:BP	negative regulation of leukocyte activation	GO:0002695	2.998625059729859e-11
GO:BP	myeloid leukocyte mediated immunity	GO:0002444	3.801521553822821e-11
GO:BP	regulation of adaptive immune response based on somatic recombination of immune receptors built from immunoglobulin superfamily domains	GO:0002822	4.5845737526879066e-11
GO:BP	antimicrobial humoral response	GO:0019730	4.9202819654678475e-11
GO:BP	regulation of biological process	GO:0050789	6.331377173590584e-11
GO:BP	T cell activation involved in immune response	GO:0002286	1.0758210050944965e-10
GO:BP	alpha-beta T cell differentiation	GO:0046632	1.0758210050944965e-10
GO:BP	cell motility	GO:0048870	1.1057324951202973e-10
GO:BP	localization of cell	GO:0051674	1.1057324951202973e-10
GO:BP	leukocyte degranulation	GO:0043299	1.3249725574020886e-10
GO:BP	positive regulation of leukocyte mediated immunity	GO:0002705	1.6886917502126863e-10
GO:BP	apoptotic signaling pathway	GO:0097190	1.8994739267142604e-10
GO:BP	positive regulation of leukocyte differentiation	GO:1902107	1.9976959113001971e-10
GO:BP	biological regulation	GO:0065007	2.5867233793795907e-10
GO:BP	positive regulation of cell communication	GO:0010647	2.794566114747783e-10
GO:BP	positive regulation of T cell differentiation	GO:0045582	2.8058734063938275e-10
GO:BP	locomotion	GO:0040011	2.8964393782939145e-10
GO:BP	positive regulation of signaling	GO:0023056	3.151745870397516e-10
GO:BP	mononuclear cell migration	GO:0071674	3.2827177699753064e-10
GO:BP	receptor signaling pathway via JAK-STAT	GO:0007259	4.1931071658023034e-10
GO:BP	positive regulation of signal transduction	GO:0009967	4.256555741826596e-10
GO:BP	regulation of macromolecule metabolic process	GO:0060255	4.304303618154448e-10
GO:BP	cytokine secretion	GO:0050663	4.839634983270674e-10
GO:BP	response to tumor necrosis factor	GO:0034612	6.311621218724191e-10
GO:BP	antimicrobial humoral immune response mediated by antimicrobial peptide	GO:0061844	7.01759898682442e-10
GO:BP	negative regulation of viral process	GO:0048525	7.116745836387318e-10
GO:BP	regulation of viral process	GO:0050792	7.130909685742051e-10
GO:BP	monocyte chemotaxis	GO:0002548	8.443318768318687e-10
GO:BP	positive regulation of adaptive immune response based on somatic recombination of immune receptors built from immunoglobulin superfamily domains	GO:0002824	9.622124807423359e-10
GO:BP	regulation of cytokine-mediated signaling pathway	GO:0001959	1.0513494295946822e-9
GO:BP	receptor signaling pathway via STAT	GO:0097696	1.0947187136323984e-9
GO:BP	positive regulation of lymphocyte mediated immunity	GO:0002708	1.101723832524044e-9
GO:BP	regulation of leukocyte mediated cytotoxicity	GO:0001910	1.144625025791575e-9
GO:BP	chemotaxis	GO:0006935	1.1822540719398834e-9
GO:BP	taxis	GO:0042330	1.2650478737947574e-9
GO:BP	cellular response to tumor necrosis factor	GO:0071356	1.3220740953855033e-9
GO:BP	positive regulation of developmental process	GO:0051094	1.363102073830739e-9
GO:BP	positive regulation of lymphocyte differentiation	GO:0045621	1.428305496187316e-9
GO:BP	neutrophil mediated immunity	GO:0002446	1.5157712985926513e-9
GO:BP	regulation of apoptotic process	GO:0042981	1.6736848673205363e-9
GO:BP	positive regulation of adaptive immune response	GO:0002821	1.866832374155772e-9
GO:BP	interferon-gamma production	GO:0032609	1.9603178369565705e-9
GO:BP	regulation of symbiotic process	GO:0043903	2.1439032203708212e-9
GO:BP	regulation of production of molecular mediator of immune response	GO:0002700	2.429875465128028e-9
GO:BP	natural killer cell mediated cytotoxicity	GO:0042267	2.445625541125514e-9
GO:BP	regulation of programmed cell death	GO:0043067	3.1194386735193716e-9
GO:BP	peptide secretion	GO:0002790	3.2410469476803415e-9
GO:BP	regulation of response to cytokine stimulus	GO:0060759	3.266777409827821e-9
GO:BP	peptidyl-tyrosine phosphorylation	GO:0018108	3.6975217947304087e-9
GO:BP	peptidyl-tyrosine modification	GO:0018212	4.329832407274942e-9
GO:BP	regulation of multicellular organismal development	GO:2000026	4.3512211575233604e-9
GO:BP	positive regulation of cell killing	GO:0031343	4.397561545469713e-9
GO:BP	neutrophil degranulation	GO:0043312	5.78177524942022e-9
GO:BP	positive regulation of inflammatory response	GO:0050729	6.135686793634393e-9
GO:BP	positive regulation of innate immune response	GO:0045089	6.1758422944342015e-9
GO:BP	positive regulation of cell migration	GO:0030335	6.263008853609555e-9
GO:BP	positive regulation of alpha-beta T cell activation	GO:0046635	6.387066554586806e-9
GO:BP	natural killer cell mediated immunity	GO:0002228	6.387066554586806e-9
GO:BP	neutrophil activation involved in immune response	GO:0002283	6.618620996730647e-9
GO:BP	positive regulation of gene expression	GO:0010628	6.956384796527108e-9
GO:BP	positive regulation of response to biotic stimulus	GO:0002833	7.909899486194684e-9
GO:BP	regulation of viral life cycle	GO:1903900	8.758939913021328e-9
GO:BP	CD4-positive, alpha-beta T cell activation	GO:0035710	9.47124255172959e-9
GO:BP	regulation of cellular process	GO:0050794	9.98313330664364e-9
GO:BP	regulation of lymphocyte mediated immunity	GO:0002706	1.036732147216896e-8
GO:BP	regulation of peptidyl-tyrosine phosphorylation	GO:0050730	1.0574013269302517e-8
GO:BP	negative regulation of response to stimulus	GO:0048585	1.1429004722225216e-8
GO:BP	regulation of protein metabolic process	GO:0051246	1.16999967126151e-8
GO:BP	regulation of metabolic process	GO:0019222	1.4492076360548102e-8
GO:BP	T cell receptor signaling pathway	GO:0050852	1.5339372729773156e-8
GO:BP	positive regulation of peptidyl-tyrosine phosphorylation	GO:0050731	1.5487897003190664e-8
GO:BP	negative regulation of T cell activation	GO:0050868	1.5583308399628004e-8
GO:BP	positive regulation of protein metabolic process	GO:0051247	1.5850264559180494e-8
GO:BP	positive regulation of cell motility	GO:2000147	1.643311244787774e-8
GO:BP	response to peptide	GO:1901652	1.933751739880653e-8
GO:BP	viral life cycle	GO:0019058	2.2431278196320247e-8
GO:BP	positive regulation of leukocyte mediated cytotoxicity	GO:0001912	2.3006853513545857e-8
GO:BP	positive regulation of locomotion	GO:0040017	2.930776307331907e-8
GO:BP	production of molecular mediator of immune response	GO:0002440	2.9547982266930646e-8
GO:BP	regulation of alpha-beta T cell differentiation	GO:0046637	3.1333293589389094e-8
GO:BP	protein secretion	GO:0009306	3.183305669025238e-8
GO:BP	positive regulation of cellular component movement	GO:0051272	3.283263493442779e-8
GO:BP	positive regulation of cell death	GO:0010942	3.294738533050034e-8
GO:BP	establishment of protein localization to extracellular region	GO:0035592	3.298821288154813e-8
GO:BP	immune response-regulating cell surface receptor signaling pathway	GO:0002768	4.20737842311293e-8
GO:BP	protein localization to extracellular region	GO:0071692	4.22562098250117e-8
GO:BP	neuroinflammatory response	GO:0150076	4.6356355004210196e-8
GO:BP	T-helper 1 type immune response	GO:0042088	4.635692154263351e-8
GO:BP	immune response-regulating signaling pathway	GO:0002764	4.7412402568014845e-8
GO:BP	regulated exocytosis	GO:0045055	4.98714807042136e-8
GO:BP	interleukin-2 production	GO:0032623	6.328560309321394e-8
GO:BP	MHC class II protein complex assembly	GO:0002399	6.676684130716812e-8
GO:BP	peptide antigen assembly with MHC class II protein complex	GO:0002503	6.676684130716812e-8
GO:BP	cytokine production involved in immune response	GO:0002367	6.885060380963197e-8
GO:BP	positive T cell selection	GO:0043368	7.324191343857626e-8
GO:BP	T cell differentiation involved in immune response	GO:0002292	7.488431421674828e-8
GO:BP	negative regulation of cell-cell adhesion	GO:0022408	7.542099964186003e-8
GO:BP	immune response-activating signal transduction	GO:0002757	7.645107952499503e-8
GO:BP	immune response-activating cell surface receptor signaling pathway	GO:0002429	7.645107952499503e-8
GO:BP	positive regulation of production of molecular mediator of immune response	GO:0002702	7.844324972206646e-8
GO:BP	positive regulation of intracellular signal transduction	GO:1902533	8.122102514408817e-8
GO:BP	antigen processing and presentation of exogenous peptide antigen via MHC class I	GO:0042590	8.381840148366045e-8
GO:BP	negative regulation of immune effector process	GO:0002698	9.06199053762705e-8
GO:BP	exocytosis	GO:0006887	9.42575156197739e-8
GO:BP	interleukin-1 production	GO:0032612	1.0467873864454694e-7
GO:BP	negative regulation of leukocyte cell-cell adhesion	GO:1903038	1.1483118528943252e-7
GO:BP	positive regulation of cytokine biosynthetic process	GO:0042108	1.220452632004073e-7
GO:BP	regulation of leukocyte migration	GO:0002685	1.327505062943609e-7
GO:BP	negative regulation of biological process	GO:0048519	1.348917170347945e-7
GO:BP	tolerance induction	GO:0002507	1.379940418776861e-7
GO:BP	intracellular signal transduction	GO:0035556	1.4670578761214651e-7
GO:BP	regulation of catalytic activity	GO:0050790	1.474576128823747e-7
GO:BP	regulation of peptide secretion	GO:0002791	1.5442504407928854e-7
GO:BP	viral genome replication	GO:0019079	1.8955912183920517e-7
GO:BP	regulation of interleukin-2 production	GO:0032663	2.5638924869116365e-7
GO:BP	CD4-positive, alpha-beta T cell differentiation	GO:0043367	2.620522801971458e-7
GO:BP	cell-cell signaling	GO:0007267	2.6775987326490556e-7
GO:BP	regulation of alpha-beta T cell proliferation	GO:0046640	2.9035763507608845e-7
GO:BP	T-helper cell differentiation	GO:0042093	3.072893462213566e-7
GO:BP	lipopolysaccharide-mediated signaling pathway	GO:0031663	3.255221144882352e-7
GO:BP	regulation of apoptotic signaling pathway	GO:2001233	3.322569191774391e-7
GO:BP	response to nitrogen compound	GO:1901698	4.170577129534376e-7
GO:BP	CD4-positive, alpha-beta T cell differentiation involved in immune response	GO:0002294	4.368242969393468e-7
GO:BP	positive regulation of alpha-beta T cell proliferation	GO:0046641	4.4040502572005965e-7
GO:BP	movement of cell or subcellular component	GO:0006928	4.5106575092397924e-7
GO:BP	alpha-beta T cell differentiation involved in immune response	GO:0002293	5.182360424583896e-7
GO:BP	regulation of CD4-positive, alpha-beta T cell activation	GO:2000514	5.182360424583896e-7
GO:BP	alpha-beta T cell activation involved in immune response	GO:0002287	5.182360424583896e-7
GO:BP	negative regulation of viral life cycle	GO:1903901	5.290051254248383e-7
GO:BP	positive regulation of T cell mediated immunity	GO:0002711	5.746357947697486e-7
GO:BP	alpha-beta T cell proliferation	GO:0046633	6.363635366553366e-7
GO:BP	macrophage activation	GO:0042116	6.425566382912989e-7
GO:BP	MHC protein complex assembly	GO:0002396	6.602678141713987e-7
GO:BP	regulation of cell differentiation	GO:0045595	7.430474463775327e-7
GO:BP	response to peptide hormone	GO:0043434	7.431789243436712e-7
GO:BP	antigen processing and presentation of peptide antigen via MHC class I	GO:0002474	8.135406453950312e-7
GO:BP	negative regulation of leukocyte mediated immunity	GO:0002704	8.867847582115388e-7
GO:BP	positive regulation of cellular protein metabolic process	GO:0032270	9.197715772415478e-7
GO:BP	regulation of CD4-positive, alpha-beta T cell differentiation	GO:0043370	9.69577416547467e-7
GO:BP	peptide antigen assembly with MHC protein complex	GO:0002501	9.978381802618177e-7
GO:BP	antigen processing and presentation of exogenous peptide antigen via MHC class I, TAP-dependent	GO:0002479	0.0000010267914949822085
GO:BP	lymphocyte migration	GO:0072676	0.000001084598666372983
GO:BP	leukocyte aggregation	GO:0070486	0.0000011213427395801605
GO:BP	positive regulation of cellular metabolic process	GO:0031325	0.0000011585431774400716
GO:BP	regulation of cell migration	GO:0030334	0.0000011691194826978951
GO:BP	positive regulation of DNA-binding transcription factor activity	GO:0051091	0.0000011813826303790431
GO:BP	regulation of peptide transport	GO:0090087	0.0000012089927979224231
GO:BP	regulation of natural killer cell mediated cytotoxicity	GO:0042269	0.0000012951055284596213
GO:BP	regulation of T-helper 1 type immune response	GO:0002825	0.0000013619550558186615
GO:BP	regulation of interferon-gamma production	GO:0032649	0.0000014070645190111952
GO:BP	positive regulation of cell differentiation	GO:0045597	0.0000014115474925709966
GO:BP	T cell selection	GO:0045058	0.0000014382931752588367
GO:BP	regulation of cytokine production involved in immune response	GO:0002718	0.000001656913610532475
GO:BP	regulation of T cell mediated immunity	GO:0002709	0.000001656913610532475
GO:BP	positive regulation of transport	GO:0051050	0.00000168511555551402
GO:BP	regulation of hydrolase activity	GO:0051336	0.000001708034138483664
GO:BP	regulation of protein secretion	GO:0050708	0.000001943656003349501
GO:BP	antigen receptor-mediated signaling pathway	GO:0050851	0.000002023902293722469
GO:BP	regulation of T-helper cell differentiation	GO:0045622	0.0000020270074557944503
GO:BP	positive regulation of NF-kappaB transcription factor activity	GO:0051092	0.000002046107008810059
GO:BP	glial cell activation	GO:0061900	0.000002088880018540409
GO:BP	regulation of gene expression	GO:0010468	0.0000021599868244739744
GO:BP	negative regulation of cytokine production	GO:0001818	0.000002259330213286686
GO:BP	regulation of molecular function	GO:0065009	0.0000022723591908679445
GO:BP	regulation of viral genome replication	GO:0045069	0.000002384547062959099
GO:BP	positive regulation of molecular function	GO:0044093	0.0000028364553542055155
GO:BP	positive regulation of nitrogen compound metabolic process	GO:0051173	0.000002928666372995559
GO:BP	positive regulation of apoptotic process	GO:0043065	0.0000029957421507281233
GO:BP	regulation of natural killer cell mediated immunity	GO:0002715	0.0000030405058495086508
GO:BP	cellular response to interleukin-6	GO:0071354	0.000003393229987555691
GO:BP	natural killer cell activation	GO:0030101	0.000003470718177035348
GO:BP	T cell mediated cytotoxicity	GO:0001913	0.0000037097396044895485
GO:BP	response to organonitrogen compound	GO:0010243	0.0000037437188647409803
GO:BP	negative regulation of cell death	GO:0060548	0.000003876038899419078
GO:BP	positive regulation of programmed cell death	GO:0043068	0.000003932882497242191
GO:BP	interleukin-1 beta production	GO:0032611	0.000003947268632016322
GO:BP	negative regulation of apoptotic process	GO:0043066	0.0000040542227932962075
GO:BP	regulation of secretion	GO:0051046	0.000004198621803881582
GO:BP	homeostatic process	GO:0042592	0.0000042257135369897834
GO:BP	regulation of cell motility	GO:2000145	0.000004493991592417832
GO:BP	positive regulation of catalytic activity	GO:0043085	0.000004563385464749482
GO:BP	antigen processing and presentation of exogenous peptide antigen via MHC class II	GO:0019886	0.0000047564221629053855
GO:BP	cellular response to nitrogen compound	GO:1901699	0.000005090529768564617
GO:BP	regulation of angiogenesis	GO:0045765	0.000005364284751678981
GO:BP	regulation of cytokine secretion	GO:0050707	0.0000056459436296513186
GO:BP	negative regulation of multicellular organismal process	GO:0051241	0.000005698940848012584
GO:BP	regulation of cell communication	GO:0010646	0.000005750394063674643
GO:BP	multicellular organismal process	GO:0032501	0.000005829961639203913
GO:BP	regulation of signal transduction	GO:0009966	0.000005845369560367328
GO:BP	MAPK cascade	GO:0000165	0.000005947871691521125
GO:BP	cytokine biosynthetic process	GO:0042089	0.00000637262262924969
GO:BP	response to interleukin-6	GO:0070741	0.000006426051012867729
GO:BP	cytokine metabolic process	GO:0042107	0.000006887363869828182
GO:BP	response to interferon-beta	GO:0035456	0.000006911710517868221
GO:BP	negative regulation of viral genome replication	GO:0045071	0.0000069517691638898786
GO:BP	negative regulation of programmed cell death	GO:0043069	0.000007005768498590755
GO:BP	antigen processing and presentation of peptide antigen via MHC class II	GO:0002495	0.000007148894990373919
GO:BP	T cell cytokine production	GO:0002369	0.0000076248771624543396
GO:BP	negative regulation of cell adhesion	GO:0007162	0.000007631874402791522
GO:BP	regulation of interleukin-1 production	GO:0032652	0.000007641306847089448
GO:BP	regulation of DNA-binding transcription factor activity	GO:0051090	0.000007801855858386886
GO:BP	antigen processing and presentation of peptide or polysaccharide antigen via MHC class II	GO:0002504	0.000007892827772510278
GO:BP	positive regulation of angiogenesis	GO:0045766	0.000008846088887685198
GO:BP	signal transduction by protein phosphorylation	GO:0023014	0.000009017025398760757
GO:BP	negative regulation of leukocyte mediated cytotoxicity	GO:0001911	0.00000906446225957603
GO:BP	regulation of endopeptidase activity	GO:0052548	0.000009071335316383311
GO:BP	tyrosine phosphorylation of STAT protein	GO:0007260	0.000009091760527347421
GO:BP	regulation of signaling	GO:0023051	0.000009178781124432671
GO:BP	negative regulation of cellular process	GO:0048523	0.000009607650087022577
GO:BP	positive regulation of protein phosphorylation	GO:0001934	0.000010247324419423382
GO:BP	regulation of locomotion	GO:0040012	0.000010419242742252124
GO:BP	regulation of receptor signaling pathway via JAK-STAT	GO:0046425	0.000010658198005544309
GO:BP	positive regulation of phosphorylation	GO:0042327	0.000010722608242153164
GO:BP	positive regulation of CD4-positive, alpha-beta T cell activation	GO:2000516	0.00001088266817300608
GO:BP	regulation of protein transport	GO:0051223	0.000011445630938275973
GO:BP	microglial cell activation	GO:0001774	0.000011886995470350599
GO:BP	leukocyte activation involved in inflammatory response	GO:0002269	0.000011886995470350599
GO:BP	positive regulation of leukocyte migration	GO:0002687	0.000011890975342365962
GO:BP	pattern recognition receptor signaling pathway	GO:0002221	0.000012118811500976922
GO:BP	regulation of cellular protein metabolic process	GO:0032268	0.000012192184542096547
GO:BP	T cell migration	GO:0072678	0.000012192455106029163
GO:BP	interleukin-6 production	GO:0032635	0.00001378955087971803
GO:BP	leukocyte homeostasis	GO:0001776	0.000013972814634851581
GO:BP	positive regulation of receptor signaling pathway via JAK-STAT	GO:0046427	0.000014098851278840994
GO:BP	inflammatory response to antigenic stimulus	GO:0002437	0.000015137586063037895
GO:BP	modulation by symbiont of entry into host	GO:0052372	0.00001568356682826565
GO:BP	positive regulation of peptide secretion	GO:0002793	0.000015803592643293226
GO:BP	negative regulation of T cell differentiation	GO:0045581	0.00001603915326317727
GO:BP	cellular response to peptide	GO:1901653	0.000016594929111482972
GO:BP	regulation of interleukin-12 production	GO:0032655	0.000017105500423364944
GO:BP	negative regulation of leukocyte proliferation	GO:0070664	0.00001757793871365853
GO:BP	animal organ development	GO:0048513	0.000019040370840915976
GO:BP	positive regulation of receptor signaling pathway via STAT	GO:1904894	0.000019322348036728735
GO:BP	regulation of receptor signaling pathway via STAT	GO:1904892	0.00001998544646731781
GO:BP	B cell activation	GO:0042113	0.00001999076509823608
GO:BP	regulation of establishment of protein localization	GO:0070201	0.000021904963534609
GO:BP	interleukin-12 production	GO:0032615	0.00002244686867488863
GO:BP	positive regulation of secretion	GO:0051047	0.00002330675899972692
GO:BP	positive regulation of MAPK cascade	GO:0043410	0.00002442448118578833
GO:BP	regulation of cellular component movement	GO:0051270	0.000024502941662944256
GO:BP	entry into host	GO:0044409	0.000024552687667756575
GO:BP	regulation of type I interferon production	GO:0032479	0.000024703206796799984
GO:BP	ERK1 and ERK2 cascade	GO:0070371	0.000025077124310465002
GO:BP	system development	GO:0048731	0.000025512097104895806
GO:BP	chemokine production	GO:0032602	0.000025806338155193727
GO:BP	signal release	GO:0023061	0.000026344725063078913
GO:BP	response to organic cyclic compound	GO:0014070	0.000027533091229594438
GO:BP	regulation of vasculature development	GO:1901342	0.00002897503591106484
GO:BP	type I interferon production	GO:0032606	0.000029036826965672353
GO:BP	regulation of intracellular signal transduction	GO:1902531	0.000029201284434555557
GO:BP	regulation of peptidase activity	GO:0052547	0.000030034953322215305
GO:BP	positive regulation of phosphate metabolic process	GO:0045937	0.00003009367620898477
GO:BP	positive regulation of phosphorus metabolic process	GO:0010562	0.00003009367620898477
GO:BP	regulation of defense response to virus	GO:0050688	0.00003030117247753547
GO:BP	regulation of cytokine biosynthetic process	GO:0042035	0.00003313940832074369
GO:BP	homeostasis of number of cells	GO:0048872	0.00003435957175795682
GO:BP	regulation of localization	GO:0032879	0.00003461028468923749
GO:BP	regulation of neuroinflammatory response	GO:0150077	0.000035239463173023616
GO:BP	negative regulation of cell killing	GO:0031342	0.00003545991764644048
GO:BP	cellular response to peptide hormone stimulus	GO:0071375	0.000035853343803074406
GO:BP	regulation of anatomical structure morphogenesis	GO:0022603	0.00003676734034712722
GO:BP	localization	GO:0051179	0.00003924521785921428
GO:BP	positive regulation of protein secretion	GO:0050714	0.000042024644961726586
GO:BP	transport	GO:0006810	0.00004216208013199499
GO:BP	positive regulation of protein modification process	GO:0031401	0.00004302236759289994
GO:BP	toll-like receptor signaling pathway	GO:0002224	0.0000481298626989367
GO:BP	positive regulation of vasculature development	GO:1904018	0.000049251700246152106
GO:BP	regulation of protein modification process	GO:0031399	0.000051039941525031385
GO:BP	positive regulation of secretion by cell	GO:1903532	0.000052266932076378486
GO:BP	regulation of defense response to virus by host	GO:0050691	0.000053615772134103224
GO:BP	regulation of transport	GO:0051049	0.00005910701552173108
GO:BP	negative regulation of apoptotic signaling pathway	GO:2001234	0.000059166656457930904
GO:BP	vasculature development	GO:0001944	0.00006585470283852381
GO:BP	negative regulation of lymphocyte differentiation	GO:0045620	0.00006765877744768976
GO:BP	cellular homeostasis	GO:0019725	0.00007345473211824216
GO:BP	negative regulation of leukocyte differentiation	GO:1902106	0.0000757935671500277
GO:BP	cardiovascular system development	GO:0072358	0.00007968401538345443
GO:BP	CD4-positive, alpha-beta T cell cytokine production	GO:0035743	0.00008205553159829006
GO:BP	antigen processing and presentation of endogenous antigen	GO:0019883	0.00008247727473876241
GO:BP	movement in host environment	GO:0052126	0.00008488911801839548
GO:BP	regulation of secretion by cell	GO:1903530	0.00008691816164396401
GO:BP	regulation of ERK1 and ERK2 cascade	GO:0070372	0.00008754459493194517
GO:BP	negative regulation of lymphocyte mediated immunity	GO:0002707	0.00009645263964679742
GO:BP	positive regulation of ERK1 and ERK2 cascade	GO:0070374	0.00009864599029353512
GO:BP	blood vessel morphogenesis	GO:0048514	0.00009996075117222189
GO:BP	vesicle-mediated transport	GO:0016192	0.0001022604423243486
GO:BP	T-helper 17 cell lineage commitment	GO:0072540	0.00010466768164865357
GO:BP	interleukin-2 biosynthetic process	GO:0042094	0.00011345916072575016
GO:BP	leukocyte apoptotic process	GO:0071887	0.00011346374485580074
GO:BP	regulation of tyrosine phosphorylation of STAT protein	GO:0042509	0.00011392607725117672
GO:BP	establishment of localization	GO:0051234	0.00011634462947332617
GO:BP	positive regulation of CD4-positive, alpha-beta T cell differentiation	GO:0043372	0.00011726646489939567
GO:BP	regulation of leukocyte chemotaxis	GO:0002688	0.00011994796094905257
GO:BP	positive regulation of interferon-gamma production	GO:0032729	0.00012534341846912145
GO:BP	negative regulation of natural killer cell mediated cytotoxicity	GO:0045953	0.00012599123942206604
GO:BP	positive regulation of interleukin-1 production	GO:0032732	0.00012977497213691473
GO:BP	negative regulation of lymphocyte proliferation	GO:0050672	0.00013392660263428672
GO:BP	regulation of viral entry into host cell	GO:0046596	0.00013466028135774853
GO:BP	regulation of I-kappaB kinase/NF-kappaB signaling	GO:0043122	0.0001352364955338399
GO:BP	cellular divalent inorganic cation homeostasis	GO:0072503	0.00013776956525690228
GO:BP	blood vessel development	GO:0001568	0.00014050866782913974
GO:BP	proteolysis	GO:0006508	0.00014103990814813772
GO:BP	positive regulation of alpha-beta T cell differentiation	GO:0046638	0.00014256141021860025
GO:BP	growth hormone receptor signaling pathway via JAK-STAT	GO:0060397	0.00014411388483154456
GO:BP	interleukin-6-mediated signaling pathway	GO:0070102	0.00014636699974725074
GO:BP	acute inflammatory response	GO:0002526	0.0001488161504210733
GO:BP	negative regulation of mononuclear cell proliferation	GO:0032945	0.00014923143379262557
GO:BP	lymphocyte homeostasis	GO:0002260	0.0001721279697637242
GO:BP	regulation of protein localization	GO:0032880	0.00017253992135751403
GO:BP	neutrophil aggregation	GO:0070488	0.00017974633535687963
GO:BP	regulation of B cell proliferation	GO:0030888	0.0001823768165520278
GO:BP	negative regulation of natural killer cell mediated immunity	GO:0002716	0.0001877398834988147
GO:BP	angiogenesis	GO:0001525	0.0001883661518316105
GO:BP	positive regulation of tumor necrosis factor production	GO:0032760	0.00018952623278611246
GO:BP	positive regulation of protein transport	GO:0051222	0.00019054265253501713
GO:BP	myeloid cell homeostasis	GO:0002262	0.0002095518243034547
GO:BP	positive regulation of T cell mediated cytotoxicity	GO:0001916	0.0002153219590353201
GO:BP	positive regulation of neuroinflammatory response	GO:0150078	0.00022652649776782826
GO:BP	positive regulation of tumor necrosis factor superfamily cytokine production	GO:1903557	0.00022966426043779443
GO:BP	positive regulation of immunoglobulin production	GO:0002639	0.00023142183447999372
GO:BP	divalent inorganic cation homeostasis	GO:0072507	0.000249678946028337
GO:BP	T-helper 17 cell differentiation	GO:0072539	0.00025273399410395366
GO:BP	positive regulation of I-kappaB kinase/NF-kappaB signaling	GO:0043123	0.0002621543036515356
GO:BP	viral entry into host cell	GO:0046718	0.000263934466013433
GO:BP	wound healing	GO:0042060	0.00026537820758381746
GO:BP	myeloid cell differentiation	GO:0030099	0.00026797251336608906
GO:BP	positive regulation of cytokine production involved in immune response	GO:0002720	0.0002685484171967558
GO:BP	regulation of protein phosphorylation	GO:0001932	0.0002835654495739015
GO:BP	regulation of natural killer cell activation	GO:0032814	0.00028453054134515
GO:BP	regulation of immunoglobulin production	GO:0002637	0.00028573681523899586
GO:BP	regulation of proteolysis	GO:0030162	0.0002876121111398619
GO:BP	regulation of interleukin-1 beta production	GO:0032651	0.0003039265639723263
GO:BP	positive regulation of establishment of protein localization	GO:1904951	0.00032015983238017486
GO:BP	positive regulation of tyrosine phosphorylation of STAT protein	GO:0042531	0.0003962085996362301
GO:BP	extrinsic apoptotic signaling pathway	GO:0097191	0.0004217899039312774
GO:BP	cellular metal ion homeostasis	GO:0006875	0.00043237116885344514
GO:BP	immunoglobulin mediated immune response	GO:0016064	0.0004438118133380742
GO:BP	positive regulation of T-helper 1 type immune response	GO:0002827	0.00047080057118798976
GO:BP	negative regulation of lymphocyte apoptotic process	GO:0070229	0.0004749297669426908
GO:BP	gene expression	GO:0010467	0.00047570991220801154
GO:BP	regulation of biological quality	GO:0065008	0.0004775350614603651
GO:BP	protein phosphorylation	GO:0006468	0.0004824521047394812
GO:BP	regulation of tumor necrosis factor production	GO:0032680	0.0004953815810157994
GO:BP	T-helper 17 type immune response	GO:0072538	0.000509299199983431
GO:BP	B cell mediated immunity	GO:0019724	0.0005161986706970378
GO:BP	antigen processing and presentation of endogenous peptide antigen	GO:0002483	0.0005251193167835026
GO:BP	interaction with host	GO:0051701	0.0005283727832495328
GO:BP	multicellular organism development	GO:0007275	0.0005426125909038822
GO:BP	heterotypic cell-cell adhesion	GO:0034113	0.0005454209324197144
GO:BP	cellular response to organonitrogen compound	GO:0071417	0.0005535292370075225
GO:BP	T-helper cell lineage commitment	GO:0002295	0.0005597608422967
GO:BP	lymphocyte apoptotic process	GO:0070227	0.0005602423886389879
GO:BP	regulation of type 2 immune response	GO:0002828	0.0005639586831631763
GO:BP	antigen processing and presentation of exogenous peptide antigen via MHC class I, TAP-independent	GO:0002480	0.0005708865047408623
GO:BP	regulation of B cell activation	GO:0050864	0.0005754450775726841
GO:BP	cellular response to external stimulus	GO:0071496	0.0005807769763190463
GO:BP	regulation of interleukin-6 production	GO:0032675	0.0005933882898042148
GO:BP	regulation of tumor necrosis factor superfamily cytokine production	GO:1903555	0.0005933882898042148
GO:BP	T cell activation via T cell receptor contact with antigen bound to MHC molecule on antigen presenting cell	GO:0002291	0.000623512771282903
GO:BP	negative regulation of cell population proliferation	GO:0008285	0.0006721289606308355
GO:BP	I-kappaB kinase/NF-kappaB signaling	GO:0007249	0.0006744408626137899
GO:BP	regulation of T cell cytokine production	GO:0002724	0.0006889682620442814
GO:BP	regulation of T cell mediated cytotoxicity	GO:0001914	0.0007065410908753954
GO:BP	tumor necrosis factor production	GO:0032640	0.0007081705056926351
GO:BP	regulation of natural killer cell chemotaxis	GO:2000501	0.0007246280855857038
GO:BP	positive regulation of T-helper cell differentiation	GO:0045624	0.000790558900319734
GO:BP	positive regulation of interleukin-1 beta production	GO:0032731	0.0007927238085765967
GO:BP	positive regulation of myeloid cell differentiation	GO:0045639	0.0008380074718343873
GO:BP	response to interferon-alpha	GO:0035455	0.0008934379314285316
GO:BP	tumor necrosis factor superfamily cytokine production	GO:0071706	0.0009434816547938794
GO:BP	positive regulation of cytokine secretion	GO:0050715	0.000943912153403002
GO:BP	positive regulation of interleukin-2 production	GO:0032743	0.0009489524566043626
GO:BP	regulation of MAPK cascade	GO:0043408	0.001031911952702656
GO:BP	positive regulation of natural killer cell mediated cytotoxicity	GO:0045954	0.0010440113283479878
GO:BP	regulation of cysteine-type endopeptidase activity	GO:2000116	0.0010622355930656963
GO:BP	CD4-positive, alpha-beta T cell lineage commitment	GO:0043373	0.0010812326212608712
GO:BP	cellular calcium ion homeostasis	GO:0006874	0.0010973684076928975
GO:BP	positive regulation of hydrolase activity	GO:0051345	0.0011040233304326454
GO:BP	response to wounding	GO:0009611	0.001116368016865815
GO:BP	negative regulation of innate immune response	GO:0045824	0.0011198381834721474
GO:BP	cellular response to interleukin-9	GO:0071355	0.001137018560781111
GO:BP	interleukin-9-mediated signaling pathway	GO:0038113	0.001137018560781111
GO:BP	regulation of cellular metabolic process	GO:0031323	0.0011486298889257977
GO:BP	regulation of nitrogen compound metabolic process	GO:0051171	0.001171039220581071
GO:BP	positive regulation of cytosolic calcium ion concentration	GO:0007204	0.0011843175236375182
GO:BP	regulation of phosphorylation	GO:0042325	0.0012935197575267119
GO:BP	regulation of lymphocyte apoptotic process	GO:0070228	0.00132220944759095
GO:BP	regulation of regulatory T cell differentiation	GO:0045589	0.0013392826618891754
GO:BP	positive regulation of prostaglandin biosynthetic process	GO:0031394	0.0013636243146859432
GO:BP	negative regulation of T cell apoptotic process	GO:0070233	0.0013733028122824866
GO:BP	tumor necrosis factor-mediated signaling pathway	GO:0033209	0.0013863524524900348
GO:BP	calcium ion homeostasis	GO:0055074	0.0015740773476602065
GO:BP	cellular response to mechanical stimulus	GO:0071260	0.001661892360686171
GO:BP	positive regulation of apoptotic signaling pathway	GO:2001235	0.0016979609018287593
GO:BP	regulation of erythrocyte differentiation	GO:0045646	0.0017769038202883742
GO:BP	regulation of humoral immune response	GO:0002920	0.0017865818589685829
GO:BP	regulation of reactive oxygen species metabolic process	GO:2000377	0.001805663718579867
GO:BP	cellular chemical homeostasis	GO:0055082	0.00182113560831357
GO:BP	defense response to bacterium	GO:0042742	0.0018223240055013563
GO:BP	regulation of lymphocyte migration	GO:2000401	0.001823020267385361
GO:BP	regulation of neuron death	GO:1901214	0.0018377889669389728
GO:BP	response to interleukin-9	GO:0071104	0.0018826035365744806
GO:BP	alpha-beta T cell lineage commitment	GO:0002363	0.0019266624430480908
GO:BP	regulation of interleukin-2 biosynthetic process	GO:0045076	0.0019266624430480908
GO:BP	lymphocyte chemotaxis	GO:0048247	0.002003156785883122
GO:BP	positive regulation of leukocyte chemotaxis	GO:0002690	0.0020633527938189026
GO:BP	macromolecule metabolic process	GO:0043170	0.0021195448417503527
GO:BP	natural killer cell chemotaxis	GO:0035747	0.0021445001090506
GO:BP	regulatory T cell differentiation	GO:0045066	0.0022614936497943323
GO:BP	regulation of leukocyte apoptotic process	GO:2000106	0.0023148865467655494
GO:BP	negative regulation of response to biotic stimulus	GO:0002832	0.0023525101308338966
GO:BP	type 2 immune response	GO:0042092	0.002354958812438242
GO:BP	regulation of myeloid cell differentiation	GO:0045637	0.0024195709541594695
GO:BP	metal ion homeostasis	GO:0055065	0.0026687858971979573
GO:BP	response to abiotic stimulus	GO:0009628	0.0027746397285912743
GO:BP	regulation of phosphate metabolic process	GO:0019220	0.0027839110291165855
GO:BP	growth hormone receptor signaling pathway	GO:0060396	0.0028584457920404005
GO:BP	regulation of phosphorus metabolic process	GO:0051174	0.002858708670741497
GO:BP	erythrocyte differentiation	GO:0030218	0.002929367188701235
GO:BP	positive regulation of natural killer cell mediated immunity	GO:0002717	0.0029625412502089095
GO:BP	phosphorylation	GO:0016310	0.002987748856432578
GO:BP	cellular cation homeostasis	GO:0030003	0.00300386763782221
GO:BP	CD4-positive or CD8-positive, alpha-beta T cell lineage commitment	GO:0043369	0.0032225769449573784
GO:BP	intrinsic apoptotic signaling pathway	GO:0097193	0.0032984573187658274
GO:BP	negative regulation of hemopoiesis	GO:1903707	0.0033768357848800203
GO:BP	superoxide anion generation	GO:0042554	0.0034097589742503507
GO:BP	cellular response to organic cyclic compound	GO:0071407	0.003537239708049447
GO:BP	negative regulation of defense response	GO:0031348	0.003613693498000167
GO:BP	interleukin-10 production	GO:0032613	0.0037310818933953167
GO:BP	positive regulation of interleukin-6 production	GO:0032755	0.0037390407568079946
GO:BP	regulation of cytosolic calcium ion concentration	GO:0051480	0.003788329603644626
GO:BP	positive regulation of unsaturated fatty acid biosynthetic process	GO:2001280	0.0037999528582294785
GO:BP	negative regulation of interleukin-2 production	GO:0032703	0.003920509548210966
GO:BP	B cell proliferation	GO:0042100	0.004001300721957698
GO:BP	cellular ion homeostasis	GO:0006873	0.004156896148546026
GO:BP	reactive oxygen species biosynthetic process	GO:1903409	0.004273836026444391
GO:BP	cellular response to growth hormone stimulus	GO:0071378	0.004364064304609931
GO:BP	reactive oxygen species metabolic process	GO:0072593	0.004452003244112352
GO:BP	defense response to Gram-positive bacterium	GO:0050830	0.00464890763752017
GO:BP	regulation of primary metabolic process	GO:0080090	0.004812483676551848
GO:BP	positive regulation of interleukin-6 biosynthetic process	GO:0045410	0.004905674547482855
GO:BP	sequestering of zinc ion	GO:0032119	0.005028403637924659
GO:BP	negative regulation of viral transcription	GO:0032897	0.005122015639755395
GO:BP	regulation of lymphocyte chemotaxis	GO:1901623	0.005122015639755395
GO:BP	erythrocyte homeostasis	GO:0034101	0.005122647809794657
GO:BP	leukocyte migration involved in inflammatory response	GO:0002523	0.0051301416105720005
GO:BP	regulation of complement activation	GO:0030449	0.005371292869777284
GO:BP	regulation of MHC class II biosynthetic process	GO:0045346	0.005409198730996863
GO:BP	positive regulation of defense response to virus by host	GO:0002230	0.005494925303100656
GO:BP	chronic inflammatory response	GO:0002544	0.005496962814256076
GO:BP	response to insulin	GO:0032868	0.005569111476486248
GO:BP	chemical homeostasis	GO:0048878	0.005572054634159439
GO:BP	chemokine biosynthetic process	GO:0042033	0.005690511006726725
GO:BP	positive regulation of type 2 immune response	GO:0002830	0.005690511006726725
GO:BP	chemokine metabolic process	GO:0050755	0.005690511006726725
GO:BP	positive regulation of chemokine production	GO:0032722	0.006028408549055969
GO:BP	negative regulation of T cell proliferation	GO:0042130	0.006097161152277063
GO:BP	response to mechanical stimulus	GO:0009612	0.006144663839303102
GO:BP	tube morphogenesis	GO:0035239	0.0062681709879670935
GO:BP	anatomical structure development	GO:0048856	0.006355466294594332
GO:BP	maintenance of location in cell	GO:0051651	0.006418384775619953
GO:BP	positive thymic T cell selection	GO:0045059	0.0064702245112184765
GO:BP	acute-phase response	GO:0006953	0.006551210150734533
GO:BP	response to hormone	GO:0009725	0.006625995296595462
GO:BP	neuron death	GO:0070997	0.006956983045229837
GO:BP	MHC class II biosynthetic process	GO:0045342	0.007173686949556488
GO:BP	amide transport	GO:0042886	0.0072285014917322955
GO:BP	peptidyl-amino acid modification	GO:0018193	0.007272464987654992
GO:BP	negative regulation of response to external stimulus	GO:0032102	0.007933135291664301
GO:BP	developmental process	GO:0032502	0.008085261209441212
GO:BP	interleukin-1-mediated signaling pathway	GO:0070498	0.00813552208249503
GO:BP	negative regulation of leukocyte apoptotic process	GO:2000107	0.008208375882618062
GO:BP	regulation of interferon-gamma-mediated signaling pathway	GO:0060334	0.009162892609371254
GO:BP	regulation of response to interferon-gamma	GO:0060330	0.009162892609371254
GO:BP	regulation of nitric oxide biosynthetic process	GO:0045428	0.00921225912378887
GO:BP	morphogenesis of an epithelium	GO:0002009	0.009359702893740655
GO:BP	regulation of immunoglobulin secretion	GO:0051023	0.009471433128598643
GO:BP	cellular defense response	GO:0006968	0.009953929702991542
GO:BP	establishment of localization in cell	GO:0051649	0.01021245841937139
GO:BP	anatomical structure formation involved in morphogenesis	GO:0048646	0.010526115314743748
GO:BP	cellular response to hormone stimulus	GO:0032870	0.010963609400839746
GO:BP	regulation of macrophage activation	GO:0043030	0.011015187440940995
GO:BP	regulation of tolerance induction	GO:0002643	0.011258393881597821
GO:BP	myeloid leukocyte differentiation	GO:0002573	0.011282051833176363
GO:BP	T cell lineage commitment	GO:0002360	0.011485235779411709
GO:BP	regulation of superoxide anion generation	GO:0032928	0.011873009617895927
GO:BP	T cell apoptotic process	GO:0070231	0.011972918621529346
GO:BP	immunological synapse formation	GO:0001771	0.012426163131766867
GO:BP	extracellular matrix organization	GO:0030198	0.01246797679190674
GO:BP	extracellular structure organization	GO:0043062	0.012807812580100504
GO:BP	regulation of reactive oxygen species biosynthetic process	GO:1903426	0.01322134221907983
GO:BP	activation of Janus kinase activity	GO:0042976	0.013473365747472696
GO:BP	positive regulation of endopeptidase activity	GO:0010950	0.013940576615081109
GO:BP	interleukin-1 beta secretion	GO:0050702	0.013945587658898412
GO:BP	positive regulation of interleukin-2 biosynthetic process	GO:0045086	0.013986001556005814
GO:BP	activation of cysteine-type endopeptidase activity involved in apoptotic process	GO:0006919	0.014583342235382567
GO:BP	regulation of prostaglandin biosynthetic process	GO:0031392	0.014786493045743997
GO:BP	regulation of cysteine-type endopeptidase activity involved in apoptotic process	GO:0043281	0.01496069265888345
GO:BP	positive regulation of nitric oxide biosynthetic process	GO:0045429	0.015264736241653793
GO:BP	cation homeostasis	GO:0055080	0.015483674146514128
GO:BP	negative regulation of macromolecule metabolic process	GO:0010605	0.01629356060244571
GO:BP	protein metabolic process	GO:0019538	0.016601080293478614
GO:BP	positive regulation of nitric oxide metabolic process	GO:1904407	0.017288972150283896
GO:BP	positive regulation of natural killer cell activation	GO:0032816	0.017636231145349766
GO:BP	immunoglobulin secretion	GO:0048305	0.018246635546315868
GO:BP	regulation of CD8-positive, alpha-beta T cell activation	GO:2001185	0.018324400585095206
GO:BP	sequestering of metal ion	GO:0051238	0.018836869525779645
GO:BP	negative regulation of metabolic process	GO:0009892	0.019523275383923542
GO:BP	inorganic ion homeostasis	GO:0098771	0.019702602706669667
GO:BP	positive regulation of transferase activity	GO:0051347	0.01992449353209829
GO:BP	protection from natural killer cell mediated cytotoxicity	GO:0042270	0.020442697873207096
GO:BP	ion homeostasis	GO:0050801	0.021326280673505577
GO:BP	protein nitrosylation	GO:0017014	0.02152464529569358
GO:BP	peptidyl-cysteine S-nitrosylation	GO:0018119	0.02152464529569358
GO:BP	cellular developmental process	GO:0048869	0.022935919998593745
GO:BP	nitric oxide biosynthetic process	GO:0006809	0.023606703115803842
GO:BP	regulation of unsaturated fatty acid biosynthetic process	GO:2001279	0.024348419062711704
GO:BP	positive regulation of natural killer cell chemotaxis	GO:2000503	0.024433371694399623
GO:BP	regulation of extrinsic apoptotic signaling pathway	GO:2001236	0.025072173917039274
GO:BP	complement activation	GO:0006956	0.02522771265636604
GO:BP	regulation of chemotaxis	GO:0050920	0.025261737067128903
GO:BP	regulation of T cell tolerance induction	GO:0002664	0.02666610990133764
GO:BP	positive regulation of leukocyte adhesion to vascular endothelial cell	GO:1904996	0.026725468089481196
GO:BP	aging	GO:0007568	0.02703279947294823
GO:BP	T-helper 1 cell cytokine production	GO:0035744	0.02781650140643932
GO:BP	cell differentiation	GO:0030154	0.028610196768240812
GO:BP	maintenance of location	GO:0051235	0.028973794892000145
GO:BP	immunoglobulin production	GO:0002377	0.02955235200903971
GO:BP	peptide transport	GO:0015833	0.030018927366997926
GO:BP	regulation of intrinsic apoptotic signaling pathway	GO:2001242	0.0301975746920994
GO:BP	positive regulation of biosynthetic process	GO:0009891	0.030339847448019274
GO:BP	circulatory system development	GO:0072359	0.03149572591491854
GO:BP	interleukin-21-mediated signaling pathway	GO:0038114	0.0315717868225782
GO:BP	cellular response to interleukin-21	GO:0098757	0.0315717868225782
GO:BP	response to interleukin-21	GO:0098756	0.0315717868225782
GO:BP	regulation of insulin receptor signaling pathway	GO:0046626	0.033305861244923005
GO:BP	negative regulation of cytokine production involved in immune response	GO:0002719	0.03351079691408358
GO:BP	regulation of T cell apoptotic process	GO:0070232	0.033958901832023596
GO:BP	positive regulation of peptidase activity	GO:0010952	0.0343335309665667
GO:BP	nitric oxide metabolic process	GO:0046209	0.034437269943607504
GO:BP	interleukin-1 secretion	GO:0050701	0.03528959568693773
GO:BP	positive regulation of lymphocyte migration	GO:2000403	0.035926335023994525
GO:BP	positive regulation of T cell cytokine production	GO:0002726	0.03659527111842228
GO:BP	positive regulation of neuron death	GO:1901216	0.03769550926277374
GO:BP	regulation of microglial cell activation	GO:1903978	0.037796091311993164
GO:BP	regulation of interleukin-10 production	GO:0032653	0.038179819291388
GO:BP	positive regulation of vascular endothelial growth factor receptor signaling pathway	GO:0030949	0.03818087770868041
GO:BP	negative regulation of regulatory T cell differentiation	GO:0045590	0.038252414535080506
GO:BP	negative regulation of protein metabolic process	GO:0051248	0.03897749718702463
GO:BP	response to growth hormone	GO:0060416	0.039697200471597104
GO:BP	regulation of activated T cell proliferation	GO:0046006	0.042339941612820675
GO:BP	thymic T cell selection	GO:0045061	0.04503932982058076
GO:BP	positive regulation of kinase activity	GO:0033674	0.04546585612843209
GO:BP	B cell homeostasis	GO:0001782	0.0456070947093718
GO:BP	reactive nitrogen species metabolic process	GO:2001057	0.045720976944540206
GO:BP	response to endogenous stimulus	GO:0009719	0.04597907323064052
GO:BP	interleukin-4 production	GO:0032633	0.04754255020006311
GO:BP	negative regulation of interleukin-10 production	GO:0032693	0.04762116103048929
GO:BP	negative regulation of intrinsic apoptotic signaling pathway	GO:2001243	0.047701746949211914
GO:BP	T cell tolerance induction	GO:0002517	0.0485369558680647
GO:BP	positive regulation of chemotaxis	GO:0050921	0.048705104883247696
GO:BP	regulation of cell shape	GO:0008360	0.04971834435902176
GO:BP	activation of innate immune response	GO:0002218	0.04979650981762272
GO:BP	organonitrogen compound metabolic process	GO:1901564	0.05058573093565825
GO:BP	interleukin-23-mediated signaling pathway	GO:0038155	0.050709247748560955
GO:BP	tube development	GO:0035295	0.050984167777987165
GO:BP	regulation of chemokine production	GO:0032642	0.05196492551183338
GO:BP	negative regulation of adaptive immune response based on somatic recombination of immune receptors built from immunoglobulin superfamily domains	GO:0002823	0.05404414740193776
GO:BP	positive regulation of cytokine-mediated signaling pathway	GO:0001961	0.05419585610385039
GO:BP	cellular response to oxidative stress	GO:0034599	0.0544021923897842
GO:BP	second-messenger-mediated signaling	GO:0019932	0.05466645652329174
GO:BP	cellular response to insulin stimulus	GO:0032869	0.055651282133112254
GO:BP	negative regulation of signal transduction	GO:0009968	0.055786909989518026
GO:BP	regulation of CD8-positive, alpha-beta T cell proliferation	GO:2000564	0.0565522899758995
GO:BP	CD8-positive, alpha-beta T cell proliferation	GO:0035740	0.0565522899758995
GO:BP	eosinophil chemotaxis	GO:0048245	0.056717286321313815
GO:BP	regulation of cellular response to insulin stimulus	GO:1900076	0.057757881905266865
GO:BP	regulation of wound healing	GO:0061041	0.06182842906031577
GO:BP	positive regulation of proteolysis	GO:0045862	0.06703687338158923
GO:BP	positive regulation of reactive oxygen species biosynthetic process	GO:1903428	0.06790403497736776
GO:BP	cellular extravasation	GO:0045123	0.06951383196128222
GO:BP	positive regulation of cysteine-type endopeptidase activity involved in apoptotic process	GO:0043280	0.07026536537754112
GO:BP	regulation of phospholipase activity	GO:0010517	0.07084263947097995
GO:BP	endothelium development	GO:0003158	0.07140406379155084
GO:BP	positive regulation of MHC class II biosynthetic process	GO:0045348	0.07207543316373774
GO:BP	activated T cell proliferation	GO:0050798	0.0729590579459674
GO:BP	regulation of body fluid levels	GO:0050878	0.07349844180158084
GO:BP	positive regulation by symbiont of entry into host	GO:0075294	0.07382607080346225
GO:BP	positive regulation of viral entry into host cell	GO:0046598	0.07382607080346225
GO:BP	nitrogen compound transport	GO:0071705	0.07440409402781606
GO:BP	positive regulation of fatty acid biosynthetic process	GO:0045723	0.07517228942170673
GO:BP	tissue remodeling	GO:0048771	0.07565346621329004
GO:BP	CD40 signaling pathway	GO:0023035	0.07739121839856314
GO:BP	regulation of transferase activity	GO:0051338	0.07750556307923889
GO:BP	regulation of morphogenesis of an epithelium	GO:1905330	0.07814306693082693
GO:BP	regulation of T-helper 1 cell differentiation	GO:0045625	0.07924540625510866
GO:BP	response to hypoxia	GO:0001666	0.0803563682768806
GO:BP	negative regulation of dendritic cell cytokine production	GO:0002731	0.08271926353123583
GO:BP	positive regulation of immunoglobulin secretion	GO:0051024	0.08290197998325366
GO:BP	tissue morphogenesis	GO:0048729	0.0836091618253487
GO:BP	negative regulation of B cell activation	GO:0050869	0.08903843453139285
GO:BP	regulation of myoblast fusion	GO:1901739	0.09014477296590336
GO:BP	positive regulation of growth factor dependent skeletal muscle satellite cell proliferation	GO:1902728	0.09138303689543736
GO:BP	positive regulation of skeletal muscle satellite cell proliferation	GO:1902724	0.09138303689543736
GO:BP	negative regulation of extrinsic apoptotic signaling pathway	GO:2001237	0.09401929973380346
GO:BP	negative regulation of adaptive immune response	GO:0002820	0.09677946476283714
GO:BP	regulation of superoxide metabolic process	GO:0090322	0.09752164487443515
GO:BP	interleukin-27-mediated signaling pathway	GO:0070106	0.0986026871295118
GO:BP	interleukin-35-mediated signaling pathway	GO:0070757	0.0986026871295118
GO:BP	regulation of activation of Janus kinase activity	GO:0010533	0.1006636340054218
GO:BP	regulation of chronic inflammatory response	GO:0002676	0.1006636340054218
GO:BP	positive regulation of homotypic cell-cell adhesion	GO:0034112	0.1006636340054218
GO:BP	positive regulation of response to cytokine stimulus	GO:0060760	0.10290899416062149
GO:BP	cellular zinc ion homeostasis	GO:0006882	0.10642475218132462
GO:BP	response to interleukin-18	GO:0070673	0.10839339257019259
GO:BP	positive regulation of type I interferon production	GO:0032481	0.10841933904200764
GO:BP	CD8-positive, alpha-beta T cell activation	GO:0036037	0.10867917192061863
GO:BP	antigen processing and presentation of exogenous peptide antigen via MHC class Ib	GO:0002477	0.11044230521179242
GO:BP	regulation of epithelial cell apoptotic process	GO:1904035	0.11063117773101568
GO:BP	positive regulation of cysteine-type endopeptidase activity	GO:2001056	0.11095367909487112
GO:BP	negative regulation of alpha-beta T cell differentiation	GO:0046639	0.1115766812305008
GO:BP	protein transport	GO:0015031	0.11180249618444942
GO:BP	dendritic cell differentiation	GO:0097028	0.11226689275986634
GO:BP	modulation of process of other organism	GO:0035821	0.11380285688299169
GO:BP	integrin-mediated signaling pathway	GO:0007229	0.11459099433550621
GO:BP	positive regulation of cellular biosynthetic process	GO:0031328	0.11502222949106801
GO:BP	response to decreased oxygen levels	GO:0036293	0.11510770086210163
GO:BP	superoxide metabolic process	GO:0006801	0.11570159425689176
GO:BP	T cell aggregation	GO:0070489	0.11659545620149565
GO:BP	eosinophil migration	GO:0072677	0.11667065406530731
GO:BP	sequestering of calcium ion	GO:0051208	0.11728943281207552
GO:BP	T cell extravasation	GO:0072683	0.11843435320435612
GO:BP	G protein-coupled receptor signaling pathway	GO:0007186	0.11849298236196057
GO:BP	zinc ion homeostasis	GO:0055069	0.11908868591727209
GO:BP	ISG15-protein conjugation	GO:0032020	0.11908868591727215
GO:BP	regulation of interleukin-1 beta secretion	GO:0050706	0.11925019154723403
GO:BP	establishment of protein localization	GO:0045184	0.12245603885473227
GO:BP	positive regulation of reactive oxygen species metabolic process	GO:2000379	0.12404621657296937
GO:BP	positive regulation of erythrocyte differentiation	GO:0045648	0.13387064016446187
GO:BP	regulation of mononuclear cell migration	GO:0071675	0.13570488403574962
GO:BP	calcium-mediated signaling	GO:0019722	0.13898269659628668
GO:BP	negative thymic T cell selection	GO:0045060	0.14154337270664877
GO:BP	defense response to fungus	GO:0050832	0.14653834839635013
GO:BP	humoral immune response mediated by circulating immunoglobulin	GO:0002455	0.14906617344257214
GO:BP	positive regulation of isotype switching to IgG isotypes	GO:0048304	0.1569339937094451
GO:BP	heterophilic cell-cell adhesion via plasma membrane cell adhesion molecules	GO:0007157	0.1648011830637275
GO:BP	positive regulation of vascular endothelial growth factor production	GO:0010575	0.16776991572556305
GO:BP	interleukin-13 biosynthetic process	GO:0042231	0.1721370738267712
GO:BP	negative regulation of interleukin-12 production	GO:0032695	0.17236575814161018
GO:BP	cytolysis	GO:0019835	0.17240305230718078
GO:BP	regulation of syncytium formation by plasma membrane fusion	GO:0060142	0.17391694526539495
GO:BP	negative regulation of intracellular signal transduction	GO:1902532	0.1764455083701407
GO:BP	regulation of kinase activity	GO:0043549	0.1826663210907177
GO:BP	negative T cell selection	GO:0043383	0.1876449245302455
GO:BP	regulation of interleukin-6 biosynthetic process	GO:0045408	0.18971952489008725
GO:BP	negative regulation of tyrosine phosphorylation of STAT protein	GO:0042532	0.19102378081562318
GO:BP	negative regulation of cell communication	GO:0010648	0.19311861870124844
GO:BP	peptidyl-cysteine modification	GO:0018198	0.20136942153800744
GO:BP	negative regulation of signaling	GO:0023057	0.2023790496726095
GO:BP	phagocytosis	GO:0006909	0.20279029123819342
GO:BP	regulation of leukocyte adhesion to vascular endothelial cell	GO:1904994	0.2065690621029327
GO:BP	positive regulation of phagocytosis	GO:0050766	0.20757271771994587
GO:BP	transmembrane receptor protein tyrosine kinase signaling pathway	GO:0007169	0.20956940415549255
GO:BP	interleukin-6 biosynthetic process	GO:0042226	0.21161057052518523
GO:BP	positive regulation of macromolecule biosynthetic process	GO:0010557	0.2121291839545259
GO:BP	positive regulation of MAP kinase activity	GO:0043406	0.21282225272179922
GO:BP	regulation of homotypic cell-cell adhesion	GO:0034110	0.21319872646265145
GO:BP	response to oxygen levels	GO:0070482	0.2144361664573089
GO:BP	swimming behavior	GO:0036269	0.21467703986123043
GO:BP	kynurenic acid metabolic process	GO:0034275	0.21467703986123043
GO:BP	kynurenic acid biosynthetic process	GO:0034276	0.21467703986123043
GO:BP	cellular protein metabolic process	GO:0044267	0.21531764831148395
GO:BP	interleukin-7-mediated signaling pathway	GO:0038111	0.21545758323148262
GO:BP	antigen processing and presentation of endogenous peptide antigen via MHC class I	GO:0019885	0.21687236944090696
GO:BP	cellular response to chemical stress	GO:0062197	0.21735860809475627
GO:BP	phosphate-containing compound metabolic process	GO:0006796	0.22171655447379576
GO:BP	regulation of response to wounding	GO:1903034	0.22252298325124026
GO:BP	regulation of chemokine biosynthetic process	GO:0045073	0.22428630098796232
GO:BP	interleukin-2-mediated signaling pathway	GO:0038110	0.23483560393470165
GO:BP	cellular protein modification process	GO:0006464	0.2352555580982327
GO:BP	protein modification process	GO:0036211	0.2352555580982327
GO:BP	prostaglandin biosynthetic process	GO:0001516	0.23583321678952743
GO:BP	prostanoid biosynthetic process	GO:0046457	0.23583321678952743
GO:BP	positive regulation of leukocyte apoptotic process	GO:2000108	0.2443387031272096
GO:BP	macrophage activation involved in immune response	GO:0002281	0.2464679926171721
GO:BP	negative regulation of cell differentiation	GO:0045596	0.24746873469718766
GO:BP	blood coagulation	GO:0007596	0.25179425857297305
GO:BP	regulation of interleukin-1 secretion	GO:0050704	0.257491663589074
GO:BP	immunoglobulin biosynthetic process	GO:0002378	0.26114901483504704
GO:BP	response to fungus	GO:0009620	0.2648242711850222
GO:BP	positive regulation of nitric-oxide synthase biosynthetic process	GO:0051770	0.26645137724699297
GO:BP	phosphorus metabolic process	GO:0006793	0.2673010338492314
GO:BP	positive regulation of phosphatidylinositol 3-kinase signaling	GO:0014068	0.26863554500252823
GO:BP	negative regulation of B cell proliferation	GO:0030889	0.2692089910599796
GO:BP	leukocyte adhesion to vascular endothelial cell	GO:0061756	0.27093679817708827
GO:BP	positive regulation of skeletal muscle cell proliferation	GO:0014858	0.2729044159781239
GO:BP	negative regulation of production of molecular mediator of immune response	GO:0002701	0.275932064813675
GO:BP	cellular response to endogenous stimulus	GO:0071495	0.27823291817084356
GO:BP	hemostasis	GO:0007599	0.28348468700329615
GO:BP	negative regulation of complement activation	GO:0045916	0.28401886014050765
GO:BP	positive regulation of superoxide anion generation	GO:0032930	0.28791441349622793
GO:BP	toll-like receptor 2 signaling pathway	GO:0034134	0.292713
GO:BP	hormone secretion	GO:0046879	0.29504314678534765
GO:BP	regulation of interleukin-4 production	GO:0032673	0.2969521549843725
GO:BP	natural killer cell tolerance induction	GO:0002519	0.299999
GO:BP	cellular localization	GO:0051641	0.30124213536734107
GO:BP	cellular response to interleukin-15	GO:0071350	0.30340090658422525
GO:BP	cellular response to interleukin-2	GO:0071352	0.30340090658422525
GO:BP	interleukin-15-mediated signaling pathway	GO:0035723	0.30340090658422525
GO:BP	coagulation	GO:0050817	0.30406864924640986
GO:BP	cellular response to stress	GO:0033554	0.30914226535336775
GO:BP	regulation of myeloid leukocyte differentiation	GO:0002761	0.32018937337928133
GO:BP	positive regulation of interleukin-12 production	GO:0032735	0.3239436766997933
GO:BP	regulation of lactation	GO:1903487	0.32556796385019726
GO:BP	regulation of gap junction assembly	GO:1903596	0.32982873961092124
GO:BP	positive regulation of release of sequestered calcium ion into cytosol	GO:0051281	0.33316966255591907
GO:BP	response to inorganic substance	GO:0010035	0.3400614406398381
GO:BP	myeloid dendritic cell activation	GO:0001773	0.3401140343842985
GO:BP	positive regulation of interleukin-1 beta secretion	GO:0050718	0.341007999180939
GO:BP	regulation of MAP kinase activity	GO:0043405	0.34324523858050443
GO:BP	epithelial cell apoptotic process	GO:1904019	0.34332425425850904
GO:BP	anatomical structure morphogenesis	GO:0009653	0.3450148083005713
GO:BP	positive regulation of phospholipase activity	GO:0010518	0.3452505396199963
GO:BP	positive regulation of intrinsic apoptotic signaling pathway	GO:2001244	0.34786895075501056
GO:BP	innate immune response activating cell surface receptor signaling pathway	GO:0002220	0.34916309784357813
GO:BP	negative regulation of catalytic activity	GO:0043086	0.3512577257179719
GO:BP	release of sequestered calcium ion into cytosol	GO:0051209	0.3516401692010176
GO:BP	hormone transport	GO:0009914	0.3556826059861685
GO:BP	toll-like receptor 4 signaling pathway	GO:0034142	0.35795735850398286
GO:BP	negative regulation of sequestering of calcium ion	GO:0051283	0.36594773630356214
GO:BP	innate immune response-activating signal transduction	GO:0002758	0.3663764668289831
GO:BP	regulation of isotype switching to IgG isotypes	GO:0048302	0.36667568433372305
GO:BP	cellular amine metabolic process	GO:0044106	0.379190702449149
GO:BP	negative regulation of insulin receptor signaling pathway	GO:0046627	0.3816422640089527
GO:BP	B-1 B cell homeostasis	GO:0001922	0.38217120444958275
GO:BP	antigen processing and presentation of endogenous peptide antigen via MHC class I via ER pathway	GO:0002484	0.3836899028389292
GO:BP	antigen processing and presentation of endogenous peptide antigen via MHC class I via ER pathway, TAP-independent	GO:0002486	0.3836899028389292
GO:BP	response to interleukin-2	GO:0070669	0.38376275721895875
GO:BP	response to interleukin-15	GO:0070672	0.38376275721895875
GO:BP	positive regulation of protein kinase activity	GO:0045860	0.3848734623070662
GO:BP	regulation of cellular amine metabolic process	GO:0033238	0.38551970583291634
GO:BP	regulation of sequestering of calcium ion	GO:0051282	0.3959409881011041
GO:BP	myoblast fusion	GO:0007520	0.40365396008614157
GO:BP	regulation of protein kinase activity	GO:0045859	0.4139780366796929
GO:BP	positive regulation of myeloid leukocyte differentiation	GO:0002763	0.41411512051077776
GO:BP	regulation of viral transcription	GO:0046782	0.4223340861446592
GO:BP	negative regulation by host of viral transcription	GO:0043922	0.4224574962477951
GO:BP	membrane to membrane docking	GO:0022614	0.42384569949706996
GO:BP	regulation of calcium ion transport	GO:0051924	0.42612041435660947
GO:BP	positive regulation of chronic inflammatory response	GO:0002678	0.4293540797226744
GO:BP	nucleotide-binding oligomerization domain containing signaling pathway	GO:0070423	0.4341055414903686
GO:BP	response to oxidative stress	GO:0006979	0.435816515900123
GO:BP	detection of bacterium	GO:0016045	0.4404965967032727
GO:BP	negative regulation of cellular response to insulin stimulus	GO:1900077	0.4532056642416173
GO:BP	positive regulation of fatty acid metabolic process	GO:0045923	0.4532056642416173
GO:BP	regulation of lipase activity	GO:0060191	0.4532139282078636
GO:BP	proteasomal ubiquitin-independent protein catabolic process	GO:0010499	0.45670328686421174
GO:BP	positive regulation of epithelial cell apoptotic process	GO:1904037	0.46064891967655447
GO:BP	isotype switching to IgG isotypes	GO:0048291	0.4636033587972989
GO:BP	positive regulation of monocyte differentiation	GO:0045657	0.48235499404832616
GO:BP	nucleotide-binding domain, leucine rich repeat containing receptor signaling pathway	GO:0035872	0.4835743440727592
GO:BP	positive regulation of smooth muscle cell proliferation	GO:0048661	0.4881814477770732
GO:BP	temperature homeostasis	GO:0001659	0.4995068460652046
GO:BP	monocyte aggregation	GO:0070487	0.5200931997234013
GO:BP	response to ethanol	GO:0045471	0.5234354845495076
GO:BP	negative regulation of developmental process	GO:0051093	0.5244130857336728
GO:BP	cellular ketone metabolic process	GO:0042180	0.5279229334805554
GO:BP	tryptophan catabolic process to kynurenine	GO:0019441	0.5366925996529693
GO:BP	response to nutrient	GO:0007584	0.5388053659681911
GO:BP	regulation of interleukin-8 production	GO:0032677	0.538827573017312
GO:BP	negative regulation of humoral immune response	GO:0002921	0.5399634564090029
GO:BP	amine metabolic process	GO:0009308	0.540477065443556
GO:BP	T cell differentiation in thymus	GO:0033077	0.5450776365538151
GO:BP	positive regulation of extracellular matrix organization	GO:1903055	0.5487155970265081
GO:BP	negative regulation of viral entry into host cell	GO:0046597	0.5532384942555243
GO:BP	nitric-oxide synthase biosynthetic process	GO:0051767	0.5560869800713006
GO:BP	regulation of nitric-oxide synthase biosynthetic process	GO:0051769	0.5560869800713006
GO:BP	cellular response to hypoxia	GO:0071456	0.5582358621678664
GO:BP	macrophage chemotaxis	GO:0048246	0.5616187091800021
GO:BP	regulation of myoblast differentiation	GO:0045661	0.5646196980977981
GO:BP	response to extracellular stimulus	GO:0009991	0.5750471668070601
GO:BP	regulation of vascular endothelial growth factor receptor signaling pathway	GO:0030947	0.575454388914935
GO:BP	positive regulation of immature T cell proliferation	GO:0033091	0.5789251236817176
GO:BP	positive regulation of calcium ion transport into cytosol	GO:0010524	0.609011831553166
GO:BP	T-helper 1 cell differentiation	GO:0045063	0.6104868547106466
GO:BP	CD8-positive, alpha-beta T cell differentiation	GO:0043374	0.6150872080144004
GO:BP	regulation of myeloid leukocyte mediated immunity	GO:0002886	0.6238243216047845
GO:BP	negative regulation of alpha-beta T cell activation	GO:0046636	0.6332554057180572
GO:BP	negative regulation of receptor signaling pathway via JAK-STAT	GO:0046426	0.634020165786575
GO:BP	positive regulation of interleukin-1 secretion	GO:0050716	0.6351968411649066
GO:BP	positive regulation of glial cell proliferation	GO:0060252	0.6371270906065378
GO:BP	positive regulation of T cell tolerance induction	GO:0002666	0.6440311195834778
GO:BP	detection of other organism	GO:0098543	0.6504460978499996
GO:BP	negative regulation of type I interferon production	GO:0032480	0.6559600265418681
GO:BP	negative regulation of gene expression	GO:0010629	0.6570658499987283
GO:BP	calcium ion transmembrane import into cytosol	GO:0097553	0.6642148173547966
GO:BP	epiboly involved in wound healing	GO:0090505	0.6655813431421918
GO:BP	wound healing, spreading of cells	GO:0044319	0.6655813431421918
GO:BP	positive regulation of apoptotic cell clearance	GO:2000427	0.6671166629669539
GO:BP	astrocyte development	GO:0014002	0.6759027311666559
GO:BP	negative regulation of cellular protein metabolic process	GO:0032269	0.6760984219546464
GO:BP	regulation of cysteine-type endopeptidase activity involved in apoptotic signaling pathway	GO:2001267	0.6901569969810618
GO:BP	negative regulation of toll-like receptor 2 signaling pathway	GO:0034136	0.6969361735450786
GO:BP	negative regulation of T-helper cell differentiation	GO:0045623	0.7038740817058514
GO:BP	negative regulation of cellular metabolic process	GO:0031324	0.717867659616705
GO:BP	epiboly	GO:0090504	0.7298819495031313
GO:BP	regulation of cellular ketone metabolic process	GO:0010565	0.733490195797781
GO:BP	negative regulation of tissue remodeling	GO:0034104	0.7342225454212553
GO:BP	cellular response to decreased oxygen levels	GO:0036294	0.7364641624083409
GO:BP	negative regulation of molecular function	GO:0044092	0.7400120447810223
GO:BP	response to interleukin-7	GO:0098760	0.7409272079850692
GO:BP	cellular response to interleukin-7	GO:0098761	0.7409272079850692
GO:BP	regulation of endothelial tube morphogenesis	GO:1901509	0.7450697486312906
GO:BP	NIK/NF-kappaB signaling	GO:0038061	0.7489817970423163
GO:BP	'de novo' NAD biosynthetic process	GO:0034627	0.7513696395144134
GO:BP	'de novo' NAD biosynthetic process from tryptophan	GO:0034354	0.7513696395144134
GO:BP	cell-cell fusion	GO:0140253	0.7521078513293612
GO:BP	syncytium formation by plasma membrane fusion	GO:0000768	0.7521078513293612
GO:BP	interleukin-8 production	GO:0032637	0.7541123424557917
GO:BP	positive regulation of tumor necrosis factor biosynthetic process	GO:0042535	0.7555805650073937
GO:BP	astrocyte differentiation	GO:0048708	0.7599717431613161
GO:BP	T cell homeostasis	GO:0043029	0.7611831919565198
GO:BP	positive regulation of CD8-positive, alpha-beta T cell proliferation	GO:2000566	0.763241542979057
GO:BP	regulation of protein serine/threonine kinase activity	GO:0071900	0.7653867741644613
GO:BP	immune response to tumor cell	GO:0002418	0.7758533355162159
GO:BP	syncytium formation	GO:0006949	0.7774
GO:BP	positive regulation of B cell mediated immunity	GO:0002714	0.7777154645982695
GO:BP	positive regulation of immunoglobulin mediated immune response	GO:0002891	0.7777154645982695
GO:BP	regulation of endothelial cell apoptotic process	GO:2000351	0.7827677165367745
GO:BP	positive regulation of T-helper 1 cell cytokine production	GO:2000556	0.7891473713416284
GO:BP	regulation of T-helper 1 cell cytokine production	GO:2000554	0.7891473713416284
GO:BP	cell adhesion mediated by integrin	GO:0033627	0.7895200591787648
GO:BP	hypoxia-inducible factor-1alpha signaling pathway	GO:0097411	0.7915207308255048
GO:BP	activation of cysteine-type endopeptidase activity involved in apoptotic signaling pathway	GO:0097296	0.7946427000514241
GO:BP	apoptotic cell clearance	GO:0043277	0.7962547288160163
GO:BP	ER-nucleus signaling pathway	GO:0006984	0.8195319604801553
GO:BP	memory T cell activation	GO:0035709	0.8266695487216216
GO:BP	receptor metabolic process	GO:0043112	0.829506763688903
GO:BP	negative regulation of nitrogen compound metabolic process	GO:0051172	0.8508521946719785
GO:BP	response to interleukin-12	GO:0070671	0.8536815526351215
GO:BP	positive regulation of protein serine/threonine kinase activity	GO:0071902	0.854549564888703
GO:BP	cellular response to exogenous dsRNA	GO:0071360	0.855635225524922
GO:BP	regulation of myotube differentiation	GO:0010830	0.8557453274909254
GO:BP	calcium ion transport	GO:0006816	0.8656873181090626
GO:BP	macromolecule modification	GO:0043412	0.8696665657331879
GO:BP	regulation of phagocytosis	GO:0050764	0.8820844376917201
GO:BP	positive regulation of calcium ion transport	GO:0051928	0.9112015842389907
GO:BP	positive regulation of transcription by RNA polymerase II	GO:0045944	0.9170850342420898
GO:BP	positive regulation of lipase activity	GO:0060193	0.9229430781398237
GO:BP	Fc receptor signaling pathway	GO:0038093	0.932314
GO:BP	prostanoid metabolic process	GO:0006692	0.9408870569358722
GO:BP	prostaglandin metabolic process	GO:0006693	0.9408870569358722
GO:BP	negative regulation of receptor signaling pathway via STAT	GO:1904893	0.9503405227677014
GO:BP	blood coagulation, intrinsic pathway	GO:0007597	0.9503405227677022
GO:BP	nucleotide-binding oligomerization domain containing 1 signaling pathway	GO:0070427	0.9603557925538669
GO:BP	cellular response to abiotic stimulus	GO:0071214	0.9638635919122774
GO:BP	cellular response to environmental stimulus	GO:0104004	0.9638635919122774
GO:BP	positive regulation of tolerance induction	GO:0002645	0.9660466793756438
GO:BP	negative regulation of interleukin-2 biosynthetic process	GO:0045085	0.9753702153663153
GO:BP	positive regulation of interleukin-17 production	GO:0032740	0.9783162504624108
GO:BP	negative regulation of extrinsic apoptotic signaling pathway via death domain receptors	GO:1902042	0.9892858755403637
GO:BP	regulation of T cell activation via T cell receptor contact with antigen bound to MHC molecule on antigen presenting cell	GO:2001188	0.9904993862026616
GO:BP	thymocyte apoptotic process	GO:0070242	1
GO:BP	regulation of thymocyte apoptotic process	GO:0070243	1
GO:BP	negative regulation of thymocyte apoptotic process	GO:0070244	1
GO:BP	positive regulation of T cell apoptotic process	GO:0070234	1
GO:BP	nephron epithelium development	GO:0072009	1
GO:BP	renal system development	GO:0072001	1
GO:BP	actin-mediated cell contraction	GO:0070252	1
GO:BP	nephron development	GO:0072006	1
GO:BP	kidney epithelium development	GO:0072073	1
GO:BP	kidney mesenchyme development	GO:0072074	1
GO:BP	positive regulation of lymphocyte apoptotic process	GO:0070230	1
GO:BP	metanephric mesenchyme development	GO:0072075	1
GO:BP	renal vesicle morphogenesis	GO:0072077	1
GO:BP	nephron tubule morphogenesis	GO:0072078	1
GO:BP	nephron tubule development	GO:0072080	1
GO:BP	protein trimerization	GO:0070206	1
GO:BP	renal vesicle development	GO:0072087	1
GO:BP	nephron epithelium morphogenesis	GO:0072088	1
GO:BP	stem cell proliferation	GO:0072089	1
GO:BP	nephron morphogenesis	GO:0072028	1
GO:BP	necrotic cell death	GO:0070265	1
GO:BP	urea transmembrane transport	GO:0071918	1
GO:BP	pyroptosis	GO:0070269	1
GO:BP	plasma lipoprotein particle organization	GO:0071827	1
GO:BP	negative regulation of ERK1 and ERK2 cascade	GO:0070373	1
GO:BP	protein-lipid complex subunit organization	GO:0071825	1
GO:BP	protein transmembrane transport	GO:0071806	1
GO:BP	positive regulation of podosome assembly	GO:0071803	1
GO:BP	regulation of podosome assembly	GO:0071801	1
GO:BP	podosome assembly	GO:0071800	1
GO:BP	response to fibroblast growth factor	GO:0071774	1
GO:BP	regulation of nucleotide-binding oligomerization domain containing signaling pathway	GO:0070424	1
GO:BP	cellular response to nitric oxide	GO:0071732	1
GO:BP	response to nitric oxide	GO:0071731	1
GO:BP	negative regulation of nucleotide-binding oligomerization domain containing signaling pathway	GO:0070425	1
GO:BP	icosanoid transport	GO:0071715	1
GO:BP	response to lipoteichoic acid	GO:0070391	1
GO:BP	necroptotic process	GO:0070266	1
GO:BP	cellular component organization or biogenesis	GO:0071840	1
GO:BP	DNA biosynthetic process	GO:0071897	1
GO:BP	extracellular matrix constituent secretion	GO:0070278	1
GO:BP	protein deubiquitination involved in ubiquitin-dependent protein catabolic process	GO:0071947	1
GO:BP	sarcoplasmic reticulum calcium ion transport	GO:0070296	1
GO:BP	regulation of stem cell proliferation	GO:0072091	1
GO:BP	cellular response to hydrogen peroxide	GO:0070301	1
GO:BP	regulation of stress-activated protein kinase signaling cascade	GO:0070302	1
GO:BP	macrophage apoptotic process	GO:0071888	1
GO:BP	positive regulation of stress-activated protein kinase signaling cascade	GO:0070304	1
GO:BP	lens fiber cell differentiation	GO:0070306	1
GO:BP	negative regulation of protein serine/threonine kinase activity	GO:0071901	1
GO:BP	triglyceride homeostasis	GO:0070328	1
GO:BP	hepatocyte differentiation	GO:0070365	1
GO:BP	cell proliferation involved in kidney development	GO:0072111	1
GO:BP	kynurenine metabolic process	GO:0070189	1
GO:BP	monocarboxylic acid catabolic process	GO:0072329	1
GO:BP	negative regulation of programmed necrotic cell death	GO:0062099	1
GO:BP	negative regulation of metanephric nephron tubule epithelial cell differentiation	GO:0072308	1
GO:BP	regulation of metanephric nephron tubule epithelial cell differentiation	GO:0072307	1
GO:BP	metanephric renal vesicle morphogenesis	GO:0072283	1
GO:BP	metanephric nephron morphogenesis	GO:0072273	1
GO:BP	monocarboxylic acid biosynthetic process	GO:0072330	1
GO:BP	regulation of pattern recognition receptor signaling pathway	GO:0062207	1
GO:BP	protein-containing complex assembly	GO:0065003	1
GO:BP	metanephric nephron epithelium development	GO:0072243	1
GO:BP	metanephric nephron tubule development	GO:0072234	1
GO:BP	negative regulation of metanephros development	GO:0072217	1
GO:BP	regulation of metanephros development	GO:0072215	1
GO:BP	metanephric nephron development	GO:0072210	1
GO:BP	metanephric nephron tubule epithelial cell differentiation	GO:0072257	1
GO:BP	signal transduction by p53 class mediator	GO:0072331	1
GO:BP	intrinsic apoptotic signaling pathway by p53 class mediator	GO:0072332	1
GO:BP	divalent inorganic cation transport	GO:0072511	1
GO:BP	organelle transport along microtubule	GO:0072384	1
GO:BP	blood coagulation, fibrin clot formation	GO:0072378	1
GO:BP	protein activation cascade	GO:0072376	1
GO:BP	positive regulation of small molecule metabolic process	GO:0062013	1
GO:BP	negative regulation of small molecule metabolic process	GO:0062014	1
GO:BP	modified amino acid transport	GO:0072337	1
GO:BP	regulation of programmed necrotic cell death	GO:0062098	1
GO:BP	metanephric epithelium development	GO:0072207	1
GO:BP	cell proliferation involved in metanephros development	GO:0072203	1
GO:BP	regulation of adiponectin secretion	GO:0070163	1
GO:BP	nephron tubule epithelial cell differentiation	GO:0072160	1
GO:BP	epithelial cell fate commitment	GO:0072148	1
GO:BP	metanephric mesenchymal cell proliferation involved in metanephros development	GO:0072136	1
GO:BP	negative regulation of adiponectin secretion	GO:0070164	1
GO:BP	kidney mesenchymal cell proliferation	GO:0072135	1
GO:BP	mesenchymal cell differentiation involved in kidney development	GO:0072161	1
GO:BP	enamel mineralization	GO:0070166	1
GO:BP	regulation of biomineral tissue development	GO:0070167	1
GO:BP	negative regulation of biomineral tissue development	GO:0070168	1
GO:BP	positive regulation of biomineral tissue development	GO:0070169	1
GO:BP	adiponectin secretion	GO:0070162	1
GO:BP	synaptic vesicle budding	GO:0070142	1
GO:BP	metanephric mesenchymal cell differentiation	GO:0072162	1
GO:BP	neuron cellular homeostasis	GO:0070050	1
GO:BP	cell differentiation involved in metanephros development	GO:0072202	1
GO:BP	intrinsic apoptotic signaling pathway in response to endoplasmic reticulum stress	GO:0070059	1
GO:BP	negative regulation of nephron tubule epithelial cell differentiation	GO:0072183	1
GO:BP	glucagon secretion	GO:0070091	1
GO:BP	regulation of nephron tubule epithelial cell differentiation	GO:0072182	1
GO:BP	epithelial tube formation	GO:0072175	1
GO:BP	mesonephric tubule morphogenesis	GO:0072171	1
GO:BP	regulation of chemokine-mediated signaling pathway	GO:0070099	1
GO:BP	negative regulation of chemokine-mediated signaling pathway	GO:0070100	1
GO:BP	metanephric tubule development	GO:0072170	1
GO:BP	mesonephric tubule development	GO:0072164	1
GO:BP	positive regulation of chemokine-mediated signaling pathway	GO:0070101	1
GO:BP	mesonephric epithelium development	GO:0072163	1
GO:BP	organic substance metabolic process	GO:0071704	1
GO:BP	regulation of protein processing	GO:0070613	1
GO:BP	protein modification by small protein removal	GO:0070646	1
GO:BP	protein modification by small protein conjugation or removal	GO:0070647	1
GO:BP	mast cell proliferation	GO:0070662	1
GO:BP	cellular response to glucose stimulus	GO:0071333	1
GO:BP	cellular response to fructose stimulus	GO:0071332	1
GO:BP	cellular response to hexose stimulus	GO:0071331	1
GO:BP	regulation of mast cell proliferation	GO:0070666	1
GO:BP	cellular response to interleukin-11	GO:0071348	1
GO:BP	cellular response to interleukin-12	GO:0071349	1
GO:BP	cellular response to interleukin-18	GO:0071351	1
GO:BP	protein localization to mitochondrion	GO:0070585	1
GO:BP	cellular response to corticotropin-releasing hormone stimulus	GO:0071376	1
GO:BP	cell-cell adhesion involved in gastrulation	GO:0070586	1
GO:BP	cellular response to growth factor stimulus	GO:0071363	1
GO:BP	cellular response to ethanol	GO:0071361	1
GO:BP	regulation of cell-cell adhesion involved in gastrulation	GO:0070587	1
GO:BP	cellular response to dsRNA	GO:0071359	1
GO:BP	calcium ion transmembrane transport	GO:0070588	1
GO:BP	cellular response to interleukin-4	GO:0071353	1
GO:BP	cellular response to monosaccharide stimulus	GO:0071326	1
GO:BP	protein K63-linked deubiquitination	GO:0070536	1
GO:BP	cellular response to carbohydrate stimulus	GO:0071322	1
GO:BP	cellular response to cAMP	GO:0071320	1
GO:BP	response to cholesterol	GO:0070723	1
GO:BP	protein K48-linked deubiquitination	GO:0071108	1
GO:BP	response to interleukin-11	GO:0071105	1
GO:BP	cellular macromolecule localization	GO:0070727	1
GO:BP	DNA conformation change	GO:0071103	1
GO:BP	regulation of cell cycle arrest	GO:0071156	1
GO:BP	protein K11-linked ubiquitination	GO:0070979	1
GO:BP	interleukin-2 secretion	GO:0070970	1
GO:BP	protein K48-linked ubiquitination	GO:0070936	1
GO:BP	divalent metal ion transport	GO:0070838	1
GO:BP	organelle assembly	GO:0070925	1
GO:BP	regulation of production of small RNA involved in gene silencing by RNA	GO:0070920	1
GO:BP	production of small RNA involved in gene silencing by RNA	GO:0070918	1
GO:BP	positive regulation of cell cycle arrest	GO:0071158	1
GO:BP	cellular response to lipoteichoic acid	GO:0071223	1
GO:BP	cellular response to ATP	GO:0071318	1
GO:BP	negative regulation of mast cell proliferation	GO:0070667	1
GO:BP	positive regulation of mast cell proliferation	GO:0070668	1
GO:BP	cellular response to alkaloid	GO:0071312	1
GO:BP	cellular response to retinoic acid	GO:0071300	1
GO:BP	cellular response to cadmium ion	GO:0071276	1
GO:BP	cellular response to electrical stimulus	GO:0071257	1
GO:BP	cellular response to metal ion	GO:0071248	1
GO:BP	response to interleukin-4	GO:0070670	1
GO:BP	cellular response to inorganic substance	GO:0071241	1
GO:BP	cellular response to amino acid stimulus	GO:0071230	1
GO:BP	cellular response to acid chemical	GO:0071229	1
GO:BP	cellular response to muramyl dipeptide	GO:0071225	1
GO:BP	cellular response to peptidoglycan	GO:0071224	1
GO:BP	cellular response to steroid hormone stimulus	GO:0071383	1
GO:BP	cellular response to glucocorticoid stimulus	GO:0071385	1
GO:BP	positive regulation of monocyte chemotactic protein-1 production	GO:0071639	1
GO:BP	regulation of monocyte chemotactic protein-1 production	GO:0071637	1
GO:BP	negative regulation of transforming growth factor beta production	GO:0071635	1
GO:BP	negative regulation of nucleotide-binding oligomerization domain containing 2 signaling pathway	GO:0070433	1
GO:BP	oligodendrocyte progenitor proliferation	GO:0070444	1
GO:BP	regulation of transforming growth factor beta production	GO:0071634	1
GO:BP	positive regulation of granulocyte chemotaxis	GO:0071624	1
GO:BP	regulation of oligodendrocyte progenitor proliferation	GO:0070445	1
GO:BP	positive regulation of oligodendrocyte progenitor proliferation	GO:0070447	1
GO:BP	regulation of granulocyte chemotaxis	GO:0071622	1
GO:BP	regulation of nucleotide-binding oligomerization domain containing 2 signaling pathway	GO:0070432	1
GO:BP	regulation of granulocyte colony-stimulating factor production	GO:0071655	1
GO:BP	negative regulation of granulocyte colony-stimulating factor production	GO:0071656	1
GO:BP	regulation of nucleotide-binding oligomerization domain containing 1 signaling pathway	GO:0070428	1
GO:BP	negative regulation of nucleotide-binding oligomerization domain containing 1 signaling pathway	GO:0070429	1
GO:BP	organic substance transport	GO:0071702	1
GO:BP	response to growth factor	GO:0070848	1
GO:BP	anatomical structure maturation	GO:0071695	1
GO:BP	nucleotide-binding oligomerization domain containing 2 signaling pathway	GO:0070431	1
GO:BP	positive regulation of mononuclear cell migration	GO:0071677	1
GO:BP	cellular response to corticosteroid stimulus	GO:0071384	1
GO:BP	monocyte chemotactic protein-1 production	GO:0071605	1
GO:BP	calcium ion import	GO:0070509	1
GO:BP	platelet aggregation	GO:0070527	1
GO:BP	cellular response to oxygen levels	GO:0071453	1
GO:BP	protein kinase C signaling	GO:0070528	1
GO:BP	protein K63-linked ubiquitination	GO:0070534	1
GO:BP	cellular response to lipoprotein particle stimulus	GO:0071402	1
GO:BP	cellular response to testosterone stimulus	GO:0071394	1
GO:BP	cellular response to low-density lipoprotein particle stimulus	GO:0071404	1
GO:BP	cellular response to xenobiotic stimulus	GO:0071466	1
GO:BP	cellular response to radiation	GO:0071478	1
GO:BP	cellular response to ionizing radiation	GO:0071479	1
GO:BP	transforming growth factor beta production	GO:0071604	1
GO:BP	lymphocyte aggregation	GO:0071593	1
GO:BP	cellular response to transforming growth factor beta stimulus	GO:0071560	1
GO:BP	response to transforming growth factor beta	GO:0071559	1
GO:BP	prolactin secretion	GO:0070459	1
GO:BP	uterine smooth muscle contraction	GO:0070471	1
GO:BP	death-inducing signaling complex assembly	GO:0071550	1
GO:BP	cellular response to dexamethasone stimulus	GO:0071549	1
GO:BP	response to dexamethasone	GO:0071548	1
GO:BP	dopaminergic neuron differentiation	GO:0071542	1
GO:BP	granulocyte colony-stimulating factor production	GO:0071611	1
GO:BP	regulation of vitamin D biosynthetic process	GO:0060556	1
GO:BP	regulation of small molecule metabolic process	GO:0062012	1
GO:BP	response to glucocorticoid	GO:0051384	1
GO:BP	response to mineralocorticoid	GO:0051385	1
GO:BP	regulation of neurotrophin TRK receptor signaling pathway	GO:0051386	1
GO:BP	negative regulation of neurotrophin TRK receptor signaling pathway	GO:0051387	1
GO:BP	neuron apoptotic process	GO:0051402	1
GO:BP	stress-activated MAPK cascade	GO:0051403	1
GO:BP	regulation of ubiquitin-protein transferase activity	GO:0051438	1
GO:BP	positive regulation of ubiquitin-protein transferase activity	GO:0051443	1
GO:BP	negative regulation of ubiquitin-protein transferase activity	GO:0051444	1
GO:BP	myoblast migration	GO:0051451	1
GO:BP	intracellular pH reduction	GO:0051452	1
GO:BP	regulation of intracellular pH	GO:0051453	1
GO:BP	regulation of cytoskeleton organization	GO:0051493	1
GO:BP	positive regulation of cytoskeleton organization	GO:0051495	1
GO:BP	elastin metabolic process	GO:0051541	1
GO:BP	negative regulation of oxidoreductase activity	GO:0051354	1
GO:BP	positive regulation of oxidoreductase activity	GO:0051353	1
GO:BP	regulation of RNA metabolic process	GO:0051252	1
GO:BP	negative regulation of RNA metabolic process	GO:0051253	1
GO:BP	positive regulation of RNA metabolic process	GO:0051254	1
GO:BP	protein polymerization	GO:0051258	1
GO:BP	protein complex oligomerization	GO:0051259	1
GO:BP	protein homooligomerization	GO:0051260	1
GO:BP	response to cAMP	GO:0051591	1
GO:BP	protein tetramerization	GO:0051262	1
GO:BP	chromosome organization	GO:0051276	1
GO:BP	regulation of release of sequestered calcium ion into cytosol	GO:0051279	1
GO:BP	negative regulation of release of sequestered calcium ion into cytosol	GO:0051280	1
GO:BP	positive regulation of sequestering of calcium ion	GO:0051284	1
GO:BP	protein homotetramerization	GO:0051289	1
GO:BP	cell division	GO:0051301	1
GO:BP	regulation of cell division	GO:0051302	1
GO:BP	regulation of oxidoreductase activity	GO:0051341	1
GO:BP	negative regulation of hydrolase activity	GO:0051346	1
GO:BP	negative regulation of transferase activity	GO:0051348	1
GO:BP	negative regulation of cellular component movement	GO:0051271	1
GO:BP	response to electrical stimulus	GO:0051602	1
GO:BP	proteolysis involved in cellular protein catabolic process	GO:0051603	1
GO:BP	general adaptation syndrome	GO:0051866	1
GO:BP	regulation of protein kinase B signaling	GO:0051896	1
GO:BP	positive regulation of protein kinase B signaling	GO:0051897	1
GO:BP	regulation of fibrinolysis	GO:0051917	1
GO:BP	negative regulation of fibrinolysis	GO:0051918	1
GO:BP	negative regulation of calcium ion transport	GO:0051926	1
GO:BP	regulation of sensory perception of pain	GO:0051930	1
GO:BP	regulation of sensory perception	GO:0051931	1
GO:BP	catecholamine transport	GO:0051937	1
GO:BP	regulation of amine transport	GO:0051952	1
GO:BP	positive regulation of amine transport	GO:0051954	1
GO:BP	regulation of amino acid transport	GO:0051955	1
GO:BP	protein autoubiquitination	GO:0051865	1
GO:BP	regulation of nervous system development	GO:0051960	1
GO:BP	negative regulation of nervous system development	GO:0051961	1
GO:BP	positive regulation of nervous system development	GO:0051962	1
GO:BP	regulation of synaptic transmission, glutamatergic	GO:0051966	1
GO:BP	positive regulation of synaptic transmission, glutamatergic	GO:0051968	1
GO:BP	regulation of transmission of nerve impulse	GO:0051969	1
GO:BP	modulation by symbiont of host programmed cell death	GO:0052040	1
GO:BP	negative regulation by symbiont of host programmed cell death	GO:0052041	1
GO:BP	negative regulation by symbiont of host catalytic activity	GO:0052053	1
GO:BP	modulation by symbiont of host molecular function	GO:0052055	1
GO:BP	negative regulation by symbiont of host molecular function	GO:0052056	1
GO:BP	positive regulation of amino acid transport	GO:0051957	1
GO:BP	modulation by host of symbiont process	GO:0051851	1
GO:BP	positive regulation of nuclear division	GO:0051785	1
GO:BP	protein maturation	GO:0051604	1
GO:BP	detection of stimulus	GO:0051606	1
GO:BP	histamine transport	GO:0051608	1
GO:BP	organelle localization	GO:0051640	1
GO:BP	mitochondrion localization	GO:0051646	1
GO:BP	vesicle localization	GO:0051648	1
GO:BP	establishment of vesicle localization	GO:0051650	1
GO:BP	establishment of mitochondrion localization	GO:0051654	1
GO:BP	establishment of organelle localization	GO:0051656	1
GO:BP	membrane raft localization	GO:0051665	1
GO:BP	modulation of process of other organism involved in symbiotic interaction	GO:0051817	1
GO:BP	localization within membrane	GO:0051668	1
GO:BP	interaction with symbiont	GO:0051702	1
GO:BP	multi-organism process	GO:0051704	1
GO:BP	regulation of killing of cells of other organism	GO:0051709	1
GO:BP	positive regulation of killing of cells of other organism	GO:0051712	1
GO:BP	regulation of cell cycle	GO:0051726	1
GO:BP	positive regulation of cell division	GO:0051781	1
GO:BP	regulation of nuclear division	GO:0051783	1
GO:BP	membrane disruption in other organism	GO:0051673	1
GO:BP	negative regulation of protein transport	GO:0051224	1
GO:BP	leukocyte tethering or rolling	GO:0050901	1
GO:BP	positive chemotaxis	GO:0050918	1
GO:BP	negative regulation of chemotaxis	GO:0050922	1
GO:BP	regulation of positive chemotaxis	GO:0050926	1
GO:BP	positive regulation of positive chemotaxis	GO:0050927	1
GO:BP	cognition	GO:0050890	1
GO:BP	induction of positive chemotaxis	GO:0050930	1
GO:BP	sensory perception of mechanical stimulus	GO:0050954	1
GO:BP	regulation of lipid catabolic process	GO:0050994	1
GO:BP	negative regulation of lipid catabolic process	GO:0050995	1
GO:BP	positive regulation of lipid catabolic process	GO:0050996	1
GO:BP	regulation of nitric-oxide synthase activity	GO:0050999	1
GO:BP	positive regulation of nitric-oxide synthase activity	GO:0051000	1
GO:BP	actin filament bundle assembly	GO:0051017	1
GO:BP	regulation of membrane protein ectodomain proteolysis	GO:0051043	1
GO:BP	positive regulation of membrane protein ectodomain proteolysis	GO:0051044	1
GO:BP	endocrine process	GO:0050886	1
GO:BP	nervous system process	GO:0050877	1
GO:BP	regulation of calcium-mediated signaling	GO:0050848	1
GO:BP	positive regulation of calcium-mediated signaling	GO:0050850	1
GO:BP	B cell receptor signaling pathway	GO:0050853	1
GO:BP	regulation of antigen receptor-mediated signaling pathway	GO:0050854	1
GO:BP	regulation of B cell receptor signaling pathway	GO:0050855	1
GO:BP	positive regulation of antigen receptor-mediated signaling pathway	GO:0050857	1
GO:BP	positive regulation of B cell activation	GO:0050871	1
GO:BP	brown fat cell differentiation	GO:0050873	1
GO:BP	striated muscle cell differentiation	GO:0051146	1
GO:BP	regulation of muscle cell differentiation	GO:0051147	1
GO:BP	negative regulation of muscle cell differentiation	GO:0051148	1
GO:BP	positive regulation of muscle cell differentiation	GO:0051149	1
GO:BP	regulation of smooth muscle cell differentiation	GO:0051150	1
GO:BP	positive regulation of smooth muscle cell differentiation	GO:0051152	1
GO:BP	regulation of striated muscle cell differentiation	GO:0051153	1
GO:BP	negative regulation of striated muscle cell differentiation	GO:0051154	1
GO:BP	positive regulation of striated muscle cell differentiation	GO:0051155	1
GO:BP	nuclear transport	GO:0051169	1
GO:BP	import into nucleus	GO:0051170	1
GO:BP	vitamin transport	GO:0051180	1
GO:BP	protein insertion into mitochondrial membrane	GO:0051204	1
GO:BP	protein insertion into membrane	GO:0051205	1
GO:BP	cartilage development	GO:0051216	1
GO:BP	nuclear export	GO:0051168	1
GO:BP	negative regulation of secretion	GO:0051048	1
GO:BP	positive regulation of NK T cell proliferation	GO:0051142	1
GO:BP	negative regulation of transport	GO:0051051	1
GO:BP	regulation of DNA metabolic process	GO:0051052	1
GO:BP	negative regulation of DNA metabolic process	GO:0051053	1
GO:BP	positive regulation of DNA metabolic process	GO:0051054	1
GO:BP	regulation of small GTPase mediated signal transduction	GO:0051056	1
GO:BP	positive regulation of small GTPase mediated signal transduction	GO:0051057	1
GO:BP	nuclear envelope disassembly	GO:0051081	1
GO:BP	'de novo' posttranslational protein folding	GO:0051084	1
GO:BP	chaperone cofactor-dependent protein refolding	GO:0051085	1
GO:BP	smooth muscle cell differentiation	GO:0051145	1
GO:BP	positive regulation of binding	GO:0051099	1
GO:BP	negative regulation of binding	GO:0051100	1
GO:BP	regulation of DNA binding	GO:0051101	1
GO:BP	regulation of cellular component organization	GO:0051128	1
GO:BP	negative regulation of cellular component organization	GO:0051129	1
GO:BP	positive regulation of cellular component organization	GO:0051130	1
GO:BP	NK T cell activation	GO:0051132	1
GO:BP	regulation of NK T cell activation	GO:0051133	1
GO:BP	positive regulation of NK T cell activation	GO:0051135	1
GO:BP	regulation of NK T cell differentiation	GO:0051136	1
GO:BP	regulation of NK T cell proliferation	GO:0051140	1
GO:BP	regulation of binding	GO:0051098	1
GO:BP	modulation by symbiont of host catalytic activity	GO:0052148	1
GO:BP	negative regulation of catalytic activity in other organism involved in symbiotic interaction	GO:0052199	1
GO:BP	branch elongation involved in mammary gland duct branching	GO:0060751	1
GO:BP	negative regulation of response to cytokine stimulus	GO:0060761	1
GO:BP	regulation of branching involved in mammary gland duct morphogenesis	GO:0060762	1
GO:BP	regulation of canonical Wnt signaling pathway	GO:0060828	1
GO:BP	lymphatic endothelial cell differentiation	GO:0060836	1
GO:BP	lymphatic endothelial cell fate commitment	GO:0060838	1
GO:BP	endothelial cell fate commitment	GO:0060839	1
GO:BP	artery development	GO:0060840	1
GO:BP	positive regulation of macrophage cytokine production	GO:0060907	1
GO:BP	regulation of gene silencing by miRNA	GO:0060964	1
GO:BP	regulation of gene silencing by RNA	GO:0060966	1
GO:BP	regulation of gene silencing	GO:0060968	1
GO:BP	coronary vasculature development	GO:0060976	1
GO:BP	endocrine hormone secretion	GO:0060986	1
GO:BP	kidney morphogenesis	GO:0060993	1
GO:BP	cell differentiation involved in kidney development	GO:0061005	1
GO:BP	hepaticobiliary system development	GO:0061008	1
GO:BP	regulation of mRNA catabolic process	GO:0061013	1
GO:BP	membrane organization	GO:0061024	1
GO:BP	membrane fusion	GO:0061025	1
GO:BP	establishment of endothelial barrier	GO:0061028	1
GO:BP	epithelial cell differentiation involved in mammary gland alveolus development	GO:0061030	1
GO:BP	regulation of cartilage development	GO:0061035	1
GO:BP	vascular wound healing	GO:0061042	1
GO:BP	regulation of vascular wound healing	GO:0061043	1
GO:BP	mammary gland alveolus development	GO:0060749	1
GO:BP	mammary gland branching involved in thelarche	GO:0060744	1
GO:BP	syncytiotrophoblast cell differentiation involved in labyrinthine layer development	GO:0060715	1
GO:BP	labyrinthine layer morphogenesis	GO:0060713	1
GO:BP	morphogenesis of an epithelial fold	GO:0060571	1
GO:BP	intestinal epithelial cell maturation	GO:0060574	1
GO:BP	intestinal epithelial cell differentiation	GO:0060575	1
GO:BP	intestinal epithelial cell development	GO:0060576	1
GO:BP	branch elongation of an epithelium	GO:0060602	1
GO:BP	mammary gland duct morphogenesis	GO:0060603	1
GO:BP	tube closure	GO:0060606	1
GO:BP	adipose tissue development	GO:0060612	1
GO:BP	regulation of vesicle-mediated transport	GO:0060627	1
GO:BP	mammary gland epithelial cell differentiation	GO:0060644	1
GO:BP	embryonic placenta morphogenesis	GO:0060669	1
GO:BP	negative regulation of wound healing	GO:0061045	1
GO:BP	branching involved in labyrinthine layer morphogenesis	GO:0060670	1
GO:BP	ureteric bud morphogenesis	GO:0060675	1
GO:BP	regulation of morphogenesis of a branching structure	GO:0060688	1
GO:BP	cell differentiation involved in salivary gland development	GO:0060689	1
GO:BP	epithelial cell differentiation involved in salivary gland development	GO:0060690	1
GO:BP	epithelial cell maturation involved in salivary gland development	GO:0060691	1
GO:BP	regulation of ribonuclease activity	GO:0060700	1
GO:BP	cell differentiation involved in embryonic placenta development	GO:0060706	1
GO:BP	trophoblast giant cell differentiation	GO:0060707	1
GO:BP	spongiotrophoblast differentiation	GO:0060708	1
GO:BP	labyrinthine layer development	GO:0060711	1
GO:BP	spongiotrophoblast layer development	GO:0060712	1
GO:BP	placenta blood vessel development	GO:0060674	1
GO:BP	cell growth involved in cardiac muscle cell development	GO:0061049	1
GO:BP	muscle structure development	GO:0061061	1
GO:BP	iris morphogenesis	GO:0061072	1
GO:BP	positive regulation of transcription from RNA polymerase II promoter in response to hypoxia	GO:0061419	1
GO:BP	bone trabecula morphogenesis	GO:0061430	1
GO:BP	connective tissue development	GO:0061448	1
GO:BP	reproductive system development	GO:0061458	1
GO:BP	hematopoietic stem cell homeostasis	GO:0061484	1
GO:BP	myeloid cell development	GO:0061515	1
GO:BP	axon development	GO:0061564	1
GO:BP	actin filament bundle organization	GO:0061572	1
GO:BP	pri-miRNA transcription by RNA polymerase II	GO:0061614	1
GO:BP	glycolytic process through fructose-6-phosphate	GO:0061615	1
GO:BP	regulation of transcription from RNA polymerase II promoter in response to hypoxia	GO:0061418	1
GO:BP	glycolytic process through glucose-6-phosphate	GO:0061620	1
GO:BP	regulation of protein complex stability	GO:0061635	1
GO:BP	reticulophagy	GO:0061709	1
GO:BP	glucose catabolic process to pyruvate	GO:0061718	1
GO:BP	mitochondrion disassembly	GO:0061726	1
GO:BP	regulation of astrocyte activation	GO:0061888	1
GO:BP	selective autophagy	GO:0061912	1
GO:BP	process utilizing autophagic mechanism	GO:0061919	1
GO:BP	canonical glycolysis	GO:0061621	1
GO:BP	epithelial tube morphogenesis	GO:0060562	1
GO:BP	trabecula morphogenesis	GO:0061383	1
GO:BP	determination of heart left/right asymmetry	GO:0061371	1
GO:BP	chaperone-mediated protein folding	GO:0061077	1
GO:BP	positive regulation of myeloid leukocyte cytokine production involved in immune response	GO:0061081	1
GO:BP	myeloid leukocyte cytokine production	GO:0061082	1
GO:BP	regulation of protein tyrosine kinase activity	GO:0061097	1
GO:BP	positive regulation of protein tyrosine kinase activity	GO:0061098	1
GO:BP	negative regulation of protein tyrosine kinase activity	GO:0061099	1
GO:BP	morphogenesis of a branching epithelium	GO:0061138	1
GO:BP	endothelial tube morphogenesis	GO:0061154	1
GO:BP	establishment of monopolar cell polarity	GO:0061162	1
GO:BP	regulation of insulin secretion involved in cellular response to glucose stimulus	GO:0061178	1
GO:BP	mammary gland epithelium development	GO:0061180	1
GO:BP	mammary gland lobule development	GO:0061377	1
GO:BP	positive regulation of mesonephros development	GO:0061213	1
GO:BP	establishment or maintenance of bipolar cell polarity	GO:0061245	1
GO:BP	retina vasculature development in camera-type eye	GO:0061298	1
GO:BP	cell surface receptor signaling pathway involved in heart development	GO:0061311	1
GO:BP	renal tubule development	GO:0061326	1
GO:BP	renal tubule morphogenesis	GO:0061333	1
GO:BP	cardiac conduction	GO:0061337	1
GO:BP	establishment or maintenance of monopolar cell polarity	GO:0061339	1
GO:BP	neural precursor cell proliferation	GO:0061351	1
GO:BP	regulation of mesonephros development	GO:0061217	1
GO:BP	apoptotic process involved in morphogenesis	GO:0060561	1
GO:BP	developmental growth involved in morphogenesis	GO:0060560	1
GO:BP	positive regulation of calcidiol 1-monooxygenase activity	GO:0060559	1
GO:BP	nucleobase-containing small molecule metabolic process	GO:0055086	1
GO:BP	lipid homeostasis	GO:0055088	1
GO:BP	fatty acid homeostasis	GO:0055089	1
GO:BP	acylglycerol homeostasis	GO:0055090	1
GO:BP	sterol homeostasis	GO:0055092	1
GO:BP	response to lipoprotein particle	GO:0055094	1
GO:BP	oxidation-reduction process	GO:0055114	1
GO:BP	digestive system development	GO:0055123	1
GO:BP	Sertoli cell differentiation	GO:0060008	1
GO:BP	radial glial cell differentiation	GO:0060019	1
GO:BP	anatomical structure regression	GO:0060033	1
GO:BP	retina development in camera-type eye	GO:0060041	1
GO:BP	heart contraction	GO:0060047	1
GO:BP	angiogenesis involved in wound healing	GO:0060055	1
GO:BP	canonical Wnt signaling pathway	GO:0060070	1
GO:BP	Wnt signaling pathway, planar cell polarity pathway	GO:0060071	1
GO:BP	maternal process involved in female pregnancy	GO:0060135	1
GO:BP	positive regulation of syncytium formation by plasma membrane fusion	GO:0060143	1
GO:BP	regulation of posttranscriptional gene silencing	GO:0060147	1
GO:BP	positive regulation of posttranscriptional gene silencing	GO:0060148	1
GO:BP	negative regulation of lipase activity	GO:0060192	1
GO:BP	Sertoli cell development	GO:0060009	1
GO:BP	hematopoietic stem cell differentiation	GO:0060218	1
GO:BP	transmembrane transport	GO:0055085	1
GO:BP	anion homeostasis	GO:0055081	1
GO:BP	modulation of catalytic activity in other organism involved in symbiotic interaction	GO:0052203	1
GO:BP	negative regulation of molecular function in other organism involved in symbiotic interaction	GO:0052204	1
GO:BP	modulation of molecular function in other organism involved in symbiotic interaction	GO:0052205	1
GO:BP	modulation of programmed cell death in other organism involved in symbiotic interaction	GO:0052248	1
GO:BP	modulation by organism of apoptotic process in other organism involved in symbiotic interaction	GO:0052433	1
GO:BP	muscle cell development	GO:0055001	1
GO:BP	striated muscle cell development	GO:0055002	1
GO:BP	cardiac cell development	GO:0055006	1
GO:BP	cardiac muscle cell differentiation	GO:0055007	1
GO:BP	cardiac muscle tissue morphogenesis	GO:0055008	1
GO:BP	ventricular cardiac muscle tissue morphogenesis	GO:0055010	1
GO:BP	cardiac muscle tissue growth	GO:0055017	1
GO:BP	monovalent inorganic cation homeostasis	GO:0055067	1
GO:BP	iron ion homeostasis	GO:0055072	1
GO:BP	transition metal ion homeostasis	GO:0055076	1
GO:BP	sodium ion homeostasis	GO:0055078	1
GO:BP	cardiac muscle cell development	GO:0055013	1
GO:BP	modulation by symbiont of host apoptotic process	GO:0052150	1
GO:BP	anatomical structure homeostasis	GO:0060249	1
GO:BP	regulation of SMAD protein signal transduction	GO:0060390	1
GO:BP	positive regulation of SMAD protein signal transduction	GO:0060391	1
GO:BP	SMAD protein signal transduction	GO:0060395	1
GO:BP	regulation of growth hormone receptor signaling pathway	GO:0060398	1
GO:BP	positive regulation of growth hormone receptor signaling pathway	GO:0060399	1
GO:BP	cytosolic calcium ion transport	GO:0060401	1
GO:BP	calcium ion transport into cytosol	GO:0060402	1
GO:BP	muscle tissue morphogenesis	GO:0060415	1
GO:BP	heart growth	GO:0060419	1
GO:BP	epithelium development	GO:0060429	1
GO:BP	pathway-restricted SMAD protein phosphorylation	GO:0060389	1
GO:BP	mammary gland morphogenesis	GO:0060443	1
GO:BP	branching involved in mammary gland duct morphogenesis	GO:0060444	1
GO:BP	mesenchyme development	GO:0060485	1
GO:BP	regulation of cell projection assembly	GO:0060491	1
GO:BP	muscle tissue development	GO:0060537	1
GO:BP	respiratory system development	GO:0060541	1
GO:BP	regulation of necroptotic process	GO:0060544	1
GO:BP	negative regulation of necroptotic process	GO:0060546	1
GO:BP	negative regulation of necrotic cell death	GO:0060547	1
GO:BP	positive regulation of vitamin D biosynthetic process	GO:0060557	1
GO:BP	regulation of calcidiol 1-monooxygenase activity	GO:0060558	1
GO:BP	mesenchymal to epithelial transition	GO:0060231	1
GO:BP	positive regulation of Fc receptor mediated stimulatory signaling pathway	GO:0060369	1
GO:BP	frontal suture morphogenesis	GO:0060364	1
GO:BP	regulation of glial cell proliferation	GO:0060251	1
GO:BP	regulation of feeding behavior	GO:0060259	1
GO:BP	regulation of cell development	GO:0060284	1
GO:BP	long-term synaptic potentiation	GO:0060291	1
GO:BP	head development	GO:0060322	1
GO:BP	head morphogenesis	GO:0060323	1
GO:BP	face development	GO:0060324	1
GO:BP	face morphogenesis	GO:0060325	1
GO:BP	regulation of Fc receptor mediated stimulatory signaling pathway	GO:0060368	1
GO:BP	regulation of type I interferon-mediated signaling pathway	GO:0060338	1
GO:BP	positive regulation of type I interferon-mediated signaling pathway	GO:0060340	1
GO:BP	regulation of cellular localization	GO:0060341	1
GO:BP	bone development	GO:0060348	1
GO:BP	bone morphogenesis	GO:0060349	1
GO:BP	cell adhesion molecule production	GO:0060352	1
GO:BP	regulation of cell adhesion molecule production	GO:0060353	1
GO:BP	positive regulation of cell adhesion molecule production	GO:0060355	1
GO:BP	cranial suture morphogenesis	GO:0060363	1
GO:BP	purine-containing compound metabolic process	GO:0072521	1
GO:BP	pyridine-containing compound metabolic process	GO:0072524	1
GO:BP	positive regulation of endothelial tube morphogenesis	GO:1905956	1
GO:BP	inhibition of cysteine-type endopeptidase activity involved in apoptotic process	GO:1990001	1
GO:BP	intrinsic apoptotic signaling pathway in response to hypoxia	GO:1990144	1
GO:BP	protein K33-linked deubiquitination	GO:1990168	1
GO:BP	cellular response to insulin-like growth factor stimulus	GO:1990314	1
GO:BP	embryonic liver development	GO:1990402	1
GO:BP	response to insulin-like growth factor stimulus	GO:1990418	1
GO:BP	sebum secreting cell proliferation	GO:1990654	1
GO:BP	vesicle fusion with endoplasmic reticulum-Golgi intermediate compartment (ERGIC) membrane	GO:1990668	1
GO:BP	positive regulation of lipid localization	GO:1905954	1
GO:BP	cellular detoxification	GO:1990748	1
GO:BP	tumor necrosis factor secretion	GO:1990774	1
GO:BP	response to angiotensin	GO:1990776	1
GO:BP	basic amino acid transmembrane transport	GO:1990822	1
GO:BP	response to leukemia inhibitory factor	GO:1990823	1
GO:BP	cellular response to leukemia inhibitory factor	GO:1990830	1
GO:BP	adaptive thermogenesis	GO:1990845	1
GO:BP	vascular associated smooth muscle cell proliferation	GO:1990874	1
GO:BP	regulation of protein localization to cell surface	GO:2000008	1
GO:BP	positive regulation of protein localization to cell surface	GO:2000010	1
GO:BP	regulation of animal organ morphogenesis	GO:2000027	1
GO:BP	myofibroblast contraction	GO:1990764	1
GO:BP	negative regulation of double-strand break repair via homologous recombination	GO:2000042	1
GO:BP	negative regulation of lipid localization	GO:1905953	1
GO:BP	positive regulation of response to endoplasmic reticulum stress	GO:1905898	1
GO:BP	regulation of aspartic-type peptidase activity	GO:1905245	1
GO:BP	positive regulation of aspartic-type peptidase activity	GO:1905247	1
GO:BP	negative regulation of chromatin organization	GO:1905268	1
GO:BP	positive regulation of chromatin organization	GO:1905269	1
GO:BP	transforming growth factor beta receptor signaling pathway involved in heart development	GO:1905313	1
GO:BP	semi-lunar valve development	GO:1905314	1
GO:BP	negative regulation of morphogenesis of an epithelium	GO:1905331	1
GO:BP	positive regulation of morphogenesis of an epithelium	GO:1905332	1
GO:BP	regulation of Fc-gamma receptor signaling pathway involved in phagocytosis	GO:1905449	1
GO:BP	positive regulation of Fc-gamma receptor signaling pathway involved in phagocytosis	GO:1905451	1
GO:BP	regulation of protein localization to membrane	GO:1905475	1
GO:BP	regulation of lipid localization	GO:1905952	1
GO:BP	positive regulation of protein localization to membrane	GO:1905477	1
GO:BP	regulation of macrophage migration	GO:1905521	1
GO:BP	positive regulation of macrophage migration	GO:1905523	1
GO:BP	regulation of L-arginine import across plasma membrane	GO:1905541	1
GO:BP	regulation of vascular endothelial cell proliferation	GO:1905562	1
GO:BP	negative regulation of vascular endothelial cell proliferation	GO:1905563	1
GO:BP	positive regulation of vascular endothelial cell proliferation	GO:1905564	1
GO:BP	positive regulation of L-arginine import across plasma membrane	GO:1905589	1
GO:BP	regulation of protein localization to endosome	GO:1905666	1
GO:BP	positive regulation of protein localization to endosome	GO:1905668	1
GO:BP	positive regulation of membrane permeability	GO:1905710	1
GO:BP	invadopodium organization	GO:1905863	1
GO:BP	regulation of response to endoplasmic reticulum stress	GO:1905897	1
GO:BP	macrophage migration	GO:1905517	1
GO:BP	cell surface receptor signaling pathway involved in cell-cell signaling	GO:1905114	1
GO:BP	regulation of G1/S transition of mitotic cell cycle	GO:2000045	1
GO:BP	regulation of chemokine (C-X-C motif) ligand 2 production	GO:2000341	1
GO:BP	positive regulation of chemokine (C-X-C motif) ligand 2 production	GO:2000343	1
GO:BP	regulation of hepatocyte proliferation	GO:2000345	1
GO:BP	positive regulation of hepatocyte proliferation	GO:2000347	1
GO:BP	regulation of CD40 signaling pathway	GO:2000348	1
GO:BP	negative regulation of CD40 signaling pathway	GO:2000349	1
GO:BP	negative regulation of endothelial cell apoptotic process	GO:2000352	1
GO:BP	positive regulation of endothelial cell apoptotic process	GO:2000353	1
GO:BP	regulation of prostaglandin-E synthase activity	GO:2000361	1
GO:BP	positive regulation of prostaglandin-E synthase activity	GO:2000363	1
GO:BP	negative regulation of reactive oxygen species metabolic process	GO:2000378	1
GO:BP	regulation of lamellipodium morphogenesis	GO:2000392	1
GO:BP	positive regulation of T-helper 17 cell lineage commitment	GO:2000330	1
GO:BP	regulation of T cell migration	GO:2000404	1
GO:BP	positive regulation of T cell migration	GO:2000406	1
GO:BP	regulation of apoptotic cell clearance	GO:2000425	1
GO:BP	regulation of macrophage migration inhibitory factor signaling pathway	GO:2000446	1
GO:BP	positive regulation of macrophage migration inhibitory factor signaling pathway	GO:2000448	1
GO:BP	regulation of hematopoietic stem cell migration	GO:2000471	1
GO:BP	positive regulation of hematopoietic stem cell migration	GO:2000473	1
GO:BP	regulation of cAMP-dependent protein kinase activity	GO:2000479	1
GO:BP	regulation of interleukin-8 secretion	GO:2000482	1
GO:BP	negative regulation of interleukin-8 secretion	GO:2000483	1
GO:BP	positive regulation of interleukin-8 secretion	GO:2000484	1
GO:BP	negative regulation of natural killer cell chemotaxis	GO:2000502	1
GO:BP	negative regulation of lymphocyte migration	GO:2000402	1
GO:BP	negative regulation of T-helper 17 cell lineage commitment	GO:2000329	1
GO:BP	positive regulation of T-helper 17 cell differentiation	GO:2000321	1
GO:BP	regulation of macrophage apoptotic process	GO:2000109	1
GO:BP	negative regulation of macrophage apoptotic process	GO:2000110	1
GO:BP	regulation of cellular macromolecule biosynthetic process	GO:2000112	1
GO:BP	negative regulation of cellular macromolecule biosynthetic process	GO:2000113	1
GO:BP	negative regulation of cysteine-type endopeptidase activity	GO:2000117	1
GO:BP	negative regulation of G1/S transition of mitotic cell cycle	GO:2000134	1
GO:BP	negative regulation of cell motility	GO:2000146	1
GO:BP	regulation of T-helper 17 cell lineage commitment	GO:2000328	1
GO:BP	regulation of neural precursor cell proliferation	GO:2000177	1
GO:BP	positive regulation of neural precursor cell proliferation	GO:2000179	1
GO:BP	negative regulation of blood vessel morphogenesis	GO:2000181	1
GO:BP	regulation of fatty acid transport	GO:2000191	1
GO:BP	positive regulation of fatty acid transport	GO:2000193	1
GO:BP	regulation of anoikis	GO:2000209	1
GO:BP	regulation of actin cytoskeleton reorganization	GO:2000249	1
GO:BP	positive regulation of signaling receptor activity	GO:2000273	1
GO:BP	regulation of NMDA receptor activity	GO:2000310	1
GO:BP	regulation of T-helper 17 type immune response	GO:2000316	1
GO:BP	negative regulation of T-helper 17 type immune response	GO:2000317	1
GO:BP	positive regulation of T-helper 17 type immune response	GO:2000318	1
GO:BP	regulation of T-helper 17 cell differentiation	GO:2000319	1
GO:BP	negative regulation of T-helper 17 cell differentiation	GO:2000320	1
GO:BP	negative regulation of neural precursor cell proliferation	GO:2000178	1
GO:BP	positive regulation of metallopeptidase activity	GO:1905050	1
GO:BP	carboxylic acid transmembrane transport	GO:1905039	1
GO:BP	positive regulation of gap junction assembly	GO:1903598	1
GO:BP	positive regulation of autophagy of mitochondrion	GO:1903599	1
GO:BP	regulation of protein tyrosine phosphatase activity	GO:1903613	1
GO:BP	positive regulation of protein tyrosine phosphatase activity	GO:1903615	1
GO:BP	regulation of DNA catabolic process	GO:1903624	1
GO:BP	positive regulation of DNA catabolic process	GO:1903626	1
GO:BP	regulation of cytoplasmic transport	GO:1903649	1
GO:BP	positive regulation of cytoplasmic transport	GO:1903651	1
GO:BP	regulation of complement-dependent cytotoxicity	GO:1903659	1
GO:BP	regulation of sprouting angiogenesis	GO:1903670	1
GO:BP	positive regulation of sprouting angiogenesis	GO:1903672	1
GO:BP	negative regulation of gap junction assembly	GO:1903597	1
GO:BP	regulation of aerobic respiration	GO:1903715	1
GO:BP	positive regulation of phospholipid metabolic process	GO:1903727	1
GO:BP	regulation of establishment of protein localization to mitochondrion	GO:1903747	1
GO:BP	positive regulation of establishment of protein localization to mitochondrion	GO:1903749	1
GO:BP	regulation of cardiac conduction	GO:1903779	1
GO:BP	regulation of amino acid transmembrane transport	GO:1903789	1
GO:BP	positive regulation of anion transport	GO:1903793	1
GO:BP	regulation of production of miRNAs involved in gene silencing by miRNA	GO:1903798	1
GO:BP	positive regulation of production of miRNAs involved in gene silencing by miRNA	GO:1903800	1
GO:BP	organic acid transmembrane transport	GO:1903825	1
GO:BP	arginine transmembrane transport	GO:1903826	1
GO:BP	regulation of cellular protein localization	GO:1903827	1
GO:BP	positive regulation of cellular protein localization	GO:1903829	1
GO:BP	regulation of phospholipid metabolic process	GO:1903725	1
GO:BP	positive regulation of viral life cycle	GO:1903902	1
GO:BP	positive regulation of ATP metabolic process	GO:1903580	1
GO:BP	regulation of ATP metabolic process	GO:1903578	1
GO:BP	positive regulation of protein modification by small protein conjugation or removal	GO:1903322	1
GO:BP	regulation of cellular protein catabolic process	GO:1903362	1
GO:BP	positive regulation of cellular protein catabolic process	GO:1903364	1
GO:BP	regulation of oxidative stress-induced neuron intrinsic apoptotic signaling pathway	GO:1903376	1
GO:BP	negative regulation of oxidative stress-induced neuron intrinsic apoptotic signaling pathway	GO:1903377	1
GO:BP	positive regulation of oxidative stress-induced neuron intrinsic apoptotic signaling pathway	GO:1903378	1
GO:BP	L-arginine transmembrane transport	GO:1903400	1
GO:BP	L-lysine transmembrane transport	GO:1903401	1
GO:BP	negative regulation of reactive oxygen species biosynthetic process	GO:1903427	1
GO:BP	positive regulation of lactation	GO:1903489	1
GO:BP	regulation of nucleic acid-templated transcription	GO:1903506	1
GO:BP	negative regulation of ATP metabolic process	GO:1903579	1
GO:BP	negative regulation of nucleic acid-templated transcription	GO:1903507	1
GO:BP	mucopolysaccharide metabolic process	GO:1903510	1
GO:BP	endoplasmic reticulum to cytosol transport	GO:1903513	1
GO:BP	release of sequestered calcium ion into cytosol by endoplasmic reticulum	GO:1903514	1
GO:BP	regulation of blood circulation	GO:1903522	1
GO:BP	negative regulation of blood circulation	GO:1903523	1
GO:BP	positive regulation of blood circulation	GO:1903524	1
GO:BP	negative regulation of secretion by cell	GO:1903531	1
GO:BP	regulation of protein targeting	GO:1903533	1
GO:BP	negative regulation of tumor necrosis factor superfamily cytokine production	GO:1903556	1
GO:BP	negative regulation of response to endoplasmic reticulum stress	GO:1903573	1
GO:BP	positive regulation of nucleic acid-templated transcription	GO:1903508	1
GO:BP	regulation of metallopeptidase activity	GO:1905048	1
GO:BP	regulation of receptor clustering	GO:1903909	1
GO:BP	regulation of anion transmembrane transport	GO:1903959	1
GO:BP	cellular response to amyloid-beta	GO:1904646	1
GO:BP	glucose transmembrane transport	GO:1904659	1
GO:BP	regulation of ubiquitin protein ligase activity	GO:1904666	1
GO:BP	positive regulation of ubiquitin protein ligase activity	GO:1904668	1
GO:BP	regulation of metalloendopeptidase activity	GO:1904683	1
GO:BP	positive regulation of metalloendopeptidase activity	GO:1904685	1
GO:BP	regulation of vascular associated smooth muscle cell proliferation	GO:1904705	1
GO:BP	positive regulation of vascular associated smooth muscle cell proliferation	GO:1904707	1
GO:BP	vascular associated smooth muscle cell migration	GO:1904738	1
GO:BP	regulation of vascular associated smooth muscle cell migration	GO:1904752	1
GO:BP	positive regulation of vascular associated smooth muscle cell migration	GO:1904754	1
GO:BP	response to amyloid-beta	GO:1904645	1
GO:BP	purine nucleobase transmembrane transport	GO:1904823	1
GO:BP	response to L-glutamine	GO:1904844	1
GO:BP	cellular response to L-glutamine	GO:1904845	1
GO:BP	cranial skeletal system development	GO:1904888	1
GO:BP	midbrain dopaminergic neuron differentiation	GO:1904948	1
GO:BP	negative regulation of establishment of protein localization	GO:1904950	1
GO:BP	regulation of L-lysine import across plasma membrane	GO:1905008	1
GO:BP	positive regulation of L-lysine import across plasma membrane	GO:1905010	1
GO:BP	autophagosome organization	GO:1905037	1
GO:BP	positive regulation of NMDA glutamate receptor activity	GO:1904783	1
GO:BP	positive regulation of receptor clustering	GO:1903911	1
GO:BP	positive regulation of protein import	GO:1904591	1
GO:BP	L-tryptophan transmembrane transport	GO:1904556	1
GO:BP	positive regulation of anion transmembrane transport	GO:1903961	1
GO:BP	arachidonate transport	GO:1903963	1
GO:BP	regulation of glial cell migration	GO:1903975	1
GO:BP	positive regulation of glial cell migration	GO:1903977	1
GO:BP	negative regulation of microglial cell activation	GO:1903979	1
GO:BP	positive regulation of microglial cell activation	GO:1903980	1
GO:BP	regulation of cyclin-dependent protein kinase activity	GO:1904029	1
GO:BP	negative regulation of cyclin-dependent protein kinase activity	GO:1904030	1
GO:BP	negative regulation of epithelial cell apoptotic process	GO:1904036	1
GO:BP	response to aldosterone	GO:1904044	1
GO:BP	regulation of cation transmembrane transport	GO:1904062	1
GO:BP	negative regulation of cation transmembrane transport	GO:1904063	1
GO:BP	regulation of protein import	GO:1904589	1
GO:BP	positive regulation of cation transmembrane transport	GO:1904064	1
GO:BP	regulation of microglial cell migration	GO:1904139	1
GO:BP	positive regulation of microglial cell migration	GO:1904141	1
GO:BP	regulation of microglial cell mediated cytotoxicity	GO:1904149	1
GO:BP	positive regulation of microglial cell mediated cytotoxicity	GO:1904151	1
GO:BP	DN2 thymocyte differentiation	GO:1904155	1
GO:BP	regulation of myofibroblast contraction	GO:1904328	1
GO:BP	cellular response to angiotensin	GO:1904385	1
GO:BP	negative regulation of nitric oxide metabolic process	GO:1904406	1
GO:BP	regulation of xenophagy	GO:1904415	1
GO:BP	positive regulation of xenophagy	GO:1904417	1
GO:BP	positive regulation of calcium ion transmembrane transport	GO:1904427	1
GO:BP	regulation of tumor necrosis factor secretion	GO:1904467	1
GO:BP	positive regulation of tumor necrosis factor secretion	GO:1904469	1
GO:BP	microglial cell migration	GO:1904124	1
GO:BP	negative regulation of protein modification by small protein conjugation or removal	GO:1903321	1
GO:BP	negative regulation of CD4-positive, alpha-beta T cell activation	GO:2000515	1
GO:BP	positive regulation of peptidyl-lysine acetylation	GO:2000758	1
GO:BP	regulation of cellular senescence	GO:2000772	1
GO:BP	positive regulation of cellular senescence	GO:2000774	1
GO:BP	positive regulation of interleukin-6 secretion	GO:2000778	1
GO:BP	regulation of double-strand break repair	GO:2000779	1
GO:BP	negative regulation of double-strand break repair	GO:2000780	1
GO:BP	positive regulation of double-strand break repair	GO:2000781	1
GO:BP	negative regulation of anoikis	GO:2000811	1
GO:BP	regulation of steroid hormone secretion	GO:2000831	1
GO:BP	regulation of corticosteroid hormone secretion	GO:2000846	1
GO:BP	regulation of mineralocorticoid secretion	GO:2000855	1
GO:BP	regulation of aldosterone secretion	GO:2000858	1
GO:BP	mesenchymal cell differentiation involved in renal system development	GO:2001012	1
GO:BP	negative regulation of peptidyl-lysine acetylation	GO:2000757	1
GO:BP	regulation of response to DNA damage stimulus	GO:2001020	1
GO:BP	positive regulation of response to DNA damage stimulus	GO:2001022	1
GO:BP	regulation of double-strand break repair via nonhomologous end joining	GO:2001032	1
GO:BP	positive regulation of double-strand break repair via nonhomologous end joining	GO:2001034	1
GO:BP	regulation of mesenchymal cell apoptotic process	GO:2001053	1
GO:BP	negative regulation of mesenchymal cell apoptotic process	GO:2001054	1
GO:BP	regulation of RNA biosynthetic process	GO:2001141	1
GO:BP	regulation of ATP biosynthetic process	GO:2001169	1
GO:BP	positive regulation of ATP biosynthetic process	GO:2001171	1
GO:BP	negative regulation of response to DNA damage stimulus	GO:2001021	1
GO:BP	regulation of interleukin-10 secretion	GO:2001179	1
GO:BP	regulation of peptidyl-lysine acetylation	GO:2000756	1
GO:BP	regulation of stem cell differentiation	GO:2000736	1
GO:BP	regulation of immunological synapse formation	GO:2000520	1
GO:BP	negative regulation of immunological synapse formation	GO:2000521	1
GO:BP	regulation of entry of bacterium into host cell	GO:2000535	1
GO:BP	regulation of T-helper 2 cell cytokine production	GO:2000551	1
GO:BP	negative regulation of T-helper 2 cell cytokine production	GO:2000552	1
GO:BP	positive regulation of T-helper 2 cell cytokine production	GO:2000553	1
GO:BP	regulation of CD4-positive, alpha-beta T cell proliferation	GO:2000561	1
GO:BP	positive regulation of CD4-positive, alpha-beta T cell proliferation	GO:2000563	1
GO:BP	regulation of memory T cell activation	GO:2000567	1
GO:BP	positive regulation of memory T cell activation	GO:2000568	1
GO:BP	negative regulation of stem cell differentiation	GO:2000737	1
GO:BP	positive regulation of gene silencing by miRNA	GO:2000637	1
GO:BP	positive regulation of early endosome to late endosome transport	GO:2000643	1
GO:BP	regulation of receptor catabolic process	GO:2000644	1
GO:BP	positive regulation of receptor catabolic process	GO:2000646	1
GO:BP	negative regulation of stem cell proliferation	GO:2000647	1
GO:BP	positive regulation of stem cell proliferation	GO:2000648	1
GO:BP	regulation of interleukin-1-mediated signaling pathway	GO:2000659	1
GO:BP	negative regulation of interleukin-1-mediated signaling pathway	GO:2000660	1
GO:BP	regulation of dendritic cell apoptotic process	GO:2000668	1
GO:BP	positive regulation of dendritic cell apoptotic process	GO:2000670	1
GO:BP	regulation of type B pancreatic cell apoptotic process	GO:2000674	1
GO:BP	positive regulation of type B pancreatic cell apoptotic process	GO:2000676	1
GO:BP	regulation of epithelial cell differentiation involved in kidney development	GO:2000696	1
GO:BP	negative regulation of epithelial cell differentiation involved in kidney development	GO:2000697	1
GO:BP	regulation of early endosome to late endosome transport	GO:2000641	1
GO:BP	negative regulation of CD8-positive, alpha-beta T cell activation	GO:2001186	1
GO:BP	negative regulation of T cell activation via T cell receptor contact with antigen bound to MHC molecule on antigen presenting cell	GO:2001189	1
GO:BP	positive regulation of CD8-positive, alpha-beta T cell activation	GO:2001187	1
GO:BP	positive regulation of T cell activation via T cell receptor contact with antigen bound to MHC molecule on antigen presenting cell	GO:2001190	1
GO:BP	regulation of dendritic cell differentiation	GO:2001198	1
GO:BP	regulation of osteoclast development	GO:2001204	1
GO:BP	positive regulation of osteoclast development	GO:2001206	1
GO:BP	regulation of neuron migration	GO:2001222	1
GO:BP	negative regulation of neuron migration	GO:2001223	1
GO:BP	positive regulation of extrinsic apoptotic signaling pathway	GO:2001238	1
GO:BP	regulation of extrinsic apoptotic signaling pathway in absence of ligand	GO:2001239	1
GO:BP	negative regulation of extrinsic apoptotic signaling pathway in absence of ligand	GO:2001240	1
GO:BP	negative regulation of chromosome organization	GO:2001251	1
GO:BP	positive regulation of chromosome organization	GO:2001252	1
GO:BP	regulation of cation channel activity	GO:2001257	1
GO:BP	negative regulation of cysteine-type endopeptidase activity involved in apoptotic signaling pathway	GO:2001268	1
GO:BP	positive regulation of cysteine-type endopeptidase activity involved in apoptotic signaling pathway	GO:2001269	1
GO:BP	positive regulation of cation channel activity	GO:2001259	1
GO:BP	regulation of protein modification by small protein conjugation or removal	GO:1903320	1
GO:BP	positive regulation of protein maturation	GO:1903319	1
GO:BP	negative regulation of protein maturation	GO:1903318	1
GO:BP	response to alcohol	GO:0097305	1
GO:BP	cellular response to alcohol	GO:0097306	1
GO:BP	inhibition of cysteine-type endopeptidase activity	GO:0097340	1
GO:BP	zymogen inhibition	GO:0097341	1
GO:BP	mitochondrial outer membrane permeabilization	GO:0097345	1
GO:BP	neutrophil clearance	GO:0097350	1
GO:BP	establishment of Sertoli cell barrier	GO:0097368	1
GO:BP	liver regeneration	GO:0097421	1
GO:BP	supramolecular fiber organization	GO:0097435	1
GO:BP	synaptic vesicle localization	GO:0097479	1
GO:BP	programmed necrotic cell death	GO:0097300	1
GO:BP	lamellipodium organization	GO:0097581	1
GO:BP	L-lysine import across plasma membrane	GO:0097639	1
GO:BP	nucleic acid-templated transcription	GO:0097659	1
GO:BP	connective tissue replacement	GO:0097709	1
GO:BP	regulation of blood vessel diameter	GO:0097746	1
GO:BP	positive regulation of blood vessel diameter	GO:0097755	1
GO:BP	negative regulation of blood vessel diameter	GO:0097756	1
GO:BP	detection of external biotic stimulus	GO:0098581	1
GO:BP	cellular response to virus	GO:0098586	1
GO:BP	cation transmembrane transport	GO:0098655	1
GO:BP	anion transmembrane transport	GO:0098656	1
GO:BP	import into cell	GO:0098657	1
GO:BP	inorganic ion transmembrane transport	GO:0098660	1
GO:BP	inorganic cation transmembrane transport	GO:0098662	1
GO:BP	L-arginine import across plasma membrane	GO:0097638	1
GO:BP	maintenance of cell number	GO:0098727	1
GO:BP	complement-dependent cytotoxicity	GO:0097278	1
GO:BP	amyloid-beta clearance	GO:0097242	1
GO:BP	regulation of membrane permeability	GO:0090559	1
GO:BP	inflammatory response to wounding	GO:0090594	1
GO:BP	sensory organ morphogenesis	GO:0090596	1
GO:BP	microglial cell mediated cytotoxicity	GO:0090634	1
GO:BP	immunological memory process	GO:0090713	1
GO:BP	immunological memory formation process	GO:0090715	1
GO:BP	regulation of plasma lipoprotein particle levels	GO:0097006	1
GO:BP	energy homeostasis	GO:0097009	1
GO:BP	dendritic cell apoptotic process	GO:0097048	1
GO:BP	self proteolysis	GO:0097264	1
GO:BP	craniofacial suture morphogenesis	GO:0097094	1
GO:BP	receptor localization to synapse	GO:0097120	1
GO:BP	mesenchymal cell apoptotic process	GO:0097152	1
GO:BP	ruffle assembly	GO:0097178	1
GO:BP	amelogenesis	GO:0097186	1
GO:BP	dentinogenesis	GO:0097187	1
GO:BP	dentin mineralization	GO:0097188	1
GO:BP	extrinsic apoptotic signaling pathway in absence of ligand	GO:0097192	1
GO:BP	execution phase of apoptosis	GO:0097194	1
GO:BP	activation of cysteine-type endopeptidase activity	GO:0097202	1
GO:BP	cellular response to toxic substance	GO:0097237	1
GO:BP	type B pancreatic cell apoptotic process	GO:0097050	1
GO:BP	establishment of endothelial intestinal barrier	GO:0090557	1
GO:BP	macromolecule deacylation	GO:0098732	1
GO:BP	cell-cell adhesion via plasma-membrane adhesion molecules	GO:0098742	1
GO:BP	regulation of hippocampal neuron apoptotic process	GO:0110089	1
GO:BP	positive regulation of hippocampal neuron apoptotic process	GO:0110090	1
GO:BP	positive regulation of animal organ morphogenesis	GO:0110110	1
GO:BP	negative regulation of animal organ morphogenesis	GO:0110111	1
GO:BP	biomineralization	GO:0110148	1
GO:BP	regulation of biomineralization	GO:0110149	1
GO:BP	negative regulation of biomineralization	GO:0110150	1
GO:BP	positive regulation of biomineralization	GO:0110151	1
GO:BP	plasma membrane bounded cell projection assembly	GO:0120031	1
GO:BP	regulation of plasma membrane bounded cell projection assembly	GO:0120032	1
GO:BP	regulation of plasma membrane bounded cell projection organization	GO:0120035	1
GO:BP	plasma membrane bounded cell projection organization	GO:0120036	1
GO:BP	plasma membrane bounded cell projection morphogenesis	GO:0120039	1
GO:BP	regulation of cold-induced thermogenesis	GO:0120161	1
GO:BP	mitotic nuclear division	GO:0140014	1
GO:BP	exocytic process	GO:0140029	1
GO:BP	cellular response to oxidised low-density lipoprotein particle stimulus	GO:0140052	1
GO:BP	positive regulation of lymphocyte chemotaxis	GO:0140131	1
GO:BP	presynaptic endocytosis	GO:0140238	1
GO:BP	postsynaptic endocytosis	GO:0140239	1
GO:BP	lipid export from cell	GO:0140353	1
GO:BP	integrated stress response signaling	GO:0140467	1
GO:BP	complement-mediated synapse pruning	GO:0150062	1
GO:BP	visual system development	GO:0150063	1
GO:BP	vertebrate eye-specific patterning	GO:0150064	1
GO:BP	positive regulation of cold-induced thermogenesis	GO:0120162	1
GO:BP	import across plasma membrane	GO:0098739	1
GO:BP	regulation of actin filament organization	GO:0110053	1
GO:BP	bone cell development	GO:0098751	1
GO:BP	detoxification	GO:0098754	1
GO:BP	xenophagy	GO:0098792	1
GO:BP	regulation of renal system process	GO:0098801	1
GO:BP	cellular oxidant detoxification	GO:0098869	1
GO:BP	synapse pruning	GO:0098883	1
GO:BP	postsynaptic neurotransmitter receptor internalization	GO:0098884	1
GO:BP	anterograde trans-synaptic signaling	GO:0098916	1
GO:BP	postsynaptic signal transduction	GO:0098926	1
GO:BP	vesicle-mediated transport between endosomal compartments	GO:0098927	1
GO:BP	axonal transport	GO:0098930	1
GO:BP	vesicle-mediated transport in synapse	GO:0099003	1
GO:BP	plasma membrane invagination	GO:0099024	1
GO:BP	hippocampal neuron apoptotic process	GO:0110088	1
GO:BP	regulation of postsynaptic membrane neurotransmitter receptor levels	GO:0099072	1
GO:BP	regulation of trans-synaptic signaling	GO:0099177	1
GO:BP	synaptic vesicle cycle	GO:0099504	1
GO:BP	postsynapse to nucleus signaling pathway	GO:0099527	1
GO:BP	synaptic signaling	GO:0099536	1
GO:BP	trans-synaptic signaling	GO:0099537	1
GO:BP	neurotransmitter receptor internalization	GO:0099590	1
GO:BP	regulation of neurotransmitter receptor activity	GO:0099601	1
GO:BP	neurotransmitter receptor transport	GO:0099637	1
GO:BP	vascular endothelial cell proliferation	GO:0101023	1
GO:BP	cold-induced thermogenesis	GO:0106106	1
GO:BP	microtubule-based transport	GO:0099111	1
GO:BP	negative regulation of neuroinflammatory response	GO:0150079	1
GO:BP	protein K6-linked ubiquitination	GO:0085020	1
GO:BP	extracellular matrix assembly	GO:0085029	1
GO:BP	amino acid import across plasma membrane	GO:0089718	1
GO:BP	regulation of neutrophil chemotaxis	GO:0090022	1
GO:BP	positive regulation of neutrophil chemotaxis	GO:0090023	1
GO:BP	regulation of monocyte chemotaxis	GO:0090025	1
GO:BP	positive regulation of monocyte chemotaxis	GO:0090026	1
[truncated: 3,347 more rows]
