# Supplementary material for: Interferon-Gamma–Producing CD8+ Tissue Resident Memory T Cells Are a Targetable Hallmark of Immune Checkpoint Inhibitor–Colitis
Source: Gastroenterology. 2021 Oct;161(4):1229–1244.e9. doi: 10.1053/j.gastro.2021.06.025 (PMC8527886; doi:10.1053/j.gastro.2021.06.025)
Supplement: Supplementary Table S7 [file mmc4.xlsx]

## Sheet: in
Feature ID	Feature Name	Cluster 1 Mean Counts	Cluster 1 Log2 fold change	Cluster 1 Adjusted p value	Cluster 2 Mean Counts	Cluster 2 Log2 fold change	Cluster 2 Adjusted p value	Cluster 3 Mean Counts	Cluster 3 Log2 fold change	Cluster 3 Adjusted p value	Cluster 4 Mean Counts	Cluster 4 Log2 fold change	Cluster 4 Adjusted p value	Cluster 5 Mean Counts	Cluster 5 Log2 fold change	Cluster 5 Adjusted p value	Cluster 6 Mean Counts	Cluster 6 Log2 fold change	Cluster 6 Adjusted p value	Cluster 7 Mean Counts	Cluster 7 Log2 fold change	Cluster 7 Adjusted p value	Cluster 8 Mean Counts	Cluster 8 Log2 fold change	Cluster 8 Adjusted p value
ENSG00000238009	RP11-34P13.7	0	0.307515	1	0.00144469	3.60789	0.693333	0	3.48663	1	0	1.20371	1	0	2.38538	1	0	2.50107	1	0	1.94846	1	0	2.76998	1
ENSG00000279928	FO538757.3	0.000706981	0.307515	1	0	0.285965	1	0	2.1647	1	0.0011411	1.20371	0.915773	0.00233309	2.38538	1	0.00251132	2.50107	1	0	0.626533	1	0	1.44805	1
ENSG00000279457	FO538757.2	0.116652	-0.0144127	1	0.0910157	-0.406128	1	0.229616	1.04605	0.289631	0.182577	0.820385	0.129335	0.09799	-0.259813	1	0.0878964	-0.419113	1	0.0408418	-1.58811	0.0417517	0.128377	0.160629	1
ENSG00000228463	AP006222.2	0.0127257	0.601247	0.782987	0.0101129	0.215576	1	0.00956735	0.517	1	0.0102699	0.203714	1	0.00466619	-0.584242	1	0.0100453	0.33115	1	0.00532719	-0.575101	0.888535	0.00895657	0.246413	1
ENSG00000237094	RP4-669L17.10	0	-0.277447	1	0	1.02293	1	0.00478367	4.48663	0.314465	0	0.618752	1	0	1.80042	1	0	1.91611	1	0	1.3635	1	0.00298552	3.76998	0.555024
ENSG00000230021	RP5-857K21.4	0.000706981	1.30752	0.94959	0	1.02293	1	0	2.90166	1	0	0.618752	1	0	1.80042	1	0	1.91611	1	0.00177573	2.94846	0.425556	0	2.18501	1
ENSG00000237491	RP11-206L10.9	0.0162606	-0.631084	0.753401	0.0274492	0.344859	1	0.0765388	1.94473	0.117187	0.0285276	0.412301	0.78072	0.0209979	-0.0206076	1	0.0401812	0.959181	0.904155	0.00532719	-1.85889	0.124168	0.00895657	-1.03738	1
ENSG00000177757	FAM87B	0.000706981	2.30752	0.77312	0	1.60789	1	0	3.48663	1	0	1.20371	1	0	2.38538	1	0	2.50107	1	0	1.94846	1	0	2.76998	1
ENSG00000225880	LINC00115	0.0120187	-0.0771485	1	0.0231151	1.11039	0.511112	0.0334857	1.65374	0.27647	0.0136932	0.203714	1	0.00933238	-0.199578	1	0.0125566	0.203394	1	0	-3.05154	0.0358499	0.00597104	-0.599259	1
ENSG00000230368	FAM41C	0.00565585	0.777001	0.824365	0.00288939	-0.0550721	1	0	0.0943085	1	0.00456442	0.438179	0.982979	0.00233309	0.0634567	1	0.00251132	0.179147	1	0.00355146	0.285496	1	0.00597104	1.10701	0.957609
ENSG00000187634	SAMD11	0	0.307515	1	0	1.60789	1	0	3.48663	1	0	1.20371	1	0.00233309	4.38538	0.775508	0	2.50107	1	0	1.94846	1	0	2.76998	1
ENSG00000188976	NOC2L	0.18028	-0.0456314	1	0.160361	-0.224997	1	0.315722	0.833326	0.371566	0.223656	0.348008	0.663832	0.198313	0.125149	1	0.223508	0.313448	1	0.0781322	-1.31624	0.0776719	0.185102	0.021037	1
ENSG00000187961	KLHL17	0.000706981	-0.86241	0.992063	0.00433408	1.80054	0.73099	0.014351	3.67927	0.179585	0	-1.11821	1	0	0.0634567	1	0.00251132	1.33115	1	0.00177573	0.778536	0.920242	0	0.448047	1
ENSG00000187583	PLEKHN1	0.00141396	-1.80796	0.160873	0.00722347	0.669293	1	0.014351	1.84277	0.404887	0.0125521	1.70121	0.0820906	0.00233309	-0.369503	1	0	-1.30628	1	0.00887866	1.00986	0.500135	0	-1.03738	1
ENSG00000272512	RP11-54O7.17	0.000706981	0.307515	1	0.00144469	1.60789	1	0	2.1647	1	0.0011411	1.20371	0.898464	0.00233309	2.38538	1	0	1.17915	1	0	0.626533	1	0	1.44805	1
ENSG00000188290	HES4	0.00424189	-0.470092	0.950363	0.00866816	0.830285	1	0.00956735	1.26423	0.712287	0.011411	1.34122	0.258794	0.00233309	-0.472596	1	0.00753397	0.746187	1	0	-1.95843	0.275251	0.00298552	-0.0880058	1
ENSG00000187608	ISG15	0.273602	-0.689693	0.267734	0.722347	1.08872	0.0464471	0.162645	-1.27739	0.642441	0.706343	1.1168	0.0101085	0.417624	0.0983394	1	0.226019	-0.841318	1	0.0887866	-2.26023	0.00180032	0.2269	-0.824325	0.909803
ENSG00000224969	RP11-54O7.11	0.000706981	-1.01441	0.999186	0.00144469	0.285965	1	0.014351	3.48663	0.211832	0.00456442	1.71829	0.450332	0	-0.0740469	1	0	0.041643	1	0.00177573	0.626533	0.945886	0	0.310544	1
ENSG00000188157	AGRN	0.00282792	0.044481	1	0.00433408	0.907453	1	0.0191347	3.22359	0.138458	0.00342331	0.503274	1	0.00233309	0.478494	1	0	-0.498925	1	0	-1.05154	0.765389	0	-0.230025	1
ENSG00000273443	RP11-54O7.18	0.000706981	2.30752	0.77312	0	1.60789	1	0	3.48663	1	0	1.20371	1	0	2.38538	1	0	2.50107	1	0	1.94846	1	0	2.76998	1
ENSG00000131591	C1orf159	0.0162606	-0.35545	0.94959	0.0202257	0.105393	1	0.0478367	1.47032	0.252308	0.0228221	0.292251	0.945674	0.0209979	0.21546	1	0.0376699	1.10876	0.78057	0.00887866	-1.02117	0.414318	0.00597104	-1.24498	0.864397
ENSG00000186891	TNFRSF18	0.0516096	-3.59873	2.04051e-15	0.427629	-0.140684	1	0.61231	0.418368	0.671974	1.73676	3.1877	4.84222e-20	0.314968	-0.601963	1	0.0200906	-4.48635	0.000137833	0.127853	-1.97806	0.00730559	0.170175	-1.4981	0.424037
ENSG00000186827	TNFRSF4	0.0296932	-5.15306	6.6015e-25	0.84948	0.147793	1	0.727118	-0.1003	1	2.79913	3.03837	1.48109e-17	1.15022	0.629848	0.908344	0.00753397	-6.40055	7.97268e-07	0.0745807	-3.51211	1.04749e-05	0.164204	-2.30455	0.10077
ENSG00000078808	SDF4	0.298346	-0.674467	0.267305	0.570654	0.507629	0.693333	0.497502	0.243044	0.837804	0.740577	1.05215	0.0151207	0.471285	0.165787	1	0.236065	-0.894133	1	0.257481	-0.789492	0.330565	0.241827	-0.846887	0.865784
ENSG00000176022	B3GALT6	0.00494887	-0.277447	1	0.0158916	1.87093	0.158761	0.0191347	2.05367	0.313421	0.00456442	-0.229245	1	0	-1.56881	1	0	-1.45312	1	0.00532719	0.141106	1	0.00298552	-0.136915	1
ENSG00000184163	FAM132A	0.00212094	0.985587	0.926376	0	-0.392107	1	0	1.48663	1	0.00342331	1.88179	0.418028	0	0.385385	1	0	0.501075	1	0.00177573	1.14111	0.882213	0	0.769975	1
ENSG00000260179	RP5-902P8.12	0	-0.692485	0.992063	0	0.607893	1	0	2.48663	1	0.00228221	2.78868	0.342461	0	1.38538	1	0.00251132	2.91611	1	0	0.948461	1	0	1.76998	1
ENSG00000160087	UBE2J2	0.103219	-0.384596	0.77312	0.108352	-0.236937	1	0.124376	0.0247676	1	0.222515	1.08371	0.0193219	0.109655	-0.19456	1	0.0979417	-0.361873	1	0.0639263	-1.03438	0.192742	0.167189	0.460758	0.851132
ENSG00000162572	SCNN1D	0	-1.27745	1	0.00144469	1.28596	1	0.00956735	4.07159	0.237557	0.0011411	0.881786	0.915267	0.00233309	2.06346	1	0	0.916112	1	0	0.363499	1	0	1.18501	1
ENSG00000131584	ACAP3	0.0205025	-0.0893748	1	0.0245598	0.270023	1	0.100457	2.50311	0.0362886	0.0228221	0.1366	1	0.025664	0.370434	1	0.00251132	-2.24039	0.78057	0.0106544	-0.916609	0.583721	0.00597104	-1.37298	0.876851
ENSG00000169972	PUSL1	0.0325211	-0.337568	0.907466	0.0476749	0.373428	1	0.0191347	-0.753688	1	0.0604785	0.829318	0.187542	0.0466619	0.343074	1	0.0226019	-0.700559	1	0.0319632	-0.254822	1	0.0268697	-0.431659	1
ENSG00000127054	CPSF3L	0.170382	-0.281416	0.931979	0.213815	0.145823	1	0.243967	0.344715	0.77134	0.282994	0.66986	0.218161	0.200646	0.0420586	1	0.180815	-0.118065	1	0.0781322	-1.413	0.049222	0.232871	0.274474	1
ENSG00000224051	CPTP	0.0247443	0.248622	0.994416	0.0173363	-0.306377	1	0.0239184	0.357343	1	0.0228221	0.104178	1	0.0186648	-0.117116	1	0.0125566	-0.628208	1	0.026636	0.378606	0.770295	0.0268697	0.433692	1
ENSG00000169962	TAS1R3	0.00565585	-0.0461216	1	0	-2.3463	0.325379	0	-0.46757	1	0.00228221	-1.0693	0.544238	0.00466619	0.112366	1	0	-1.45312	1	0.0213088	2.40097	0.00425528	0.0179131	1.93347	0.245756
ENSG00000107404	DVL1	0.00494887	-0.336341	1	0.00722347	0.437968	1	0.0191347	2.0012	0.346317	0.00456442	-0.281713	1	0.00699928	0.527404	1	0.0125566	1.33115	1	0.00355146	-0.373467	1	0.00298552	-0.184221	1
ENSG00000162576	MXRA8	0.000706981	-0.49984	1	0	-0.392107	1	0	1.48663	1	0.00456442	2.52564	0.15481	0.00466619	2.38538	0.913392	0	0.501075	1	0	-0.0515387	1	0	0.769975	1
ENSG00000175756	AURKAIP1	0.3747	-0.148702	1	0.414627	0.0464989	1	0.153078	-1.40193	0.544341	0.624184	0.809893	0.0907387	0.39196	-0.0426656	1	0.258666	-0.678069	1	0.255705	-0.71947	0.401335	0.522466	0.40604	0.862971
ENSG00000221978	CCNL2	0.129378	-0.32627	0.874302	0.16325	0.116602	1	0.564473	2.06856	0.0161464	0.13465	-0.214351	1	0.193647	0.387533	1	0.153191	0.0185594	1	0.0710293	-1.17377	0.13389	0.110464	-0.467927	1
ENSG00000242485	MRPL20	0.341472	-0.0543921	1	0.364063	0.0643873	1	0.220049	-0.673889	1	0.450736	0.453692	0.485106	0.384961	0.151245	1	0.288802	-0.29558	1	0.198882	-0.888678	0.249817	0.471713	0.467229	0.79207
ENSG00000272455	RP4-758J18.13	0.000706981	1.30752	0.94959	0.00144469	2.60789	0.899861	0	2.90166	1	0	0.618752	1	0	1.80042	1	0	1.91611	1	0	1.3635	1	0	2.18501	1
ENSG00000235098	ANKRD65	0.000706981	2.30752	0.77312	0	1.60789	1	0	3.48663	1	0	1.20371	1	0	2.38538	1	0	2.50107	1	0	1.94846	1	0	2.76998	1
ENSG00000215915	ATAD3C	0.00494887	-0.084802	1	0.00433408	-0.0359632	1	0.00478367	0.731738	0.981105	0.00570552	0.265115	1	0.00233309	-0.369503	1	0	-1.30628	1	0.0177573	2.23797	0.0415621	0	-1.03738	1
ENSG00000160072	ATAD3B	0.0282792	-0.312213	0.96573	0.0274492	-0.269851	1	0.110024	1.91172	0.0828499	0.0422209	0.440414	0.689527	0.0396626	0.336141	1	0.0276246	-0.190087	1	0.0142059	-1.18539	0.271474	0.0298552	-0.0559954	1
ENSG00000197785	ATAD3A	0.0106047	-0.307194	1	0.0115576	-0.029537	1	0.028702	1.436	0.39311	0.0136932	0.203714	1	0.00233309	-1.5919	1	0.00502265	-0.868159	1	0.00887866	-0.349219	1	0.0417973	2.03301	0.0998303
ENSG00000160075	SSU72	0.208559	0.210907	0.94959	0.202257	0.125392	1	0.172212	-0.104821	1	0.22708	0.337795	0.676888	0.214645	0.217184	1	0.148168	-0.355247	1	0.0745807	-1.41644	0.0506043	0.191073	0.0374555	1
ENSG00000215014	RP5-832C2.5	0.0183815	-0.492186	0.814568	0.0346727	0.666787	0.799166	0.0621878	1.55251	0.216436	0.0193988	-0.312862	0.981461	0.0373295	0.772408	1	0.0326472	0.566963	1	0.00710293	-1.58759	0.143631	0.0179131	-0.25556	1
ENSG00000279244	AL645728.1	0.000706981	2.30752	0.77312	0	1.60789	1	0	3.48663	1	0	1.20371	1	0	2.38538	1	0	2.50107	1	0	1.94846	1	0	2.76998	1
ENSG00000228594	C1orf233	0.000706981	1.30752	0.94959	0.00144469	2.60789	0.899861	0	2.90166	1	0	0.618752	1	0	1.80042	1	0	1.91611	1	0	1.3635	1	0	2.18501	1
ENSG00000272106	RP11-345P4.9	0.00282792	-1.41495	0.393047	0.00288939	-0.936428	1	0.0334857	2.57974	0.11672	0.011411	0.908258	0.573395	0.0139986	1.23854	0.946652	0.00502265	-0.0432459	1	0.00177573	-1.22146	0.529694	0.0119421	1.04751	0.805736
ENSG00000197530	MIB2	0.0332281	-0.615317	0.549811	0.0751241	0.868208	0.354422	0.0669714	0.645324	0.619811	0.0650429	0.63543	0.380874	0.0653266	0.592314	1	0.0301359	-0.560037	1	0.00710293	-2.54339	0.00641547	0.0417973	-0.0713271	1
ENSG00000189409	MMP23B	0.00141396	-0.107522	1	0.0101129	4.02293	0.00328258	0	1.1647	1	0	-1.11821	0.783885	0	0.0634567	1	0	0.179147	1	0	-0.373467	0.953043	0	0.448047	1
ENSG00000248333	CDK11B	0.139982	0.0584436	1	0.137246	0.0229304	1	0.310939	1.28785	0.167232	0.128945	-0.0875173	1	0.142319	0.0869156	1	0.153191	0.202606	1	0.0550477	-1.37347	0.0715061	0.137334	0.0368517	1
ENSG00000272004	RP11-345P4.10	0.00212094	-1.0848	0.755335	0.00288939	-0.266576	1	0.00956735	1.61216	0.604087	0.00684662	0.841144	0.730908	0.0116655	1.72242	0.764797	0.00502265	0.626606	1	0.00177573	-0.575101	1	0.00597104	0.895506	1
ENSG00000189339	SLC35E2B	0.0643353	-0.0269036	1	0.07079	0.153717	1	0.129159	1.08453	0.298239	0.0753129	0.264179	0.851844	0.0559943	-0.194761	1	0.0728284	0.208293	1	0.0230845	-1.52031	0.0695086	0.068667	0.126119	1
ENSG00000269737	RP11-345P4.7	0	-0.692485	0.992063	0.00144469	2.02293	1	0	2.48663	1	0	0.203714	1	0	1.38538	1	0	1.50107	1	0	0.948461	1	0.00597104	4.35494	0.16007
ENSG00000008128	CDK11A	0.192299	0.0252331	1	0.196478	0.0620688	1	0.578824	1.74671	0.0435117	0.162037	-0.26941	0.965453	0.235643	0.352178	1	0.183327	-0.0426888	1	0.0426176	-2.24057	0.00309551	0.197044	0.0711928	1
ENSG00000215790	SLC35E2	0.0127257	0.163125	1	0.0245598	1.35155	0.248179	0.014351	0.653736	0.974007	0.0125521	0.173967	1	0.00699928	-0.447505	1	0.00251132	-1.38157	1	0.00177573	-1.93418	0.129883	0.0149276	0.573578	1
ENSG00000008130	NADK	0.0890796	0.61672	0.355242	0.0274492	-1.35558	0.232747	0.153078	1.30702	0.20036	0.0342331	-1.07571	0.172562	0.0139986	-2.15156	0.198928	0.110498	0.828021	0.78057	0.026636	-1.35532	0.107564	0.17316	1.55986	0.0340103
ENSG00000078369	GNB1	0.0954425	-0.144181	1	0.0996839	-0.0376111	1	0.172212	0.816496	0.421818	0.126663	0.381712	0.645174	0.0653266	-0.660516	1	0.0979417	-0.047362	1	0.0408418	-1.38544	0.0782253	0.194059	1.02647	0.278155
ENSG00000231050	RP1-140A9.1	0	-1.49984	0.692977	0.00144469	1.02293	1	0	1.67927	1	0.00228221	1.46675	0.676888	0	0.57803	1	0.00251132	1.91611	1	0.00177573	1.3635	0.818003	0.00298552	2.18501	0.919122
ENSG00000169885	CALML6	0	0.307515	1	0	1.60789	1	0.00478367	5.48663	0.237557	0	1.20371	1	0	2.38538	1	0	2.50107	1	0	1.94846	1	0	2.76998	1
ENSG00000178821	TMEM52	0.00212094	0.50016	1	0.00144469	0.437968	1	0	1.1647	1	0.0011411	0.033789	1	0.00233309	1.21546	1	0	0.179147	1	0.00532719	2.14111	0.203153	0	0.448047	1
ENSG00000067606	PRKCZ	0.00919076	-0.585569	0.79148	0.0144469	0.285965	1	0.028702	1.41134	0.374381	0.0102699	-0.281713	1	0.0209979	0.899958	1	0.0150679	0.425786	1	0.00532719	-1.00574	0.535165	0.0238842	1.10701	0.651368
ENSG00000162585	FAAP20	0.153415	0.214613	0.94959	0.124244	-0.168332	1	0.0621878	-1.09188	0.752168	0.163178	0.299498	0.733928	0.156317	0.208405	1	0.130589	-0.0702129	1	0.0763565	-0.911779	0.26035	0.179131	0.419942	0.884003
ENSG00000157933	SKI	0.0523166	-0.446659	0.77312	0.128578	1.20493	0.0650063	0.263102	2.20652	0.0191077	0.0673251	0.0445154	1	0.0723259	0.175931	1	0.0251132	-1.34783	0.887543	0.00710293	-3.065	0.00141824	0.0119421	-2.24349	0.222552
ENSG00000116151	MORN1	0.00989774	0.513966	0.882051	0.00433408	-0.60156	1	0.00478367	0.201224	1	0.0102699	0.571446	0.779791	0.00933238	0.537388	1	0.00251132	-0.784328	1	0.00355146	-0.714504	0.83348	0.0149276	1.22565	0.651348
ENSG00000157916	RER1	0.275723	-0.158275	1	0.28316	-0.0852048	1	0.191347	-0.637621	1	0.443889	0.732894	0.14777	0.291637	-0.0307258	1	0.28378	-0.0722404	1	0.190003	-0.709221	0.419466	0.325422	0.140884	1
ENSG00000157911	PEX10	0.0339351	0.292869	0.928871	0.0260045	-0.155407	1	0.00956735	-1.10832	0.858918	0.0387975	0.512818	0.578124	0.0209979	-0.401212	1	0.0276246	-0.00142571	1	0.0213088	-0.427915	0.925412	0.0358263	0.393599	1
ENSG00000149527	PLCH2	0.0176745	0.548523	0.77312	0.0202257	0.733424	0.896792	0.0334857	1.53243	0.315634	0.00570552	-1.21132	0.368849	0.0116655	-0.0296528	1	0.0200906	0.740262	1	0.00710293	-0.751978	0.766939	0	-2.33855	0.486066
ENSG00000157881	PANK4	0.0261583	-0.116982	1	0.0274492	0.0229304	1	0.0334857	0.442232	0.940196	0.043362	0.830905	0.233159	0.0209979	-0.315055	1	0.0301359	0.21283	1	0.0106544	-1.29947	0.199752	0.0298552	0.21818	1
ENSG00000272449	RP3-395M20.12	0.0410049	0.531947	0.633981	0.033228	0.105393	1	0.0430531	0.579735	0.724854	0.0296687	-0.0966809	1	0.0466619	0.658761	1	0.0376699	0.33115	1	0.00710293	-2.00574	0.0421563	0.00895657	-1.51543	0.627951
ENSG00000238164	RP3-395M20.8	0.0289862	0.841852	0.315081	0.018781	-0.0110169	1	0.0191347	0.238698	1	0.0159755	-0.298786	1	0.0139986	-0.346419	1	0.0175793	-0.0224873	1	0.0124301	-0.575101	0.815451	0.0179131	0.0381713	1
ENSG00000157873	TNFRSF14	0.528115	0.0779768	1	0.457968	-0.171981	1	0.497502	-0.0261427	1	0.668687	0.497802	0.413028	0.594939	0.252243	1	0.733307	0.586654	0.989405	0.174022	-1.6528	0.0157362	0.301538	-0.786418	0.919122
ENSG00000228037	RP3-395M20.9	0.00848377	1.54852	0.184261	0.00144469	-0.851539	1	0	-0.036936	1	0.00456442	0.277715	1	0.00233309	-0.0740469	1	0.00502265	0.69372	1	0	-1.5751	0.41213	0.00597104	0.96262	1
ENSG00000157870	FAM213B	0.0197955	-0.0633223	1	0.0115576	-0.792038	0.918748	0.0191347	0.179197	1	0.0445031	1.52564	0.0142502	0.0303302	0.700887	1	0.0100453	-0.806354	1	0.00177573	-2.72396	0.0272231	0.0149276	-0.259772	1
ENSG00000142606	MMEL1	0.000706981	-1.27745	0.724515	0.00288939	0.733424	1	0	0.786186	1	0.00342331	0.881786	0.857196	0.0139986	3.38538	0.0317001	0	-0.199365	1	0	-0.751978	0.974665	0	0.0695355	1
ENSG00000215912	TTC34	0	0.307515	1	0	1.60789	1	0	3.48663	1	0.0011411	3.20371	0.508826	0	2.38538	1	0	2.50107	1	0	1.94846	1	0	2.76998	1
ENSG00000142611	PRDM16	0	0.307515	1	0	1.60789	1	0	3.48663	1	0.0011411	3.20371	0.508826	0	2.38538	1	0	2.50107	1	0	1.94846	1	0	2.76998	1
ENSG00000130762	ARHGEF16	0	0.307515	1	0	1.60789	1	0	3.48663	1	0	1.20371	1	0	2.38538	1	0	2.50107	1	0.00177573	3.94846	0.26035	0	2.76998	1
ENSG00000162591	MEGF6	0.00353491	-0.631084	0.94959	0.00433408	-0.0359632	1	0.0239184	2.54803	0.165939	0	-2.60364	0.159222	0.0186648	2.23338	0.196732	0.0150679	1.849	0.571771	0	-1.85889	0.373214	0	-1.03738	1
ENSG00000238260	RP11-46F15.2	0	-0.692485	1	0.00144469	2.02293	0.962487	0.00478367	3.90166	0.36634	0.0011411	1.61875	0.771345	0	1.38538	1	0	1.50107	1	0	0.948461	1	0	1.76998	1
ENSG00000158109	TPRG1L	0.0141396	0.0559766	1	0.0115576	-0.176378	1	0.028702	1.29398	0.405329	0.0136932	0.0461727	1	0.0163317	0.408105	1	0.0150679	0.30843	1	0.00887866	-0.488944	0.880269	0.0149276	0.33257	1
ENSG00000116213	WRAP73	0.0544376	-0.233631	0.994416	0.0621218	0.0394186	1	0.0621878	0.109106	1	0.101558	0.947374	0.080725	0.0536612	-0.164079	1	0.0502265	-0.256355	1	0.0355146	-0.808968	0.395991	0.0537394	-0.141969	1
ENSG00000078900	TP73	0	-3.49984	0.0083261	0	-2.19946	0.397616	0.00478367	0.731738	1	0.0182577	2.70621	0.000642735	0	-1.42197	1	0	-1.30628	1	0.00887866	1.00986	0.496071	0.0149276	1.83138	0.367757
ENSG00000227589	RP5-1092A11.5	0	-0.277447	1	0	1.02293	1	0	2.90166	1	0	0.618752	1	0	1.80042	1	0	1.91611	1	0	1.3635	1	0.00597104	5.35494	0.0774988
ENSG00000227372	TP73-AS1	0.0205025	0.381516	0.887697	0.0144469	-0.180603	1	0.028702	0.972053	0.638528	0.0125521	-0.440142	0.915773	0.0233309	0.596889	1	0.0276246	0.857218	1	0.00532719	-1.42658	0.241437	0.0149276	0.0150877	1
ENSG00000235169	SMIM1	0.00777679	0.248622	1	0.00577878	-0.070179	1	0	-0.683299	1	0.00342331	-0.84068	0.705859	0.0139986	1.28585	0.855059	0.00753397	0.456681	1	0.0124301	1.09048	0.32554	0.00298552	-0.359308	1
ENSG00000130764	LRRC47	0.038884	0.244506	0.94959	0.037562	0.172956	1	0.014351	-0.914253	0.920593	0.0410797	0.325705	0.798118	0.0419957	0.366526	1	0.0351585	0.104184	1	0.00887866	-1.85028	0.0473965	0.0417973	0.373085	1
ENSG00000116198	CEP104	0.0353491	0.109576	1	0.0303386	-0.1225	1	0.0669714	1.13613	0.372969	0.0456442	0.572581	0.520855	0.0186648	-0.757573	1	0.0301359	-0.0746101	1	0.019533	-0.751978	0.604917	0.0298552	-0.0652139	1
ENSG00000169598	DFFB	0.00706981	-0.091034	1	0.00722347	0.105393	1	0.00956735	0.862135	0.835711	0.0136932	1.14927	0.342461	0.00933238	0.57803	1	0.00502265	-0.123416	1	0.00355146	-0.67603	0.849813	0.00298552	-0.477952	1
ENSG00000198912	C1orf174	0.0699911	0.209905	0.977861	0.0722347	0.241399	1	0.0574041	-0.046554	1	0.0833006	0.506277	0.508826	0.0513281	-0.275929	1	0.0577605	-0.093872	1	0.0213088	-1.58472	0.0570543	0.062696	0.0395822	1
ENSG00000236423	LINC01134	0.000706981	0.722553	1	0	0.607893	1	0	2.48663	1	0	0.203714	1	0	1.38538	1	0	1.50107	1	0	0.948461	1	0.00597104	4.35494	0.16007
ENSG00000196581	AJAP1	0	0.307515	1	0	1.60789	1	0.00478367	5.48663	0.237557	0	1.20371	1	0	2.38538	1	0	2.50107	1	0	1.94846	1	0	2.76998	1
ENSG00000131697	NPHP4	0.00636283	-0.728109	0.796582	0.0173363	1.06041	0.693333	0.0478367	2.62413	0.0817552	0.0125521	0.503274	0.805737	0.00699928	-0.169204	1	0.00251132	-1.11364	1	0.00532719	-0.606128	0.945965	0	-1.87388	0.821314
ENSG00000069424	KCNAB2	0.11241	-0.807268	0.168045	0.238375	0.558766	0.693333	0.296588	0.838197	0.377158	0.287558	0.957889	0.0450583	0.22631	0.439762	1	0.125566	-0.473958	1	0.0390661	-2.22494	0.00325352	0.131363	-0.396383	1
ENSG00000116251	RPL22	5.61414	0.328282	0.77312	4.93507	0.045626	1	1.33464	-1.89331	0.321844	4.51991	-0.10556	1	7.24426	0.663383	0.898359	5.93175	0.333254	1	1.38329	-1.92216	0.00405922	5.23661	0.132281	1
ENSG00000158286	RNF207	0.000706981	-2.15192	0.193002	0.00144469	-0.851539	1	0.00956735	1.67927	0.586179	0.0148344	2.68914	0.00780357	0.00699928	1.06346	1	0	-1.02249	1	0.00177573	-0.51097	1	0.00298552	0.310544	1
ENSG00000116237	ICMT	0.0197955	-1.43442	0.00904142	0.0592325	0.500364	0.884774	0.0526204	0.350489	0.931291	0.087865	1.30921	0.00932498	0.0373295	-0.213653	1	0.0175793	-1.24712	0.933374	0.0230845	-0.951543	0.319684	0.0835946	1.02804	0.37031
ENSG00000225077	LINC00337	0.000706981	0.722553	1	0.00144469	2.02293	1	0	2.48663	1	0.0011411	1.61875	0.825778	0	1.38538	1	0	1.50107	1	0	0.948461	1	0	1.76998	1
ENSG00000158292	GPR153	0	0.307515	1	0	1.60789	1	0.00478367	5.48663	0.237557	0	1.20371	1	0	2.38538	1	0	2.50107	1	0	1.94846	1	0	2.76998	1
ENSG00000097021	ACOT7	0.0219164	-1.69248	0.000784172	0.0577878	0.0170777	1	0.0239184	-1.06796	0.78532	0.163178	2.20371	4.53631e-08	0.0419957	-0.43815	1	0.0100453	-2.32166	0.164104	0.019533	-1.5751	0.0538809	0.101508	0.916265	0.4132
ENSG00000271746	RP1-202O8.3	0.00636283	0.381516	0.994416	0.00866816	0.955816	0.957368	0.00956735	1.37115	0.681152	0.00456442	-0.0593204	1	0.0116655	1.44679	0.834729	0.00251132	-0.253813	1	0	-1.85889	0.234445	0	-1.03738	1
ENSG00000187017	ESPN	0	-2.49984	0.350023	0.00722347	2.02293	0.45876	0.00478367	1.78619	0.755007	0.00798773	2.39636	0.104383	0	-0.42197	1	0	-0.30628	1	0	-0.858894	1	0	-0.0373797	1
ENSG00000215788	TNFRSF25	0.00706981	-4.82364	3.35444e-19	0.293273	1.10539	0.0587712	0.253535	0.733719	0.454532	0.443889	2.19633	6.09817e-09	0.26364	0.83457	0.624405	0.00251132	-5.10626	0.000160122	0.00710293	-4.33138	1.78564e-06	0.0208987	-2.82621	0.0363294
ENSG00000171680	PLEKHG5	0	-0.277447	1	0.00144469	2.60789	0.899861	0	2.90166	1	0	0.618752	1	0.00233309	3.38538	0.983671	0	1.91611	1	0	1.3635	1	0	2.18501	1
ENSG00000162408	NOL9	0.0424189	-0.36166	0.892195	0.0548984	0.138408	1	0.119592	1.34786	0.219571	0.0593374	0.273423	0.837649	0.0629936	0.366191	1	0.0627831	0.362311	1	0.0230845	-1.15707	0.228626	0.0388118	-0.335559	1
ENSG00000173662	TAS1R1	0	0.307515	1	0.00144469	3.60789	0.693333	0	3.48663	1	0	1.20371	1	0	2.38538	1	0	2.50107	1	0	1.94846	1	0	2.76998	1
ENSG00000204859	ZBTB48	0.0551445	0.0414405	1	0.0650112	0.330555	1	0.124376	1.32265	0.225139	0.0479264	-0.1902	1	0.0583274	0.161012	1	0.0452038	-0.216782	1	0.0230845	-1.23854	0.187043	0.0597104	0.208096	1
ENSG00000162413	KLHL21	0.0240374	-0.433566	0.808495	0.07079	1.57932	0.00853413	0.028702	0.114072	1	0.0365153	0.35329	0.785586	0.0186648	-0.604562	1	0.0150679	-0.87148	1	0.0213088	-0.47004	0.863283	0.00895657	-1.43948	0.624274
ENSG00000116273	PHF13	0.0183815	-0.14705	1	0.0144469	-0.424529	1	0.0239184	0.501733	0.958998	0.0319509	0.89177	0.252247	0.0303302	0.749796	1	0.0200906	0.147438	1	0.00710293	-1.31457	0.241997	0.0149276	-0.214918	1
ENSG00000041988	THAP3	0.0268653	-0.395767	0.905838	0.0173363	-0.949055	0.71741	0.0191347	-0.522363	1	0.0513497	0.820385	0.273932	0.0443288	0.517488	1	0.0175793	-0.802706	1	0.0426176	0.452766	0.638626	0.0447828	0.541156	0.909589
ENSG00000007923	DNAJC11	0.0558515	8.6871e-05	1	0.0563431	0.0350033	1	0.0861061	0.717745	0.564976	0.0570552	0.0495909	1	0.0559943	0.0462474	1	0.0678058	0.342645	1	0.0230845	-1.28858	0.139596	0.0776236	0.553319	0.817217
ENSG00000237436	RP11-312B8.1	0.000706981	2.30752	0.77312	0	1.60789	1	0	3.48663	1	0	1.20371	1	0	2.38538	1	0	2.50107	1	0	1.94846	1	0	2.76998	1
ENSG00000171735	CAMTA1	0.192299	0.508489	0.423887	0.114131	-0.453883	1	0.124376	-0.252342	1	0.150626	-0.00544616	1	0.137653	-0.133989	1	0.128078	-0.241429	1	0.0585991	-1.44386	0.0491582	0.280639	0.988892	0.259008
ENSG00000049245	VAMP3	0.0820098	0.295237	0.83922	0.0809029	0.23133	1	0.0526204	-0.342039	1	0.0787362	0.188339	0.929797	0.0699928	0.00866418	1	0.0652944	-0.092766	1	0.0390661	-0.894299	0.322346	0.062696	-0.141281	1
ENSG00000049246	PER3	0.00777679	0.57055	0.868184	0.0130022	1.47039	0.439414	0	-0.46757	1	0.00570552	0.0882368	1	0.00466619	0.112366	1	0.00251132	-0.405816	1	0.00177573	-0.958429	0.553851	0.00298552	-0.136915	1
ENSG00000236266	RP3-467L1.4	0.000706981	0.722553	0.992063	0.00144469	2.02293	0.950766	0.00478367	3.90166	0.360626	0	0.203714	1	0	1.38538	1	0	1.50107	1	0	0.948461	1	0	1.76998	1
ENSG00000049247	UTS2	0.00141396	-0.107522	1	0.00288939	1.19286	1	0	1.1647	1	0.00570552	2.46675	0.105994	0	0.0634567	1	0	0.179147	1	0	-0.373467	0.953043	0	0.448047	1
ENSG00000049249	TNFRSF9	0.0120187	-4.09999	9.02554e-14	0.238375	0.716146	0.527089	0.425747	1.54385	0.117613	0.562564	2.98216	2.99685e-14	0.0139986	-3.40531	0.0111534	0	-6.1081	0.000169485	0.00355146	-5.07206	2.00329e-06	0.0238842	-2.65442	0.108083
ENSG00000116288	PARK7	0.799596	-0.197981	0.98817	0.806139	-0.152242	1	0.272669	-1.72148	0.38694	1.57701	1.10446	0.0110542	0.732592	-0.292329	1	0.685592	-0.392415	1	0.362249	-1.38782	0.0402449	1.26885	0.568047	0.650609
ENSG00000116285	ERRFI1	0.0155536	-0.213317	1	0.0447855	1.775	0.0207692	0.0191347	0.416237	0.939096	0.0102699	-0.778139	0.658659	0.0373295	1.30292	0.518115	0.0100453	-0.569315	1	0	-3.51097	0.0131574	0.00298552	-1.67297	0.732099
ENSG00000162426	SLC45A1	0	-2.01441	0.423784	0.00288939	1.19286	1	0	1.1647	1	0.00456442	1.94068	0.311956	0.00699928	2.57803	0.612583	0	0.179147	1	0	-0.373467	0.96393	0	0.448047	1
ENSG00000142599	RERE	0.11241	0.141603	1	0.0679006	-0.686728	0.857795	0.310939	1.70765	0.0648328	0.0627607	-0.843799	0.318857	0.125987	0.308763	1	0.223508	1.24809	0.165709	0.0177573	-2.58079	0.00197854	0.11345	0.148487	1
ENSG00000074800	ENO1	1.21742	-0.214699	0.960122	1.41147	0.0663568	1	0.502286	-1.46625	0.503562	2.50929	1.1803	0.00514556	0.970567	-0.521506	1	0.886498	-0.656572	1	0.364025	-2.0237	0.00287712	2.06897	0.66332	0.539889
ENSG00000230679	ENO1-AS1	0.000706981	-1.01441	0.999399	0	-0.851539	1	0.00478367	2.1647	0.6418	0.00228221	0.618752	0.885735	0.00233309	1.06346	1	0.00753397	2.50107	0.78999	0	-0.51097	1	0.00597104	2.18501	0.666652
ENSG00000131686	CA6	0	0.307515	1	0	1.60789	1	0	3.48663	1	0	1.20371	1	0.00233309	4.38538	0.775508	0	2.50107	1	0	1.94846	1	0	2.76998	1
ENSG00000142583	SLC2A5	0.0346421	-0.949495	0.201911	0.00144469	-4.55701	4.26979e-05	0.0574041	0.0785412	1	0.00456442	-3.62411	2.13547e-05	0	-4.78454	0.00510555	0.135612	1.41207	0.165306	0.10832	1.07611	0.0687457	0.316465	3.00365	2.1922e-07
ENSG00000180758	GPR157	0.0353491	1.81002	0.00503257	0.00577878	-1.42773	0.693333	0.0717551	2.33688	0.0844412	0.00342331	-2.17133	0.0914985	0.00233309	-2.02401	0.908151	0.0150679	-0.0134985	1	0.00532719	-1.42658	0.372581	0.00895657	-0.605064	1
ENSG00000228526	MIR34AHG	0.000706981	1.30752	0.94959	0	1.02293	1	0	2.90166	1	0	0.618752	1	0	1.80042	1	0	1.91611	1	0.00177573	2.94846	0.425556	0	2.18501	1
ENSG00000234546	RP3-510D11.2	0	-0.277447	1	0	1.02293	1	0	2.90166	1	0.0011411	2.20371	0.701407	0	1.80042	1	0	1.91611	1	0.00177573	2.94846	0.425556	0	2.18501	1
ENSG00000049239	H6PD	0.0127257	-0.0592669	1	0.0173363	0.526973	1	0.0382694	1.77391	0.232031	0.011411	-0.169744	1	0.0116655	0.0161509	1	0.0226019	0.965022	1	0.00177573	-2.09593	0.11038	0.00895657	-0.230025	1
ENSG00000171621	SPSB1	0.00706981	-0.659318	0.774378	0.00866816	-0.139341	1	0.0191347	1.19384	0.543444	0.0171166	0.955786	0.416868	0.0186648	1.06346	0.983671	0.0100453	0.208293	1	0.00532719	-0.695395	0.796523	0.00597104	-0.317488	1
ENSG00000171612	SLC25A33	0.0431259	0.561272	0.548734	0.0404514	0.367842	1	0.0478367	0.669933	0.656636	0.0182577	-0.927992	0.366916	0.0233309	-0.431308	1	0.0326472	0.060502	1	0.00887866	-1.7885	0.0666092	0.062696	1.05948	0.419444
ENSG00000188807	TMEM201	0.0127257	0.307515	1	0.00433408	-1.12003	0.899861	0.0574041	2.72763	0.0538854	0.00912883	-0.211323	1	0.0186648	0.970347	1	0.00753397	-0.226846	1	0	-2.85889	0.0853126	0.00895657	0.0420547	1
ENSG00000171608	PIK3CD	0.107461	-0.173189	1	0.104018	-0.188124	1	0.248751	1.17289	0.237084	0.159755	0.565188	0.396935	0.151651	0.424154	1	0.1331	0.217043	1	0.00532719	-4.22146	6.94604e-06	0.122406	0.0908302	1
ENSG00000179840	PIK3CD-AS1	0.00212094	0.50016	1	0	-0.714035	1	0	1.1647	1	0.00342331	1.39636	0.566517	0	0.0634567	1	0.00502265	2.08604	1	0	-0.373467	0.953043	0.00298552	1.60005	1
ENSG00000231789	PIK3CD-AS2	0.0113117	-0.159611	1	0.00144469	-2.3463	0.148778	0	-1.49065	0.635157	0.00570552	-1.0693	0.45519	0.00233309	-1.56881	0.938234	0.00251132	-1.45312	1	0.0408418	2.2115	0.000819515	0.0447828	2.18501	0.0173339
ENSG00000171603	CLSTN1	0.0296932	-0.741953	0.407368	0.0679006	0.758227	0.562137	0.124376	1.6416	0.120388	0.043362	-0.0186784	1	0.0536612	0.348295	1	0.0401812	-0.0838879	1	0.0124301	-1.78625	0.0569559	0.0597104	0.518436	0.890739
ENSG00000178585	CTNNBIP1	0.0120187	0.229513	1	0.00577878	-0.742604	0.98043	0	-1.29473	0.748062	0.0182577	1.00577	0.310308	0.0116655	0.326491	1	0.0100453	0.150577	1	0.00532719	-0.751978	0.646587	0.0149276	0.711081	1
ENSG00000162441	LZIC	0.0706981	0.120237	1	0.0621218	-0.0975824	1	0.0382694	-0.674366	1	0.0992761	0.738333	0.209487	0.0909907	0.522437	1	0.0602718	-0.112457	1	0.0142059	-2.21253	0.00801624	0.0597104	-0.113832	1
ENSG00000173614	NMNAT1	0.0155536	0.276489	1	0.0115576	-0.152919	1	0.0239184	1.07159	0.52337	0.0102699	-0.381248	0.969294	0.0163317	0.431188	1	0.0200906	0.740262	1	0.00710293	-0.751978	0.629905	0.0149276	0.354938	1
ENSG00000162444	RBP7	0.00282792	2.62944	0.197562	0.00144469	1.28596	1	0	1.90166	1	0	-0.381248	0.965453	0	0.800422	1	0	0.916112	1	0	0.363499	1	0	1.18501	1
ENSG00000130939	UBE4B	0.0509026	-0.153712	1	0.0722347	0.479418	0.885444	0.0861061	0.7402	0.506238	0.0718896	0.489468	0.531422	0.0536612	0.00456296	1	0.0627831	0.247318	1	0.0230845	-1.26655	0.13873	0.0238842	-1.10995	0.757122
ENSG00000054523	KIF1B	0.0197955	0.550787	0.77312	0.0144469	0.00123538	1	0.0813224	2.74966	0.0338139	0.00912883	-0.734885	0.750435	0.0116655	-0.199578	1	0.00502265	-1.14278	1	0.00887866	-0.636501	0.951262	0.00298552	-1.47795	0.907525
ENSG00000142657	PGD	0.193006	0.399923	0.645345	0.131467	-0.311489	1	0.176996	0.183807	0.944607	0.228221	0.657549	0.234925	0.0909907	-0.839582	1	0.0602718	-1.43061	0.604403	0.118974	-0.455929	0.760588	0.164204	0.0616303	1
ENSG00000271989	RP4-736L20.3	0	-0.277447	1	0.00144469	2.60789	0.899861	0	2.90166	1	0.0011411	2.20371	0.701407	0	1.80042	1	0	1.91611	1	0	1.3635	1	0	2.18501	1
ENSG00000251503	APITD1-CORT	0.00353491	-0.194985	1	0.00866816	1.41525	0.5946	0.00478367	1.09431	0.962619	0.00228221	-0.533252	0.965453	0.0116655	1.88288	0.616557	0	-0.958357	1	0	-1.51097	0.424904	0.00597104	1.03301	0.993355
ENSG00000175279	APITD1	0.00494887	-0.277447	1	0.0101129	1.02293	0.886741	0.00478367	0.579735	1	0.00912883	0.850077	0.662726	0.00699928	0.57803	1	0	-1.45312	1	0.00177573	-0.958429	0.553851	0.00895657	0.96262	1
ENSG00000160049	DFFA	0.0940285	0.302142	0.829528	0.0592325	-0.495645	1	0.110024	0.505534	0.683365	0.110687	0.565758	0.412263	0.048995	-0.728831	1	0.0627831	-0.356906	1	0.026636	-1.64773	0.0354707	0.137334	0.848831	0.464205
ENSG00000142655	PEX14	0.0254513	-0.277447	0.992063	0.0303386	0.0900446	1	0.0526204	0.984126	0.458291	0.0410797	0.618752	0.508826	0.0349964	0.340991	1	0.0251132	-0.137526	1	0.0106544	-1.38374	0.199752	0.0328407	0.267475	1
ENSG00000130940	CASZ1	0.0197955	-0.277447	1	0.0231151	0.0659992	1	0.0956735	2.30909	0.0624071	0.0308098	0.551637	0.645195	0.0139986	-0.575445	1	0.0175793	-0.253813	1	0	-3.89703	0.0107355	0.0298552	0.515161	0.985433
ENSG00000272078	RP4-734G22.3	0.000706981	-0.49984	1	0.00288939	1.60789	0.899861	0	1.48663	1	0.00228221	1.20371	0.748331	0	0.385385	1	0.00251132	1.69372	1	0	-0.0515387	1	0.00298552	1.96262	0.964521
ENSG00000120948	TARDBP	0.0219164	0.00373465	1	0.018781	-0.184665	1	0.0574041	1.57236	0.212506	0.0148344	-0.588844	0.724772	0.0233309	0.20096	1	0.0226019	0.164791	1	0.0142059	-0.554039	0.837577	0.0388118	0.977417	0.580639
ENSG00000009724	MASP2	0	0.307515	1	0.00144469	3.60789	0.693333	0	3.48663	1	0	1.20371	1	0	2.38538	1	0	2.50107	1	0	1.94846	1	0	2.76998	1
ENSG00000271895	RP4-635E18.8	0	-1.01441	1	0.00288939	2.60789	0.693333	0.00478367	3.48663	0.430008	0	-0.118214	1	0	1.06346	1	0.00251132	2.50107	1	0	0.626533	1	0	1.44805	1
ENSG00000116649	SRM	0.0275723	-0.138741	1	0.0202257	-0.551306	1	0.028702	0.144234	1	0.0410797	0.605812	0.484495	0.0163317	-0.754167	1	0.0100453	-1.34692	0.940631	0.0585991	1.19043	0.0425422	0.0238842	-0.189383	1
ENSG00000171824	EXOSC10	0.125136	-0.0401184	1	0.0982392	-0.418009	1	0.28702	1.26255	0.178358	0.16546	0.471698	0.508826	0.130653	0.0533678	1	0.145657	0.223846	1	0.0248602	-2.41143	0.0022543	0.152262	0.292995	1
ENSG00000230337	RP4-635E18.6	0.000706981	1.30752	0.94959	0	1.02293	1	0	2.90166	1	0	0.618752	1	0	1.80042	1	0	1.91611	1	0.00177573	2.94846	0.425556	0	2.18501	1
ENSG00000198793	MTOR	0.0629213	-0.183625	1	0.0693453	0.0229304	1	0.191347	1.60577	0.100845	0.0798773	0.265998	0.837571	0.0699928	0.0541788	1	0.0602718	-0.167952	1	0.026636	-1.40469	0.101593	0.0746381	0.162076	1
ENSG00000120942	UBIAD1	0.116652	0.537897	0.419037	0.106907	0.289817	1	0.0669714	-0.368035	1	0.0833006	-0.137579	1	0.09799	0.146314	1	0.0954303	0.106997	1	0.0248602	-1.9062	0.0141243	0.0806091	-0.140346	1
ENSG00000204624	PTCHD2	0.00212094	0.985587	0.926376	0.00144469	0.800538	1	0	1.48663	1	0	-0.796286	0.974189	0	0.385385	1	0.00502265	2.50107	0.896966	0.00177573	1.14111	0.882213	0	0.769975	1
ENSG00000116661	FBXO2	0.00919076	0.591308	0.82142	0.0115576	0.970463	0.81242	0	-0.683299	1	0.00798773	0.345733	1	0.00233309	-0.743898	1	0.00753397	0.456681	1	0.00355146	-0.554039	0.958495	0.00298552	-0.359308	1
ENSG00000132879	FBXO44	0.0791819	0.307515	0.829528	0.0606771	-0.175296	1	0.14351	1.17404	0.24119	0.0901472	0.508834	0.504528	0.0629936	-0.0880311	1	0.0527378	-0.347833	1	0.0142059	-2.24794	0.00727768	0.0537394	-0.304025	1
ENSG00000116663	FBXO6	0.0643353	0.651168	0.318217	0.0260045	-0.912364	0.677619	0.00478367	-2.38989	0.318872	0.0867239	1.14857	0.0267932	0.0139986	-1.65275	0.500217	0.0527378	0.212313	1	0.026636	-0.839441	0.388889	0.0208987	-1.06923	0.797529
ENSG00000116670	MAD2L2	0.108168	-0.391482	0.77312	0.112686	-0.255744	1	0.0526204	-1.25484	0.655196	0.233926	1.08286	0.017924	0.102656	-0.373061	1	0.0954303	-0.477966	1	0.0887866	-0.615128	0.547366	0.217943	0.799519	0.458042
ENSG00000162490	DRAXIN	0	-1.86241	0.55083	0.00722347	3.19286	0.0725613	0	1.3167	1	0.00342331	1.61875	0.508826	0	0.21546	1	0	0.33115	1	0	-0.221464	1	0	0.60005	1
ENSG00000177674	AGTRAP	0.0579725	-0.512202	0.643725	0.089571	0.295154	1	0.0621878	-0.205865	1	0.142638	1.21521	0.00982856	0.0956569	0.393998	1	0.0904077	0.305387	1	0.00710293	-3.26489	0.000303667	0.0328407	-1.15286	0.691049
ENSG00000177000	MTHFR	0.0445398	0.63509	0.444915	0.0202257	-0.723621	0.899861	0.0574041	0.929678	0.452522	0.0193988	-0.835814	0.466425	0.0116655	-1.35158	0.869477	0.0652944	1.13702	0.514991	0.00355146	-2.8153	0.00720165	0.0746381	1.34113	0.171291
ENSG00000011021	CLCN6	0.0509026	0.52006	0.584984	0.0144469	-1.48726	0.23476	0.0861061	1.2427	0.27421	0.0262454	-0.662535	0.581232	0.0233309	-0.709772	1	0.092919	1.41809	0.14828	0.00887866	-2.05903	0.0292081	0.0656815	0.834106	0.59785
ENSG00000242349	NPPA-AS1	0.000706981	-0.0144127	1	0.00144469	1.28596	1	0	1.90166	1	0.0011411	0.881786	0.965453	0	0.800422	1	0.00251132	2.17915	1	0	0.363499	1	0.00298552	2.44805	0.857279
ENSG00000175206	NPPA	0	0.307515	1	0	1.60789	1	0.00478367	5.48663	0.237557	0	1.20371	1	0	2.38538	1	0	2.50107	1	0	1.94846	1	0	2.76998	1
ENSG00000116685	KIAA2013	0.0106047	-0.216047	1	0.0173363	0.693623	0.899861	0.028702	1.51262	0.346337	0.0102699	-0.174798	1	0.0116655	0.162992	1	0.00251132	-1.40582	1	0.0124301	0.193574	1	0.0149276	0.547583	1
ENSG00000083444	PLOD1	0.0289862	-0.207058	1	0.0158916	-1.03596	0.645011	0.0191347	-0.486067	1	0.0593374	1.16345	0.0437824	0.00699928	-1.9184	0.431092	0.0276246	-0.142782	1	0.0426176	0.494285	0.540559	0.0417973	0.477193	0.9871
ENSG00000116688	MFN2	0.0565585	0.229513	0.94959	0.0361173	-0.511846	1	0.0382694	-0.268262	1	0.0810184	0.881786	0.134122	0.0559943	0.202692	1	0.0477152	-0.0349783	1	0.0159816	-1.64847	0.0524287	0.0417973	-0.211877	1
ENSG00000116691	MIIP	0.104633	0.0878921	1	0.0837923	-0.280953	1	0.124376	0.368069	0.792828	0.176871	1.07973	0.0216797	0.0956569	-0.0488463	1	0.0577605	-0.796606	1	0.0301874	-1.78248	0.0198761	0.0776236	-0.348581	1
ENSG00000120949	TNFRSF8	0.00282792	-1.32475	0.365454	0	-2.52139	0.29235	0.0191347	1.85436	0.32567	0.0273865	3.38814	1.38551e-06	0	-1.7439	0.991901	0	-1.62821	1	0	-2.18082	0.152547	0.00597104	0.310544	1
ENSG00000028137	TNFRSF1B	0.453175	-0.748139	0.186009	0.930383	0.560587	0.636943	1.13373	0.796012	0.368619	1.49142	1.58891	4.49282e-05	0.795585	0.267476	1	0.268712	-1.38925	0.598782	0.0319632	-4.48836	1.20949e-08	0.0417973	-4.00963	0.000402818
ENSG00000048707	VPS13D	0.0438328	-0.597848	0.567113	0.0866816	0.643813	0.691641	0.210482	1.98979	0.0397446	0.0673251	0.209738	0.919807	0.0606605	0.0528094	1	0.085385	0.585964	1	0.0177573	-1.76203	0.045565	0.00597104	-2.85452	0.0972294
ENSG00000162496	DHRS3	0.00636283	-1.77995	0.0204448	0.0722347	2.82089	5.85908e-07	0.014351	-0.0211687	1	0.011411	-0.729172	0.61895	0.0419957	1.38538	0.372998	0.00251132	-2.03808	0.767159	0	-3.60613	0.00878571	0.00597104	-1.16862	0.94253
ENSG00000272482	RP11-474O21.5	0.000706981	1.30752	0.94959	0.00144469	2.60789	0.899861	0	2.90166	1	0	0.618752	1	0	1.80042	1	0	1.91611	1	0	1.3635	1	0	2.18501	1
ENSG00000116731	PRDM2	0.377528	0.700254	0.141421	0.171919	-0.749659	0.693333	0.798873	1.67193	0.051551	0.213386	-0.424091	0.741838	0.132986	-1.09202	0.856849	0.364142	0.45728	1	0.0710293	-2.04824	0.00484346	0.295567	0.126119	1
ENSG00000189337	KAZN	0.000706981	1.30752	0.94959	0	1.02293	1	0.00478367	4.48663	0.31989	0	0.618752	1	0	1.80042	1	0	1.91611	1	0	1.3635	1	0	2.18501	1
ENSG00000171729	TMEM51	0.00212094	1.30752	0.869462	0.00288939	1.87093	0.838551	0	1.67927	1	0.0011411	0.618752	1	0	0.57803	1	0	0.69372	1	0	0.141106	1	0	0.96262	1
ENSG00000142621	FHAD1	0.00424189	2.52991	0.179254	0.00144469	0.607893	1	0.00478367	2.48663	0.603834	0	-0.966211	1	0	0.21546	1	0	0.33115	1	0	-0.221464	1	0	0.60005	1
ENSG00000228140	RP3-467K16.4	0.00141396	1.30752	0.82142	0.00288939	2.60789	0.635434	0	2.1647	1	0	-0.118214	1	0	1.06346	1	0	1.17915	1	0	0.626533	1	0	1.44805	1
ENSG00000142634	EFHD2	0.117359	-0.132148	1	0.176253	0.593305	0.669087	0.210482	0.811061	0.410167	0.24762	1.32085	0.00294373	0.0419957	-1.59791	0.444629	0.0426925	-1.56262	0.569991	0.0230845	-2.48736	0.00208185	0.062696	-0.994595	0.80343
ENSG00000162438	CTRC	0	0.307515	1	0.00144469	3.60789	0.693333	0	3.48663	1	0	1.20371	1	0	2.38538	1	0	2.50107	1	0	1.94846	1	0	2.76998	1
ENSG00000142615	CELA2A	0	0.307515	1	0	1.60789	1	0	3.48663	1	0	1.20371	1	0.00233309	4.38538	0.775508	0	2.50107	1	0	1.94846	1	0	2.76998	1
ENSG00000132906	CASP9	0.103926	0.658988	0.263204	0.0303386	-1.41649	0.175895	0.0765388	0.070263	1	0.0570552	-0.485804	0.701407	0.0279971	-1.43381	0.661894	0.183327	1.45314	0.061939	0.0142059	-2.41689	0.00435724	0.152262	1.11286	0.225352
ENSG00000116138	DNAJC16	0.0311072	0.407051	0.825549	0.0231151	-0.111999	1	0.0861061	1.95319	0.10116	0.0205399	-0.329718	1	0.00699928	-1.5804	0.920112	0.0401812	0.781183	1	0.00887866	-1.40909	0.253648	0.0208987	-0.148888	1
ENSG00000116771	AGMAT	0.0240374	-0.344561	0.926376	0.00722347	-1.92609	0.0958883	0.0334857	0.388594	0.955205	0.0604785	1.45081	0.00707889	0.0373295	0.472848	1	0.0276246	0.0307547	1	0.0106544	-1.35271	0.162039	0.0328407	0.299655	1
ENSG00000237301	RP4-680D5.2	0	-2.59938	0.206683	0.00433408	1.02293	1	0.00956735	2.37115	0.420543	0.00456442	1.06621	0.722217	0.00699928	1.80042	0.954769	0.00251132	0.69372	1	0.00177573	0.141106	1	0	-0.136915	1
ENSG00000197312	DDI2	0.0572655	0.0952118	1	0.037562	-0.573857	1	0.133943	1.41979	0.188515	0.0684662	0.413352	0.661144	0.0349964	-0.614615	1	0.0954303	0.922291	0.713569	0.00710293	-2.79031	0.00380573	0.0537394	0.0349091	1
ENSG00000116786	PLEKHM2	0.0346421	0.741918	0.397919	0.0173363	-0.486083	1	0.0813224	1.92863	0.0987282	0.011411	-1.15703	0.307895	0.0279971	0.291409	1	0.0301359	0.407098	1	0.00532719	-1.95843	0.0744522	0.0208987	-0.0880058	1
ENSG00000162461	SLC25A34	0.00141396	0.57055	1	0	-0.199462	1	0.00478367	2.90166	0.560327	0	-0.603641	0.965453	0.00233309	1.80042	1	0.00251132	1.91611	1	0	0.141106	1	0.00298552	2.18501	0.919122
ENSG00000162458	FBLIM1	0.000706981	0.722553	1	0.00288939	3.19286	0.45876	0	2.48663	1	0	0.203714	1	0	1.38538	1	0	1.50107	1	0	0.948461	1	0	1.76998	1
ENSG00000233954	UQCRHL	0.0912006	0.318656	0.798643	0.0606771	-0.396295	1	0	-4.10956	0.0831859	0.0958527	0.369931	0.675748	0.0699928	-0.140199	1	0.0627831	-0.298332	1	0.046169	-0.792506	0.403274	0.149276	1.0458	0.262989
ENSG00000179743	FLJ37453	0.0289862	-0.0815269	1	0.0288939	-0.0332126	1	0.0574041	1.06812	0.435136	0.0296687	-0.00718278	1	0.0349964	0.297922	1	0.0527378	0.938138	0.915625	0.00887866	-1.6564	0.138951	0.0298552	0.0898555	1
ENSG00000065526	SPEN	0.111703	0.177455	0.992063	0.0837923	-0.316819	1	0.32529	1.82036	0.0467123	0.0867239	-0.277692	0.96818	0.0629936	-0.711142	1	0.092919	-0.124442	1	0.0479448	-1.14807	0.175863	0.161218	0.731156	0.580639
ENSG00000116809	ZBTB17	0.110996	0.588928	0.358567	0.0592325	-0.554378	0.981784	0.148294	0.894169	0.377114	0.102699	0.358362	0.690248	0.0536612	-0.651705	1	0.085385	0.0491571	1	0.026636	-1.70259	0.0335236	0.0746381	-0.144295	1
ENSG00000142627	EPHA2	0.00282792	3.62944	0.0727371	0	0.285965	1	0	2.1647	1	0	-0.118214	1	0	1.06346	1	0	1.17915	1	0	0.626533	1	0	1.44805	1
ENSG00000142632	ARHGEF19	0.0120187	-0.751378	0.51744	0.0288939	0.830285	0.669087	0.0191347	0.349122	1	0.0285276	0.838065	0.326484	0.025664	0.630497	1	0.0226019	0.447963	1	0.00532719	-1.52727	0.160957	0.00597104	-1.13692	0.821193
ENSG00000132881	RSG1	0.00494887	0.0595879	1	0.00577878	0.470389	1	0	-0.213814	1	0.00684662	0.689141	0.857196	0.0139986	1.87081	0.46385	0.00502265	0.501075	1	0	-1.75198	0.31023	0	-0.930465	1
ENSG00000037637	FBXO42	0.0622143	-0.0241061	1	0.0765688	0.345972	1	0.153078	1.40174	0.174727	0.0604785	-0.0582068	1	0.0676597	0.147617	1	0.0602718	-0.0249942	1	0.019533	-1.7002	0.0470315	0.062696	0.0445315	1
ENSG00000055070	SZRD1	0.338644	0.0889925	1	0.339503	0.0800846	1	0.210482	-0.621434	1	0.437043	0.544313	0.352332	0.314968	-0.0398929	1	0.339029	0.075797	1	0.0621506	-2.48987	0.000581711	0.444843	0.499945	0.755188
ENSG00000187144	SPATA21	0.00282792	0.459518	1	0.00288939	0.733424	1	0	0.786186	1	0.0011411	-0.381248	1	0	-0.315055	1	0.00753397	2.17915	0.78057	0.00177573	0.363499	1	0.00298552	1.18501	1
ENSG00000157191	NECAP2	0.182401	-0.0441828	1	0.200812	0.129846	1	0.124376	-0.561003	1	0.294405	0.852016	0.0816559	0.153984	-0.284928	1	0.138123	-0.446458	1	0.0301874	-2.6986	0.0004071	0.295567	0.734351	0.509951
ENSG00000226029	RP4-798A10.2	0.00141396	1.89248	0.692977	0.00144469	2.02293	1	0	2.48663	1	0	0.203714	1	0	1.38538	1	0	1.50107	1	0	0.948461	1	0	1.76998	1
ENSG00000261135	RP4-798A10.7	0.00141396	-0.107522	1	0.00288939	1.19286	1	0.00478367	2.3167	0.667147	0.00228221	0.788677	1	0.00233309	1.21546	1	0.00251132	1.33115	1	0	-0.373467	1	0	0.448047	1
ENSG00000233421	RP5-875O13.1	0	-0.692485	0.992063	0	0.607893	1	0	2.48663	1	0	0.203714	1	0	1.38538	1	0.00251132	2.91611	1	0	0.948461	1	0.00597104	4.35494	0.16007
ENSG00000219481	NBPF1	0.0282792	0.173214	1	0.0274492	0.135405	1	0.0861061	1.9272	0.10028	0.00684662	-1.94313	0.0459073	0.0466619	0.996342	0.775508	0.0426925	0.850821	0.996817	0.00177573	-3.06277	0.0127714	0.0238842	0.00916285	1
ENSG00000282740	RP5-1182A14.7	0.000706981	0.722553	1	0	0.607893	1	0	2.48663	1	0.00228221	2.78868	0.342461	0	1.38538	1	0	1.50107	1	0	0.948461	1	0	1.76998	1
ENSG00000058453	CROCC	0.0176745	0.175065	1	0.0245598	0.75545	0.832769	0.028702	1.04605	0.506667	0.0159755	0.0231418	1	0.0163317	0.156566	1	0.0150679	0.060502	1	0.00355146	-1.7885	0.147831	0.0119421	-0.193499	1
ENSG00000230239	RP11-108M9.2	0	0.307515	1	0	1.60789	1	0.00478367	5.48663	0.237557	0	1.20371	1	0	2.38538	1	0	2.50107	1	0	1.94846	1	0	2.76998	1
ENSG00000228549	RP11-108M9.3	0	-0.277447	1	0	1.02293	1	0	2.90166	1	0	0.618752	1	0	1.80042	1	0.00502265	5.08604	0.185871	0	1.3635	1	0	2.18501	1
ENSG00000238142	RP11-108M9.4	0.0169675	1.04448	0.210512	0.00577878	-0.714035	1	0.00478367	-0.241295	1	0.00228221	-1.91176	0.106807	0.0163317	0.830796	1	0.0200906	1.14744	0.955116	0.00355146	-1.16702	0.407704	0.0149276	0.740228	0.936499
ENSG00000272426	RP11-108M9.6	0.00636283	-0.762874	0.754652	0.0158916	0.870927	0.839678	0.028702	1.80213	0.281496	0.00912883	-0.0526257	1	0.00699928	-0.199578	1	0.0125566	0.562475	1	0.00177573	-1.69539	0.269062	0.0208987	1.31054	0.524414
ENSG00000117122	MFAP2	0	0.307515	1	0.00144469	3.60789	0.693333	0	3.48663	1	0	1.20371	1	0	2.38538	1	0	2.50107	1	0	1.94846	1	0	2.76998	1
ENSG00000159363	ATP13A2	0.0113117	-0.0644534	1	0.0231151	1.23592	0.39499	0.0382694	1.95611	0.199185	0.0125521	0.173967	1	0.00933238	-0.100042	1	0.00753397	-0.331815	1	0	-2.95843	0.0593863	0.00298552	-1.11267	0.99797
ENSG00000117118	SDHB	0.168969	-0.0406226	1	0.140135	-0.333903	1	0.0765388	-1.12981	0.717475	0.261313	0.770755	0.134122	0.135319	-0.361329	1	0.153191	-0.168611	1	0.0941138	-0.935087	0.236823	0.28661	0.811467	0.423616
ENSG00000117115	PADI2	0.00212094	-0.277447	1	0	-1.299	1	0.014351	2.90166	0.248836	0	-1.70318	0.61002	0	-0.521506	1	0	-0.405816	1	0	-0.958429	1	0.0238842	4.13255	0.00688331
ENSG00000159339	PADI4	0.00636283	0.929004	0.668216	0.00144469	-0.784424	1	0	0.0271943	1	0.00228221	-0.533252	0.965453	0.00933238	1.53739	0.907218	0.00502265	0.764109	1	0.00177573	-0.443856	1	0.00597104	1.03301	0.998586
ENSG00000276747	PADI6	0	0.307515	1	0	1.60789	1	0	3.48663	1	0.0011411	3.20371	0.508826	0	2.38538	1	0	2.50107	1	0	1.94846	1	0	2.76998	1
ENSG00000179051	RCC2	0.0275723	0.0748546	1	0.00433408	-2.41447	0.0559421	0.0717551	1.60398	0.189703	0.0353742	0.531289	0.614824	0.0233309	-0.0976981	1	0.0175793	-0.476205	1	0.00532719	-2.07391	0.0583363	0.0716525	1.64565	0.0819523
ENSG00000074964	ARHGEF10L	0.00282792	3.62944	0.14174	0	0.285965	1	0	2.1647	1	0	-0.118214	1	0	1.06346	1	0	1.17915	1	0	0.626533	1	0	1.44805	1
ENSG00000255275	RP13-279N23.2	0.000706981	2.30752	0.77312	0	1.60789	1	0	3.48663	1	0	1.20371	1	0	2.38538	1	0	2.50107	1	0	1.94846	1	0	2.76998	1
ENSG00000159423	ALDH4A1	0.00282792	-0.894118	0.937397	0.00577878	0.406259	1	0.00478367	0.786186	0.952957	0.00684662	0.618752	0.83244	0.00466619	0.326491	1	0	-1.25381	1	0.0106544	1.3635	0.297685	0.00895657	1.18501	0.839099
ENSG00000169991	IFFO2	0.0162606	-0.0382594	1	0.0216704	0.499368	1	0.0334857	1.21984	0.428193	0.0285276	1.02151	0.27803	0.0116655	-0.333433	1	0.00753397	-0.838775	1	0.00887866	-0.770357	0.774944	0	-2.62234	0.471182
ENSG00000127481	UBR4	0.11241	-0.155191	1	0.114131	-0.0953185	1	0.444882	2.05537	0.0221591	0.130086	0.124392	0.994874	0.0839914	-0.544713	1	0.102964	-0.233312	1	0.0337389	-1.912	0.0162671	0.17316	0.570469	0.732892
ENSG00000230424	RP1-43E13.2	0.00494887	-0.550466	0.926376	0.0173363	1.72337	0.133052	0.00478367	0.357343	1	0.00570552	-0.16552	1	0.00933238	0.707313	1	0	-1.66885	1	0.00355146	-0.554039	0.964155	0.0119421	1.0919	0.782239
ENSG00000127463	EMC1	0.0530236	-0.0956088	1	0.0577878	0.0828019	1	0.0908898	0.802929	0.467449	0.0559141	0.0210217	1	0.0699928	0.397067	1	0.0728284	0.459598	1	0.0213088	-1.39549	0.0961939	0.062696	0.235053	1
ENSG00000053372	MRTO4	0.140689	0.271891	0.856829	0.0910157	-0.484864	1	0.0861061	-0.472461	1	0.138074	0.203714	0.897425	0.102656	-0.264869	1	0.135612	0.16609	1	0.0603749	-1.08967	0.157123	0.223914	0.957207	0.312751
ENSG00000162482	AKR7A3	0	0.307515	1	0	1.60789	1	0.00478367	5.48663	0.237557	0	1.20371	1	0	2.38538	1	0	2.50107	1	0	1.94846	1	0	2.76998	1
ENSG00000053371	AKR7A2	0.115945	0.0702113	1	0.0881263	-0.380425	1	0.0382694	-1.43356	0.555715	0.17573	0.839593	0.104324	0.0839914	-0.419182	1	0.0652944	-0.785697	1	0.0443933	-1.39549	0.0648555	0.232871	1.18197	0.13412
ENSG00000040487	PQLC2	0.0325211	1.13418	0.0654889	0.00722347	-1.36173	0.45876	0.0334857	0.963064	0.571869	0.021681	0.203714	1	0.00466619	-1.62957	0.775508	0.00753397	-1.08389	1	0.0124301	-0.575101	0.786066	0.0268697	0.60005	0.947781
ENSG00000077549	CAPZB	0.971392	-0.232692	0.94959	1.07774	-0.023004	1	0.483151	-1.20508	0.65419	1.95243	1.10676	0.0104246	1.00323	-0.134242	1	0.811158	-0.461143	1	0.204209	-2.55386	0.000236313	1.70772	0.703247	0.491887
ENSG00000235185	RP5-1056L3.1	0.00141396	0.57055	1	0	-0.199462	1	0.00956735	3.74966	0.261355	0	-0.603641	1	0.00233309	1.80042	1	0	0.69372	1	0	0.141106	1	0.00298552	2.18501	0.855238
ENSG00000173436	MINOS1	0.260876	0.0493632	1	0.210925	-0.306177	1	0.133943	-0.915136	0.870819	0.407374	0.878566	0.0638049	0.286971	0.196198	1	0.155702	-0.740814	1	0.104768	-1.36744	0.0535616	0.325422	0.390203	0.890739
ENSG00000158747	NBL1	0	-3.94041	0.00171491	0.0173363	1.60789	0.220956	0.00956735	0.901663	0.826892	0.0251043	2.72728	0.000341835	0	-1.86254	1	0	-1.74685	1	0	-2.29947	0.202292	0.00298552	-0.439478	1
ENSG00000162542	TMCO4	0.0410049	0.462238	0.720557	0.0317833	-0.0182922	1	0.0382694	0.371149	0.902531	0.0467853	0.653517	0.4022	0.0233309	-0.42197	1	0.0251132	-0.30628	1	0.0142059	-1.16702	0.219796	0.0179131	-0.726451	1
ENSG00000169914	OTUD3	0.0113117	0.265695	1	0.0115576	0.351553	1	0.0239184	1.54803	0.354845	0.00570552	-0.734885	0.669521	0.0139986	0.700887	1	0.0100453	0.268414	1	0.00177573	-1.69539	0.218962	0.0149276	0.831376	0.912351
ENSG00000188257	PLA2G2A	0	-2.94041	1	0.0245598	5.77782	0.0419101	0.00478367	1.3167	0.577139	0	-2.04421	1	0	-0.862543	1	0	-0.746853	1	0	-1.29947	1	0	-0.477952	1
ENSG00000127472	PLA2G5	0.00212094	3.30752	0.179833	0	0.607893	1	0	2.48663	1	0	0.203714	1	0	1.38538	1	0	1.50107	1	0	0.948461	1	0	1.76998	1
ENSG00000117215	PLA2G2D	0.00706981	2.18198	0.0468026	0	-1.39211	0.918748	0	0.486626	1	0	-1.79629	0.401296	0	-0.614615	1	0	-0.498925	1	0.00887866	2.07399	0.0932131	0	-0.230025	1
ENSG00000187980	PLA2G2C	0	0.307515	1	0.00144469	3.60789	0.693333	0	3.48663	1	0	1.20371	1	0	2.38538	1	0	2.50107	1	0	1.94846	1	0	2.76998	1
ENSG00000225986	UBXN10-AS1	0.00141396	-3.48256	1.05423e-05	0.0115576	-0.488969	1	0	-1.92276	0.500049	0.0593374	2.88724	1.06373e-08	0.0466619	1.75533	0.0681949	0.00251132	-1.89124	0.704486	0	-3.46093	0.00832766	0.00298552	-1.62234	0.580639
ENSG00000162543	UBXN10	0.00141396	-0.807962	0.90214	0.00144469	-0.199462	1	0	0.579735	1	0.00798773	2.20371	0.0750691	0.00466619	1.26991	1	0	-0.405816	1	0.00355146	0.832984	1	0	-0.136915	1
ENSG00000226664	RP4-745E8.2	0	-1.49984	0.692977	0.00288939	1.87093	0.838551	0	1.67927	1	0.00228221	1.46675	0.676888	0.00233309	1.80042	1	0	0.69372	1	0	0.141106	1	0.00298552	2.18501	0.919122
ENSG00000162545	CAMK2N1	0.00141396	0.085123	1	0.00433408	2.02293	0.62683	0	1.3167	1	0.0011411	0.203714	1	0.00233309	1.38538	1	0	0.33115	1	0	-0.221464	1	0.00298552	1.76998	1
ENSG00000090432	MUL1	0.0820098	0.0485971	1	0.0635665	-0.359686	1	0.0908898	0.250133	0.926935	0.120957	0.765272	0.175979	0.048995	-0.70593	1	0.100453	0.382893	1	0.0372904	-1.14285	0.161369	0.0835946	0.104394	1
ENSG00000158825	CDA	0.00141396	-0.277447	1	0.0115576	4.19286	0.123393	0	1.02719	1	0	-1.25572	1	0	-0.0740469	1	0	0.041643	1	0	-0.51097	1	0	0.310544	1
ENSG00000158828	PINK1	0.00212094	-0.692485	0.94959	0.00144469	-0.562032	1	0.00956735	1.98413	0.500049	0.00342331	0.203714	1	0.00466619	0.882884	1	0.00251132	0.33115	1	0.0106544	2.05538	0.0693136	0	-0.477952	1
ENSG00000117242	PINK1-AS	0	-2.27745	0.37329	0.00144469	0.148461	1	0.00956735	2.74966	0.352171	0.00456442	1.52564	0.46823	0.00233309	0.925953	1	0.00251132	1.04164	1	0.00177573	0.48903	1	0.00298552	1.31054	1
ENSG00000244038	DDOST	0.557808	-0.213981	0.992063	0.621218	0.000236521	1	0.574041	-0.114638	1	0.775951	0.400299	0.536124	0.629936	0.0230365	1	0.527378	-0.253053	1	0.710293	0.220337	0.757075	0.468727	-0.428081	1
ENSG00000117245	KIF17	0.000706981	2.30752	0.77312	0	1.60789	1	0	3.48663	1	0	1.20371	1	0	2.38538	1	0	2.50107	1	0	1.94846	1	0	2.76998	1
ENSG00000127483	HP1BP3	0.446105	-0.265221	0.943708	0.582212	0.224445	1	0.727118	0.540054	0.553891	0.712049	0.609548	0.261799	0.606605	0.27694	1	0.444505	-0.211781	1	0.140283	-1.97754	0.00443266	0.549336	0.117101	1
ENSG00000075151	EIF4G3	0.0699911	0.13759	1	0.0491196	-0.442733	1	0.186563	1.65374	0.0973074	0.0684662	0.0900572	1	0.0466619	-0.470225	1	0.0703171	0.149602	1	0.019533	-1.7566	0.0471165	0.0955367	0.624545	0.722255
ENSG00000117298	ECE1	0.191592	0.222551	0.940055	0.112686	-0.677041	0.818841	0.449665	1.49806	0.0983308	0.167742	-0.0401033	1	0.116655	-0.582435	1	0.210951	0.333037	1	0.0621506	-1.54873	0.0377117	0.262726	0.675853	0.581926
ENSG00000236936	RP3-329E20.2	0	0.307515	1	0	1.60789	1	0	3.48663	1	0.0011411	3.20371	0.508826	0	2.38538	1	0	2.50107	1	0	1.94846	1	0	2.76998	1
ENSG00000231105	RP5-1071N3.1	0.0169675	1.42781	0.0525618	0.0101129	0.285965	1	0.014351	1.02719	0.679989	0.00456442	-0.900623	0.622435	0	-2.1692	0.734678	0.00753397	0.041643	1	0.00355146	-0.958429	0.573487	0.00895657	0.310544	1
ENSG00000142794	NBPF3	0.0120187	-0.329915	0.991959	0.0216704	0.749912	0.78852	0.0334857	1.44223	0.319545	0.0251043	1.05485	0.197993	0.0139986	0.12665	1	0.00753397	-0.628208	1	0.00355146	-1.61632	0.191881	0	-2.41985	0.393935
ENSG00000162551	ALPL	0.0593864	3.62944	1.94053e-12	0	-4.05032	0.00758013	0.0334857	0.932037	0.615007	0.00228221	-2.84068	0.00905803	0	-3.27283	0.219083	0.0175793	-0.0535142	1	0	-3.70975	0.0099433	0	-2.88824	0.294999
ENSG00000076864	RAP1GAP	0	-0.277447	1	0	1.02293	1	0.00956735	6.07159	0.14691	0	0.618752	1	0	1.80042	1	0	1.91611	1	0	1.3635	1	0	2.18501	1
ENSG00000090686	USP48	0.243909	0.157181	0.992063	0.151693	-0.641467	0.848674	0.449665	1.06354	0.237557	0.255607	0.221456	0.847009	0.167983	-0.448545	1	0.175793	-0.375702	1	0.19533	-0.227229	1	0.274668	0.313367	0.97379
ENSG00000187942	LDLRAD2	0.00636283	2.30752	0.0485232	0	-1.19946	0.900017	0	0.679271	1	0	-1.60364	0.508826	0	-0.42197	1	0.00502265	1.50107	1	0.00355146	0.948461	0.989777	0	-0.0373797	1
ENSG00000142798	HSPG2	0.00494887	1.98559	0.220375	0	-0.97707	1	0.014351	3.3167	0.192783	0	-1.38125	0.683655	0	-0.199578	1	0	-0.0838879	1	0.00177573	0.48903	1	0	0.185013	1
ENSG00000228397	RP1-224A6.3	0	-1.27745	0.874302	0.00144469	1.28596	1	0.00478367	3.1647	0.49707	0	-0.381248	1	0.00233309	2.06346	1	0.00251132	2.17915	1	0	0.363499	1	0.00298552	2.44805	0.847676
ENSG00000218510	LINC00339	0.0275723	0.220053	0.999186	0.0260045	0.1279	1	0.014351	-0.432237	1	0.0319509	0.476733	0.667404	0.0209979	-0.138177	1	0.0452038	1.02108	0.78057	0.00532719	-1.9704	0.0552712	0.0149276	-0.53988	1
ENSG00000070831	CDC42	1.46416	0.205707	0.94959	1.5805	0.299467	1	0.770171	-0.807654	0.954324	1.71394	0.465022	0.504372	1.30187	-0.0290074	1	1.2632	-0.0759945	1	0.296547	-2.29199	0.000836826	1.37633	0.0573365	1
ENSG00000271840	RP1-224A6.9	0	-0.692485	1	0	0.607893	1	0.00478367	3.90166	0.369711	0.0011411	1.61875	0.774125	0.00233309	2.80042	1	0	1.50107	1	0	0.948461	1	0	1.76998	1
ENSG00000162552	WNT4	0	0.307515	1	0	1.60789	1	0	3.48663	1	0	1.20371	1	0	2.38538	1	0	2.50107	1	0.00177573	3.94846	0.26035	0	2.76998	1
ENSG00000184677	ZBTB40	0.0650423	0.261712	0.935638	0.0621218	0.154435	1	0.172212	1.74188	0.076541	0.0490675	-0.249744	1	0.0466619	-0.266692	1	0.0753397	0.466586	1	0.0159816	-1.8329	0.0365888	0.0298552	-0.868625	0.958411
ENSG00000173372	C1QA	0.0982704	3.11487	0.00248076	0	-4.87592	0.540295	0	-2.99719	1	0.0445031	0.396359	0.793721	0	-4.09843	1	0	-3.98274	1	0	-4.53535	0.45686	0	-3.71384	1
ENSG00000159189	C1QC	0.0629213	3.04448	0.00776959	0	-4.25009	0.85791	0	-2.37136	1	0.0296687	0.466748	0.744714	0	-3.4726	1	0	-3.35691	1	0	-3.90952	0.807514	0	-3.08801	1
ENSG00000173369	C1QB	0.0869587	3.40373	0.000286826	0.00144469	-3.63051	0.665297	0	-2.7613	1	0.0308098	0.0452846	0.989891	0	-3.86254	1	0	-3.74685	1	0	-4.29947	0.334203	0	-3.47795	1
ENSG00000004487	KDM1A	0.0162606	-0.533787	0.854614	0.0130022	-0.714035	1	0.0526204	1.45688	0.29175	0.0239632	0.203714	0.986496	0.0233309	0.21546	1	0.0200906	0.0127881	1	0.0177573	-0.221464	1	0.0477684	1.31828	0.400523
ENSG00000169641	LUZP1	0.0494887	-1.08577	0.0456907	0.177697	1.24016	0.0331579	0.162645	0.939952	0.348173	0.156331	1.05485	0.0342845	0.102656	0.236993	1	0.0527378	-0.760593	1	0.0106544	-3.01567	0.000631796	0.0208987	-1.99821	0.242895
ENSG00000261326	LINC01355	0.00212094	1.30752	0.77312	0.00144469	1.02293	1	0.00478367	2.90166	0.520269	0.0011411	0.618752	0.975261	0	0.57803	1	0	0.69372	1	0	0.141106	1	0	0.96262	1
ENSG00000125944	HNRNPR	0.441156	-0.113856	1	0.359729	-0.427027	1	0.37791	-0.30714	1	0.673251	0.672636	0.190834	0.48995	0.0785779	1	0.519844	0.171537	1	0.147386	-1.77231	0.00961117	0.761308	0.773502	0.421508
ENSG00000125945	ZNF436	0.00424189	-0.277447	1	0.00433408	0.0229304	1	0.00478367	0.786186	1	0.00684662	0.618752	0.868874	0.00466619	0.326491	1	0.0125566	1.62661	0.78057	0.00177573	-0.751978	0.689516	0.00597104	0.711081	1
ENSG00000249087	ZNF436-AS1	0	-1.69248	0.715647	0	-0.392107	1	0	1.48663	1	0.00456442	2.52564	0.15481	0.00233309	1.57803	1	0.00251132	1.69372	1	0	-0.0515387	1	0.00298552	1.96262	0.964521
ENSG00000204219	TCEA3	0	-4.11875	0.000266831	0.00866816	0.205795	1	0	-0.939639	0.884786	0.00684662	-0.198384	1	0.0676597	4.48492	1.32241e-10	0	-1.92519	0.96251	0.00177573	-1.44386	0.303193	0	-1.65629	0.678923
ENSG00000088280	ASAP3	0	-2.59938	0.157564	0	-1.299	0.906915	0.00478367	1.67927	0.834275	0	-1.70318	0.508826	0	-0.521506	1	0.00251132	0.69372	1	0	-0.958429	0.705198	0.0358263	5.88545	2.27152e-08
ENSG00000007968	E2F2	0.000706981	-3.11875	0.0116826	0	-2.85154	0.321268	0.014351	1.12907	0.641487	0.0125521	0.744282	0.691797	0	-2.07405	1	0	-1.95836	1	0.0106544	0.507889	0.771749	0.0656815	3.83411	4.86028e-05
ENSG00000235052	RP1-150O5.3	0.000706981	2.30752	0.77312	0	1.60789	1	0	3.48663	1	0	1.20371	1	0	2.38538	1	0	2.50107	1	0	1.94846	1	0	2.76998	1
ENSG00000117318	ID3	0.60659	1.3415	0.000301616	0.177697	-1.05813	0.402848	0.28702	-0.259475	1	0.322932	-0.112105	1	0.0863245	-2.06366	0.140989	0.349074	0.0248781	1	0.13318	-1.46717	0.0544183	0.361248	0.0786607	1
ENSG00000197880	MDS2	0.00848377	0.615638	0.796546	0.00144469	-1.39211	0.754911	0	-0.557768	1	0.00456442	-0.332339	1	0.0209979	2.12235	0.137094	0.0125566	1.27868	0.989405	0	-2.09593	0.190577	0.00298552	-0.230025	1
ENSG00000142676	RPL11	20.4417	0.573177	0.279593	16.1473	0.0495688	1	4.08526	-1.99042	0.296203	12.9287	-0.331641	0.783885	23.6972	0.666836	0.886275	19.4125	0.337196	1	4.08063	-2.07395	0.00107119	13.605	-0.220757	1
ENSG00000011007	TCEB3	0.108875	0.0367453	1	0.112686	0.0978925	1	0.110024	0.0914489	1	0.158613	0.729371	0.193987	0.0956569	-0.150076	1	0.085385	-0.31801	1	0.0514962	-1.10754	0.15987	0.0865801	-0.28603	1
ENSG00000236810	TCEB3-AS1	0.00636283	-0.458019	0.958769	0.00288939	-1.1647	0.85257	0.00956735	0.714036	0.885334	0.00684662	-0.198384	1	0.00933238	0.421911	1	0.0175793	1.33115	0.836902	0.0142059	0.989103	0.35577	0.0119421	0.806501	1
ENSG00000057757	PITHD1	0.255927	-0.174501	1	0.416072	0.695356	0.415516	0.253535	-0.128084	1	0.35146	0.414481	0.534198	0.338299	0.309594	1	0.223508	-0.336869	1	0.0799079	-1.90627	0.00674113	0.253769	-0.138033	1
ENSG00000011009	LYPLA2	0.16402	-0.104423	1	0.160361	-0.118082	1	0.105241	-0.68678	1	0.279571	0.900676	0.0599337	0.149318	-0.214299	1	0.125566	-0.473958	1	0.0674778	-1.43502	0.0469373	0.265711	0.686289	0.567146
ENSG00000117308	GALE	0.0219164	-0.231643	1	0.033228	0.534644	0.912749	0.028702	0.411338	0.906562	0.033092	0.540749	0.57306	0.0186648	-0.302671	1	0.0125566	-0.808781	1	0.0177573	-0.424997	0.947407	0.0328407	0.534759	0.950555
ENSG00000117305	HMGCL	0.0254513	-0.251216	0.999186	0.0260045	-0.132864	1	0.0191347	-0.330997	1	0.0445031	0.797722	0.258754	0.0163317	-0.72314	1	0.0401812	0.57731	1	0.00355146	-2.62645	0.010619	0.0656815	1.35102	0.168091
ENSG00000179163	FUCA1	0.0134326	-0.779947	0.44513	0.0288939	0.607893	0.899861	0.0191347	0.164698	1	0.0273865	0.525642	0.632061	0.0233309	0.290228	1	0.0125566	-0.543319	1	0.0124301	-0.651452	0.635143	0.0417973	1.18501	0.381287
ENSG00000188822	CNR2	0.0671632	1.16456	0.0156307	0.00144469	-4.03596	0.000203961	0.0908898	1.30076	0.246746	0	-5.44734	1.65904e-07	0	-4.26567	0.011461	0.102964	1.57146	0.0635963	0.00177573	-3.69539	0.000869621	0.128377	1.92563	0.00599918
ENSG00000189266	PNRC2	0.484282	0.287673	0.793753	0.398736	-0.0921461	1	0.392261	-0.0997843	1	0.466712	0.180156	0.899154	0.408292	-0.0477265	1	0.499754	0.270718	1	0.0479448	-3.24489	1.0606e-05	0.662786	0.71445	0.499269
ENSG00000188529	SRSF10	0.600227	-0.213831	0.992063	0.634221	-0.0874935	1	1.47815	1.22165	0.160411	0.724601	0.142644	0.955566	0.571608	-0.243853	1	0.72075	0.119291	1	0.184676	-1.97437	0.00416986	1.25392	1.00132	0.209237
ENSG00000185436	IFNLR1	0.0247443	-0.236805	1	0.00866816	-1.65084	0.245656	0.0669714	1.41624	0.237557	0.0159755	-0.866675	0.48583	0.00466619	-2.13818	0.449357	0.0652944	1.42307	0.22231	0.0230845	-0.232868	1	0.0865801	1.88245	0.0208969
ENSG00000230023	RP11-10N16.2	0	0.307515	1	0	1.60789	1	0	3.48663	1	0	1.20371	1	0	2.38538	1	0	2.50107	1	0	1.94846	1	0.00298552	4.76998	0.4132
ENSG00000232298	RP11-10N16.3	0	0.307515	1	0	1.60789	1	0	3.48663	1	0	1.20371	1	0	2.38538	1	0	2.50107	1	0	1.94846	1	0.00298552	4.76998	0.4132
ENSG00000158055	GRHL3	0	-0.277447	1	0	1.02293	1	0	2.90166	1	0	0.618752	1	0	1.80042	1	0	1.91611	1	0.00177573	2.94846	0.425556	0.00298552	3.76998	0.580639
ENSG00000001460	STPG1	0.0120187	0.267987	1	0.0115576	0.254256	1	0	-1.26826	0.748062	0.0136932	0.511836	0.764695	0.00699928	-0.287041	1	0.00502265	-0.614403	1	0.00532719	-0.723964	0.64675	0.0238842	1.41634	0.393289
ENSG00000001461	NIPAL3	0.0395909	-0.723781	0.343987	0.0534537	-0.121459	1	0.114808	1.08063	0.308496	0.0992761	1.00493	0.0622881	0.109655	1.05148	0.396324	0.0426925	-0.416463	1	0.0159816	-1.85889	0.0272299	0.0328407	-0.764003	0.990266
ENSG00000117602	RCAN3	0.0608004	-1.24954	0.00956741	0.218149	1.05169	0.082235	0.124376	0.0816421	1	0.173448	0.660202	0.255096	0.303302	1.54844	0.0153614	0.0577605	-1.08138	0.995889	0.0177573	-2.79178	0.000605926	0.0567249	-1.08552	0.700111
ENSG00000264443	RP4-594I10.3	0.00494887	-0.084802	1	0.00144469	-1.14699	1	0.0191347	2.22359	0.295046	0.00342331	-0.440142	1	0.0279971	3.08582	0.019442	0	-1.30628	1	0	-1.85889	0.425556	0	-1.03738	1
ENSG00000184454	NCMAP	0	-2.49984	0.709783	0.00288939	0.607893	1	0.00478367	1.78619	0.664945	0.0011411	-0.496726	1	0.00466619	1.38538	1	0	-0.30628	1	0.0124301	3.14111	0.058618	0	-0.0373797	1
ENSG00000133226	SRRM1	1.02866	0.220519	0.942188	1.05029	0.215953	1	0.947167	0.0364509	1	0.964233	0.073749	1	1.02423	0.162173	1	0.976905	0.086384	1	0.227294	-2.15014	0.00176092	1.0927	0.259634	1
ENSG00000169504	CLIC4	0.141396	-0.104828	1	0.0115576	-3.72799	9.92451e-07	0.114808	-0.343224	1	0.0193988	-3.1142	4.41748e-07	0.00466619	-4.54732	0.000120272	0.291314	1.09764	0.261817	0.205985	0.54503	0.322898	0.749366	2.82839	3.51382e-09
ENSG00000020633	RUNX3	0.219871	-0.409897	0.76688	0.580767	1.39371	0.00394468	0.597959	1.22073	0.179831	0.357166	0.498335	0.444736	0.160984	-0.793671	1	0.102964	-1.44646	0.595612	0.0426176	-2.76633	0.000315185	0.152262	-0.85826	0.894247
ENSG00000229162	RP11-84D1.1	0	-2.15192	0.408726	0.00866816	3.09332	0.0407108	0.00478367	2.1647	0.716091	0.00342331	1.20371	0.805965	0	-0.0740469	1	0	0.041643	1	0	-0.51097	0.956619	0	0.310544	1
ENSG00000261025	RP11-84D1.2	0	-0.277447	1	0.00144469	2.60789	0.899861	0	2.90166	1	0.0011411	2.20371	0.698606	0	1.80042	1	0	1.91611	1	0	1.3635	1	0	2.18501	1
ENSG00000231953	RP4-706G24.1	0	0.307515	1	0	1.60789	1	0	3.48663	1	0	1.20371	1	0.00233309	4.38538	0.775508	0	2.50107	1	0	1.94846	1	0	2.76998	1
ENSG00000117614	SYF2	0.445398	0.0372589	1	0.374176	-0.256198	1	0.593175	0.466568	0.628074	0.480405	0.167423	0.915773	0.468952	0.113598	1	0.58765	0.472205	1	0.0976652	-2.27829	0.00125785	0.677714	0.692222	0.522144
ENSG00000117616	RSRP1	0.84767	0.0300265	1	0.970834	0.255841	1	2.3727	1.62515	0.051551	0.659558	-0.404319	0.748893	0.9729	0.242948	1	0.863896	0.0534763	1	0.239724	-1.92009	0.00515861	0.794149	-0.0769707	1
ENSG00000272432	RP3-465N24.6	0	0.307515	1	0	1.60789	1	0.00478367	5.48663	0.237557	0	1.20371	1	0	2.38538	1	0	2.50107	1	0	1.94846	1	0	2.76998	1
ENSG00000183726	TMEM50A	0.516096	-0.481396	0.58186	0.793137	0.308702	0.975353	0.507069	-0.393043	1	1.15366	1.05421	0.0175135	0.755923	0.212011	1	0.517333	-0.380032	1	0.243275	-1.54988	0.0219949	0.57322	-0.218768	1
ENSG00000188672	RHCE	0	0.307515	1	0	1.60789	1	0	3.48663	1	0	1.20371	1	0	2.38538	1	0	2.50107	1	0	1.94846	1	0.00298552	4.76998	0.4132
ENSG00000204178	TMEM57	0.038177	-0.426825	0.812557	0.0592325	0.385501	1	0.148294	1.80013	0.0789948	0.0445031	-0.103715	1	0.025664	-0.849832	1	0.0426925	-0.11036	1	0.0390661	-0.27617	1	0.062696	0.474519	0.925429
ENSG00000157978	LDLRAP1	0.0183815	-1.4052	0.0179306	0.0505643	0.385501	1	0.0621878	0.724125	0.56175	0.0285276	-0.57158	0.663832	0.188981	2.8122	2.96623e-07	0.0125566	-1.54332	0.78057	0.0248602	-0.706891	0.58107	0.00895657	-1.87388	0.4132
ENSG00000225643	RP11-70P17.1	0	0.307515	1	0	1.60789	1	0	3.48663	1	0	1.20371	1	0	2.38538	1	0.00251132	4.50107	0.78057	0	1.94846	1	0	2.76998	1
ENSG00000117643	MAN1C1	0.000706981	-3.15192	0.00518638	0.0115576	0.568365	1	0.0334857	2.2387	0.162513	0.00570552	-0.533252	0.915773	0.0419957	2.87842	0.0024522	0.00251132	-0.958357	1	0.00710293	-0.0871626	1	0	-1.72188	0.750299
ENSG00000233478	RP1-187B23.1	0	0.307515	1	0	1.60789	1	0	3.48663	1	0.0011411	3.20371	0.508826	0	2.38538	1	0	2.50107	1	0	1.94846	1	0	2.76998	1
ENSG00000162430	SEPN1	0.00424189	-1.01441	0.640957	0.0173363	1.45035	0.387722	0.014351	1.2387	0.604087	0.00798773	0.116251	1	0.0209979	1.70731	0.463958	0.00753397	0.253147	1	0	-2.40909	0.17928	0	-1.58758	0.866482
ENSG00000228172	RP1-317E23.3	0.000706981	-0.86241	0.996918	0.00433408	1.80054	0.750287	0.014351	3.67927	0.200431	0.0011411	0.033789	1	0	0.0634567	1	0	0.179147	1	0.00177573	0.778536	0.893383	0	0.448047	1
ENSG00000117640	MTFR1L	0.0431259	0.295927	0.922321	0.0288939	-0.374829	1	0.0191347	-0.699241	1	0.0524908	0.62902	0.418028	0.0419957	0.240995	1	0.0251132	-0.498925	1	0.0106544	-1.73604	0.0566315	0.0597104	0.787253	0.644183
ENSG00000127423	AUNIP	0	-1.69248	0.82142	0.00144469	0.800538	1	0.00956735	3.48663	0.289249	0	-0.796286	1	0	0.385385	1	0	0.501075	1	0.00355146	1.94846	0.416602	0.00597104	2.76998	0.539199
ENSG00000236528	RP1-125I3.2	0.00494887	0.607076	0.94959	0.00433408	0.52043	1	0.00478367	1.2387	0.939096	0.00342331	0.116251	1	0.00233309	0.137457	1	0.00502265	0.916112	1	0.00355146	0.363499	1	0	-0.551953	1
ENSG00000182749	PAQR7	0.000706981	1.30752	0.94959	0	1.02293	1	0	2.90166	1	0.0011411	2.20371	0.701407	0	1.80042	1	0	1.91611	1	0	1.3635	1	0	2.18501	1
ENSG00000117632	STMN1	0.14281	-2.17499	6.25514e-07	0.182031	-1.59879	0.0581422	0.129159	-1.96105	0.388212	1.09432	1.54836	0.000327753	0.123654	-2.09933	0.120448	0.163236	-1.68695	0.425897	0.101217	-2.43077	0.00160276	2.9288	3.16846	7.88156e-11
ENSG00000158006	PAFAH2	0.00565585	-0.566954	0.881163	0.0115576	0.733424	0.985686	0.0191347	1.5991	0.399447	0.00798773	0.116251	1	0.0139986	1.06346	1	0.00753397	0.253147	1	0.00355146	-0.751978	0.688565	0.00597104	0.0695355	1
ENSG00000158008	EXTL1	0.000706981	1.30752	0.94959	0.00144469	2.60789	0.899861	0	2.90166	1	0	0.618752	1	0	1.80042	1	0	1.91611	1	0	1.3635	1	0	2.18501	1
ENSG00000175087	PDIK1L	0.0141396	-0.38763	0.939578	0.0115576	-0.54411	1	0.0239184	0.696549	0.777125	0.0148344	-0.21775	1	0.0349964	1.19556	0.586048	0.0251132	0.675104	1	0.0124301	-0.391389	1	0.0268697	0.788123	0.809224
ENSG00000236782	RP11-96L14.7	0.00353491	0.892478	0.949533	0	-1.09255	1	0.00478367	1.90166	0.705433	0.00342331	0.881786	0.748893	0	-0.315055	1	0.00502265	1.62661	1	0	-0.751978	1	0.00298552	1.18501	1
ENSG00000142684	ZNF593	0.225527	0.379145	0.689975	0.127133	-0.630619	0.84681	0.0813224	-1.17476	0.692211	0.191705	0.0347378	1	0.118988	-0.690609	1	0.226019	0.298063	1	0.172246	-0.135534	1	0.289596	0.68598	0.55977
ENSG00000142675	CNKSR1	0.00212094	-1.15192	0.583001	0.00144469	-0.97707	0.928893	0	-0.15723	1	0.00342331	-0.255718	1	0.00233309	-0.199578	1	0	-1.14278	1	0.0284117	3.866	2.39581e-06	0	-0.873881	1
ENSG00000130695	CEP85	0.0190885	0.232227	1	0.0158916	-0.0359632	1	0.0382694	1.37115	0.328787	0.0182577	0.161894	1	0.0139986	-0.129188	1	0.0100453	-0.534549	1	0.00532719	-1.42658	0.250307	0.0298552	0.981479	0.620508
ENSG00000142669	SH3BGRL3	3.74205	-0.322782	0.799686	6.41444	0.650922	0.515959	1.02371	-2.15508	0.248214	8.73173	1.3293	0.000877744	3.36199	-0.425753	1	2.90058	-0.649235	1	0.823939	-2.56345	0.000196959	3.0512	-0.565987	0.96649
ENSG00000158062	UBXN11	0.0615074	-0.471458	0.71924	0.089571	0.232026	1	0.191347	1.39709	0.152886	0.116393	0.725308	0.234291	0.0886576	0.21546	1	0.0502265	-0.634085	1	0.00532719	-3.644	0.000145258	0.107479	0.515904	0.819647
ENSG00000169442	CD52	3.33907	0.406746	0.606779	2.41264	-0.221008	1	1.03806	-1.44715	0.511553	3.5979	0.483773	0.473925	2.40775	-0.2129	1	4.39733	0.750341	0.806648	0.241499	-3.66421	2.67405e-07	2.56755	-0.110764	1
ENSG00000176092	AIM1L	0.000706981	-0.692485	0.94959	0.00288939	1.3855	0.966686	0	1.3167	1	0.00456442	2.20371	0.21837	0.00233309	1.38538	1	0	0.33115	1	0	-0.221464	1	0	0.60005	1
ENSG00000176083	ZNF683	0	-5.13543	6.07037e-07	0.0433408	1.7292	0.031596	0.014351	0.0943085	1	0.0570552	2.66669	2.96382e-06	0.00233309	-2.04088	0.763599	0	-2.94187	0.40752	0.00177573	-2.4778	0.0575232	0.00298552	-1.65629	0.739146
ENSG00000117682	DHDDS	0.0424189	0.0885056	1	0.0303386	-0.432521	1	0.0765388	1.03493	0.36601	0.0513497	0.432655	0.667708	0.025664	-0.607082	1	0.0527378	0.46066	1	0.0230845	-0.806426	0.504843	0.0417973	0.122277	1
ENSG00000225891	RP3-476K8.3	0	0.307515	1	0	1.60789	1	0.00478367	5.48663	0.237557	0	1.20371	1	0	2.38538	1	0	2.50107	1	0	1.94846	1	0	2.76998	1
ENSG00000198830	HMGN2	1.16086	-0.829349	0.0908361	0.976613	-0.989095	0.365084	0.55969	-1.72596	0.395139	2.83108	0.840079	0.0875053	1.06856	-0.810155	1	1.25817	-0.557877	1	0.475896	-2.0502	0.00276622	8.13256	2.59705	5.90482e-08
ENSG00000117676	RPS6KA1	0.0897866	-0.0500366	1	0.052009	-0.89346	0.604977	0.0334857	-1.32073	0.644103	0.186	1.37144	0.00157132	0.0839914	-0.115968	1	0.092919	0.041643	1	0.0124301	-2.85889	0.000691966	0.122406	0.468806	0.866775
ENSG00000260063	RP5-968P14.2	0	-0.692485	0.999186	0	0.607893	1	0.00478367	3.90166	0.395385	0.00228221	2.78868	0.356519	0	1.38538	1	0	1.50107	1	0	0.948461	1	0	1.76998	1
ENSG00000117713	ARID1A	0.0912006	0.0124706	1	0.0780135	-0.232799	1	0.258318	1.64593	0.0833289	0.10384	0.247496	0.858437	0.0886576	-0.00869313	1	0.0602718	-0.58299	1	0.0284117	-1.71896	0.0374476	0.122406	0.493408	0.840574
ENSG00000060642	PIGV	0.00989774	-0.851683	0.564558	0.0245598	0.777818	0.756548	0.028702	1.06516	0.503399	0.0251043	0.844633	0.418028	0.00933238	-0.559474	1	0.0100453	-0.443784	1	0.00710293	-0.996397	0.562374	0.0268697	0.921978	0.700111
ENSG00000204160	ZDHHC18	0.0141396	-0.759599	0.550901	0.037562	1.00523	0.416695	0.0382694	1.01269	0.542478	0.0365153	1.00018	0.202832	0.0209979	0.0779562	1	0.00502265	-1.64188	0.990854	0.0124301	-0.70975	0.694213	0.00895657	-0.94427	1
ENSG00000175793	SFN	0	-1.69248	0.983761	0.00866816	4.41525	0.0731396	0	1.48663	1	0	-0.796286	1	0.00233309	1.57803	1	0	0.501075	1	0	-0.0515387	1	0	0.769975	1
ENSG00000142751	GPN2	0.0615074	0.0665073	1	0.0592325	0.0115257	1	0.0908898	0.70003	0.551271	0.0639018	0.135737	1	0.0606605	0.0688099	1	0.0627831	0.124699	1	0.0124301	-2.22146	0.0089503	0.0985222	0.824015	0.515712
ENSG00000198746	GPATCH3	0.0947355	0.24478	0.926376	0.0837923	0.00672022	1	0.157861	0.992888	0.32656	0.0810184	-0.0568135	1	0.102656	0.338079	1	0.0828737	0.00733689	1	0.0248602	-1.7957	0.0227462	0.0835946	0.0280433	1
ENSG00000090273	NUDC	0.461659	0.0303951	1	0.501309	0.165903	1	0.435314	-0.0579186	1	0.675534	0.730854	0.14361	0.289304	-0.694591	1	0.374187	-0.298703	1	0.166919	-1.54777	0.0242315	0.558293	0.322452	0.951802
ENSG00000175707	KDF1	0.00141396	-0.277447	1	0.00144469	0.285965	1	0	1.02719	1	0	-1.25572	0.614824	0.00933238	2.89996	0.245204	0.00502265	1.91611	1	0	-0.51097	0.956619	0.00298552	1.44805	1
ENSG00000253368	TRNP1	0.000706981	2.30752	0.77312	0	1.60789	1	0	3.48663	1	0	1.20371	1	0	2.38538	1	0	2.50107	1	0	1.94846	1	0	2.76998	1
ENSG00000090020	SLC9A1	0.0226234	-0.2628	1	0.0418961	0.856572	0.538781	0.0430531	0.889691	0.5322	0.0376564	0.691264	0.431277	0.025664	0.0755295	1	0.0175793	-0.44144	1	0.00887866	-1.43236	0.164492	0.00895657	-1.21871	0.843045
ENSG00000142784	WDTC1	0.0282792	0.535784	0.713326	0.0202257	-0.070179	1	0.0382694	0.984126	0.53128	0.021681	0.0178475	1	0.0139986	-0.5077	1	0.0175793	-0.185426	1	0.00710293	-1.45753	0.182517	0.0328407	0.725581	0.83433
ENSG00000186501	TMEM222	0.135033	0.245019	0.913744	0.104018	-0.22465	1	0.110024	-0.0806964	1	0.156331	0.482516	0.496976	0.109655	-0.119765	1	0.140634	0.267875	1	0.0213088	-2.53101	0.00143616	0.158233	0.450721	0.864397
ENSG00000142765	SYTL1	0.311779	0.187025	0.951491	0.268713	-0.0931401	1	0.296588	0.0758886	1	0.309239	0.147794	0.958557	0.284638	0.00597116	1	0.399301	0.543392	1	0.143834	-1.0614	0.151943	0.235856	-0.277694	1
ENSG00000142733	MAP3K6	0.0176745	0.548523	0.759884	0.00433408	-1.4365	0.507123	0.00956735	0.00549926	1	0.0273865	1.35572	0.0582099	0.00933238	-0.315055	1	0.00251132	-1.58639	1	0.00532719	-1.09593	0.42609	0.0179131	0.60005	1
ENSG00000174950	CD164L2	0.000706981	2.30752	0.77312	0	1.60789	1	0	3.48663	1	0	1.20371	1	0	2.38538	1	0	2.50107	1	0	1.94846	1	0	2.76998	1
ENSG00000181773	GPR3	0.00212094	0.985587	0.926376	0.00288939	1.60789	0.899861	0	1.48663	1	0.0011411	0.396359	1	0.00233309	1.57803	1	0	0.501075	1	0	-0.0515387	1	0	0.769975	1
ENSG00000158195	WASF2	0.474384	0.286205	0.794855	0.356839	-0.242042	1	0.363559	-0.182489	1	0.453018	0.162619	0.921443	0.384961	-0.108398	1	0.555003	0.470532	1	0.0941138	-2.24939	0.00144013	0.609047	0.611039	0.610529
ENSG00000237429	RP1-159A19.4	0	0.307515	1	0	1.60789	1	0	3.48663	1	0.0011411	3.20371	0.508826	0	2.38538	1	0	2.50107	1	0	1.94846	1	0	2.76998	1
ENSG00000126705	AHDC1	0.00919076	0.160674	1	0.00433408	-0.749659	1	0.0334857	2.27717	0.237557	0.0102699	0.396359	0.908493	0.00933238	0.385385	1	0.0100453	0.501075	1	0.00355146	-0.858894	1	0.00298552	-0.65629	1
ENSG00000000938	FGR	0.123015	2.45495	1.14488e-10	0.0274492	-0.940544	0.668709	0.0191347	-1.15145	0.797577	0.0182577	-1.59757	0.0322873	0	-4.59761	0.00372441	0.0703171	0.545274	1	0.00177573	-4.02882	0.000222148	0.0298552	-0.695406	1
ENSG00000233975	RP11-288L9.1	0.000706981	1.30752	0.94959	0.00144469	2.60789	0.899861	0	2.90166	1	0	0.618752	1	0	1.80042	1	0	1.91611	1	0	1.3635	1	0	2.18501	1
ENSG00000126709	IFI6	0.101098	-0.828621	0.192755	0.197923	0.396745	0.906915	0.114808	-0.424107	1	0.32065	1.39198	0.00193231	0.198313	0.379108	1	0.100453	-0.664935	1	0.0958895	-0.766034	0.451002	0.0328407	-2.22438	0.16118
ENSG00000009780	FAM76A	0.0544376	0.298297	0.896313	0.037562	-0.337659	1	0.114808	1.41624	0.178683	0.043362	-0.125594	1	0.0373295	-0.295337	1	0.0678058	0.614943	1	0.00887866	-2.30578	0.0129726	0.0597104	0.420826	0.990626
ENSG00000117758	STX12	0.117359	-0.291774	0.934533	0.111241	-0.323451	1	0.37791	1.59667	0.0757427	0.115252	-0.281208	0.956855	0.0933238	-0.560844	1	0.200906	0.631471	1	0.0390661	-1.87227	0.0136606	0.316465	1.36678	0.0618893
ENSG00000117751	PPP1R8	0.0501957	0.111118	1	0.0447855	-0.0715872	1	0.0574041	0.379711	0.89008	0.0581963	0.372772	0.716466	0.0419957	-0.134872	1	0.0552491	0.28317	1	0.0213088	-1.15845	0.215282	0.0537394	0.249718	1
ENSG00000130775	THEMIS2	0.289155	1.96463	4.00576e-09	0.0216704	-2.74525	0.000178883	0.0908898	-0.535742	1	0.0410797	-1.89289	0.00149657	0.0326633	-2.06308	0.11803	0.107987	-0.329513	1	0.207761	0.72258	0.161405	0.0447828	-1.58317	0.369611
ENSG00000117748	RPA2	0.303295	0.667691	0.168943	0.138691	-0.7623	0.693333	0.0861061	-1.3436	0.589366	0.267018	0.323675	0.683257	0.172649	-0.387205	1	0.306382	0.511374	1	0.0603749	-1.97889	0.00556216	0.271683	0.316257	0.97183
ENSG00000130768	SMPDL3B	0	-2.77995	0.120116	0	-1.47957	0.783684	0	0.399163	1	0.00228221	-0.118214	1	0	-0.702078	1	0	-0.586388	1	0.0248602	5.27039	6.13264e-08	0	-0.317488	1
ENSG00000158156	XKR8	0.0410049	0.0608754	1	0.0390067	-0.00260465	1	0.0382694	0.0866953	1	0.054773	0.589605	0.460415	0.0419957	0.141459	1	0.0452038	0.257149	1	0.0319632	-0.295464	1	0.00597104	-2.25977	0.234947
ENSG00000158161	EYA3	0.0501957	-0.303919	0.949322	0.0447855	-0.414475	1	0.0574041	0.0629444	1	0.0627607	0.128426	1	0.048995	-0.231999	1	0.0502265	-0.188757	1	0.026636	-1.16006	0.174113	0.194059	1.99419	0.00139051
ENSG00000169403	PTAFR	0.0459538	1.89248	0.000141354	0.00433408	-2.12003	0.135174	0.0191347	0.0943085	1	0.00570552	-1.91176	0.0562213	0	-3.3828	0.145809	0.00502265	-1.65543	0.886015	0	-3.81972	0.00498692	0.0865801	2.35494	0.00179485
ENSG00000126698	DNAJC8	0.456003	0.0570043	1	0.457968	0.055816	1	0.248751	-0.842091	0.926461	0.531755	0.326159	0.668038	0.461953	0.0678131	1	0.534912	0.299294	1	0.110095	-2.12411	0.00233625	0.680699	0.676964	0.537693
ENSG00000130770	ATPIF1	0.488524	-0.549603	0.448728	0.573544	-0.207209	1	0.272669	-1.2724	0.617679	0.988196	0.77625	0.105994	0.900575	0.524194	0.983671	0.527378	-0.322791	1	0.355146	-0.950272	0.198939	1.16435	0.925673	0.269527
ENSG00000270605	RP5-1092A3.4	0.00353491	0.307515	1	0	-1.47957	0.783684	0	0.399163	1	0.0011411	-0.796286	0.75544	0.00466619	1.06346	1	0.00251132	0.501075	1	0.00887866	1.94846	0.113398	0.00597104	1.44805	0.868455
ENSG00000271398	RP5-1092A3.5	0	0.307515	1	0.00144469	3.60789	0.693333	0	3.48663	1	0	1.20371	1	0	2.38538	1	0	2.50107	1	0	1.94846	1	0	2.76998	1
ENSG00000130766	SESN2	0.0813028	-0.248132	0.97011	0.0982392	0.116505	1	0.0574041	-0.60735	1	0.127804	0.597628	0.352499	0.109655	0.29439	1	0.150679	0.802455	0.78057	0.026636	-1.83617	0.0172611	0.0776236	-0.22333	1
ENSG00000130772	MED18	0.0162606	-0.107522	1	0.0115576	-0.525963	1	0.014351	0.0943085	1	0.033092	1.25262	0.0727746	0.0186648	0.251529	1	0.0175793	0.179147	1	0.00177573	-2.4778	0.0353284	0.0208987	0.448047	1
ENSG00000204138	PHACTR4	0.0714051	-0.133801	1	0.0563431	-0.47532	1	0.243967	1.83392	0.0493569	0.0639018	-0.294313	0.964549	0.123654	0.795976	0.775508	0.092919	0.335374	1	0.0337389	-1.21745	0.155674	0.062696	-0.250373	1
ENSG00000180198	RCC1	0.0622143	-0.111569	1	0.0635665	-0.0398053	1	0.0382694	-0.656332	1	0.098135	0.739767	0.215052	0.0513281	-0.338981	1	0.0652944	0.0271434	1	0.0213088	-1.64572	0.0422653	0.116435	0.926996	0.4132
ENSG00000180098	TRNAU1AP	0.101805	-0.0282754	1	0.0852369	-0.3022	1	0.210482	1.11429	0.243887	0.157472	0.783496	0.159347	0.0513281	-1.02179	0.983671	0.0602718	-0.779882	1	0.0337389	-1.66919	0.0340264	0.176146	0.859882	0.427891
ENSG00000197989	SNHG12	0.494887	0.25696	0.84929	0.589435	0.515666	0.693333	0.593175	0.466568	0.624701	0.328638	-0.485546	0.647019	0.408292	-0.104281	1	0.502265	0.221389	1	0.134956	-1.80434	0.00962011	0.537394	0.324377	0.953083
ENSG00000120656	TAF12	0.0996844	-0.443604	0.707414	0.11702	-0.106017	1	0.028702	-1.96576	0.345878	0.209963	0.970224	0.0439911	0.0956569	-0.397224	1	0.125566	0.0212151	1	0.0550477	-1.25121	0.0979923	0.250784	1.11597	0.176412
ENSG00000188060	RAB42	0.000706981	2.30752	0.77312	0	1.60789	1	0	3.48663	1	0	1.20371	1	0	2.38538	1	0	2.50107	1	0	1.94846	1	0	2.76998	1
ENSG00000229388	RP11-442N24__B.1	0.00282792	-1.17791	0.576654	0.00433408	-0.250088	1	0.014351	1.62864	0.480921	0.00342331	-0.654267	0.937832	0.0116655	1.21546	0.986987	0.0100453	1.01565	1	0.0106544	1.05538	0.44429	0.00895657	0.911994	0.931809
ENSG00000270103	RNU11	0.000706981	-0.0144127	1	0.00144469	1.28596	1	0	1.90166	1	0.00228221	1.78868	0.57951	0	0.800422	1	0	0.916112	1	0.00177573	1.62653	0.741803	0	1.18501	1
ENSG00000162419	GMEB1	0.0996844	0.312604	0.807385	0.0765688	-0.172495	1	0.0861061	0.0692175	1	0.0912883	0.117299	1	0.0536612	-0.677111	1	0.135612	0.751053	0.862858	0.019533	-2.15657	0.00691456	0.128377	0.65576	0.663147
ENSG00000198492	YTHDF2	0.405807	0.0988082	1	0.444966	0.240015	1	0.301371	-0.358864	1	0.481546	0.395872	0.554234	0.375628	-0.0412942	1	0.384233	-0.00527804	1	0.154489	-1.41866	0.0396608	0.40006	0.0580725	1
ENSG00000159023	EPB41	0.234011	-0.041959	1	0.317833	0.49342	0.730727	0.368343	0.66874	0.476651	0.238491	-0.000903712	1	0.445621	1.0249	0.280196	0.193372	-0.316811	1	0.026636	-3.23393	3.11155e-05	0.167189	-0.527705	1
ENSG00000116350	SRSF4	0.268653	-0.106101	1	0.254266	-0.175984	1	0.526204	0.953489	0.294267	0.376564	0.517764	0.402612	0.258974	-0.13369	1	0.286291	0.0235099	1	0.0905623	-1.74342	0.0137169	0.364234	0.398473	0.878769
ENSG00000116353	MECR	0.0304002	0.275094	0.94959	0.0216704	-0.27475	1	0.0191347	-0.202673	1	0.0365153	0.589897	0.522913	0.0303302	0.285849	1	0.0150679	-0.680255	1	0.00887866	-1.46658	0.132743	0.0417973	0.782048	0.692252
ENSG00000060656	PTPRU	0.000706981	2.30752	0.77312	0	1.60789	1	0	3.48663	1	0	1.20371	1	0	2.38538	1	0	2.50107	1	0	1.94846	1	0	2.76998	1
ENSG00000162510	MATN1	0.00848377	1.68603	0.137075	0	-1.85154	0.727145	0.00956735	1.74966	0.565684	0	-2.25572	0.302702	0	-1.07405	1	0.0150679	2.30843	0.303161	0.00177573	-0.443856	1	0	-0.689456	1
ENSG00000186056	MATN1-AS1	0.0402979	0.880094	0.178965	0.0130022	-1.04746	0.669999	0.0239184	0.0492206	1	0.011411	-1.30264	0.15869	0.0303302	0.262002	1	0.0652944	1.48778	0.164108	0.0106544	-1.25541	0.232377	0.0238842	-0.0487845	1
ENSG00000162511	LAPTM5	6.31051	0.321726	0.77312	3.12198	-0.891149	0.383913	4.57319	-0.257614	1	5.1635	-0.0827177	1	4.05725	-0.45163	1	12.4285	1.37181	0.0527753	0.46169	-3.70887	1.84834e-07	9.21929	0.841483	0.424676
ENSG00000162512	SDC3	0.000706981	1.30752	0.94959	0.00144469	2.60789	0.899861	0	2.90166	1	0	0.618752	1	0	1.80042	1	0	1.91611	1	0	1.3635	1	0	2.18501	1
ENSG00000134644	PUM1	0.197248	0.068292	1	0.179142	-0.0987481	1	0.626661	1.87102	0.0304644	0.195129	0.043139	1	0.146985	-0.391048	1	0.185838	-0.0283299	1	0.0550477	-1.87968	0.0112804	0.197044	0.0645749	1
ENSG00000060688	SNRNP40	0.101805	-0.551495	0.53045	0.0939051	-0.588504	0.907037	0.239184	0.882927	0.354802	0.219092	0.895304	0.0750691	0.116655	-0.218314	1	0.135612	0.0156478	1	0.0337389	-2.07612	0.00649062	0.283625	1.18752	0.131844
ENSG00000121766	ZCCHC17	0.0890796	-0.025728	1	0.101129	0.203051	1	0.0956735	0.144234	1	0.098135	0.154804	0.968636	0.0933238	0.0776008	1	0.123055	0.511936	1	0.0301874	-1.62645	0.034492	0.110464	0.341946	0.987205
ENSG00000229044	RP11-266K22.2	0.000706981	2.30752	0.77312	0	1.60789	1	0	3.48663	1	0	1.20371	1	0	2.38538	1	0	2.50107	1	0	1.94846	1	0	2.76998	1
ENSG00000121769	FABP3	0.00565585	4.47744	0.00155002	0	-0.562032	1	0	1.3167	1	0	-0.966211	0.771345	0	0.21546	1	0	0.33115	1	0	-0.221464	1	0	0.60005	1
ENSG00000168528	SERINC2	0.00212094	-2.05004	0.0402803	0.0115576	0.607893	1	0.00478367	0.0603612	1	0.0011411	-2.22255	0.107889	0.00233309	-1.04088	1	0.0226019	1.69372	0.381828	0.00177573	-1.4778	0.319448	0.0567249	3.44805	1.24056e-05
ENSG00000162517	PEF1	0.176745	-0.174212	1	0.18781	-0.0399225	1	0.0717551	-1.38374	0.57316	0.334344	1.04144	0.0207602	0.121321	-0.698872	1	0.190861	-0.00527804	1	0.0657021	-1.63966	0.0220357	0.289596	0.646593	0.591768
ENSG00000235790	RP11-73M7.6	0.000706981	-0.0144127	1	0.00144469	1.28596	1	0	1.90166	1	0.00228221	1.78868	0.57951	0	0.800422	1	0.00251132	2.17915	1	0	0.363499	1	0	1.18501	1
ENSG00000264078	RP11-73M7.9	0.00141396	0.307515	1	0.00288939	1.60789	0.90014	0.00956735	3.48663	0.257209	0.0011411	0.396359	1	0	0.385385	1	0	0.501075	1	0	-0.0515387	1	0	0.769975	1
ENSG00000084636	COL16A1	0.000706981	2.30752	0.77312	0	1.60789	1	0	3.48663	1	0	1.20371	1	0	2.38538	1	0	2.50107	1	0	1.94846	1	0	2.76998	1
ENSG00000121753	ADGRB2	0.000706981	0.307515	1	0	0.285965	1	0.00956735	4.48663	0.216436	0	-0.118214	1	0.00233309	2.38538	1	0	1.17915	1	0	0.626533	1	0	1.44805	1
ENSG00000269967	RP11-84A19.4	0	-0.277447	1	0	1.02293	1	0.00478367	4.48663	0.319097	0.0011411	2.20371	0.677059	0	1.80042	1	0	1.91611	1	0	1.3635	1	0	2.18501	1
ENSG00000184007	PTP4A2	0.142103	-0.0172667	1	0.182031	0.414183	0.899861	0.167429	0.264234	0.858918	0.193988	0.552788	0.392773	0.137653	-0.0475747	1	0.0502265	-1.53077	0.560944	0.0657021	-1.19163	0.127017	0.17316	0.310544	0.994557
ENSG00000121774	KHDRBS1	0.166141	-0.104462	1	0.167585	-0.0667068	1	0.267886	0.663091	0.487445	0.221374	0.425182	0.538099	0.156317	-0.163777	1	0.138123	-0.349782	1	0.0514962	-1.84855	0.0117996	0.328407	1.00788	0.244788
ENSG00000203325	RP11-277A4.4	0.000706981	0.722553	1	0	0.607893	1	0	2.48663	1	0.0011411	1.61875	0.825778	0	1.38538	1	0.00251132	2.91611	1	0	0.948461	1	0	1.76998	1
ENSG00000121775	TMEM39B	0.0473677	-0.120722	1	0.0346727	-0.56843	0.977478	0.0526204	0.170722	1	0.0730307	0.686923	0.311858	0.025664	-0.93052	1	0.0678058	0.50753	1	0.0284117	-0.834441	0.391786	0.0865801	0.888963	0.488765
ENSG00000025800	KPNA6	0.0777679	-0.10264	1	0.0910157	0.19004	1	0.14351	0.890075	0.38573	0.107264	0.492799	0.508826	0.0699928	-0.211166	1	0.085385	0.0950823	1	0.019533	-2.08863	0.0109845	0.0955367	0.271337	1
ENSG00000084652	TXLNA	0.0714051	-0.258464	0.963563	0.0765688	-0.0884307	1	0.153078	0.995745	0.31969	0.122098	0.749148	0.197275	0.0326633	-1.31135	0.775508	0.0652944	-0.302459	1	0.0372904	-1.16954	0.157703	0.143305	0.91301	0.4132
ENSG00000160050	CCDC28B	0.0219164	-0.537975	0.724515	0.0115576	-1.33071	0.347953	0	-2.7032	0.279842	0.0296687	0.0517109	1	0.00933238	-1.44243	0.775508	0.0125566	-1.05351	1	0.00177573	-3.23145	0.00336694	0.208987	3.67179	2.42596e-12
ENSG00000160051	IQCC	0.00353491	-0.965503	0.637115	0.00866816	0.607893	1	0.00478367	0.442232	1	0.0148344	1.61875	0.0889139	0.00466619	-0.0296528	1	0.00753397	0.546878	1	0	-2.139	0.197767	0.00895657	0.815779	1
ENSG00000222046	DCDC2B	0.000706981	-0.277447	1	0.00144469	1.02293	1	0.00478367	2.90166	0.508113	0.0011411	0.618752	0.965453	0	0.57803	1	0	0.69372	1	0.00177573	1.3635	0.732851	0.00298552	2.18501	0.860976
ENSG00000160055	TMEM234	0.0424189	-0.0746302	1	0.033228	-0.421854	1	0.105241	1.38814	0.205827	0.0684662	0.821568	0.225944	0.0373295	-0.192488	1	0.0426925	0.0127881	1	0.0159816	-1.44386	0.13003	0.0328407	-0.345502	1
ENSG00000084623	EIF3I	0.638404	-0.0182378	1	0.574988	-0.188053	1	0.267886	-1.28457	0.604525	1.01672	0.851062	0.0654745	0.569275	-0.192198	1	0.66299	0.0466007	1	0.229069	-1.59903	0.0183904	0.844903	0.424867	0.830588
ENSG00000183615	FAM167B	0.000706981	-0.86241	0.94959	0.00144469	0.437968	1	0	1.1647	1	0.00228221	0.788677	1	0.00466619	1.97035	1	0	0.179147	1	0	-0.373467	0.956619	0.00895657	2.96262	0.235925
ENSG00000182866	LCK	0.0904936	-3.28997	2.68377e-15	0.963611	0.656207	0.45876	0.435314	-0.615521	1	1.79039	2.1043	3.51991e-09	1.18521	0.955368	0.328386	0.200906	-1.7898	0.215499	0.0337389	-4.38782	1.27286e-08	0.561278	-0.248512	1
ENSG00000116478	HDAC1	0.30683	-0.309156	0.866476	0.244153	-0.62567	0.839678	0.18178	-0.984528	0.817655	0.491816	0.573818	0.313543	0.289304	-0.331826	1	0.406835	0.200547	1	0.0514962	-2.90869	7.1708e-05	1.1345	1.90483	0.000446208
ENSG00000175130	MARCKSL1	0.168262	-0.142557	1	0.130022	-0.529971	0.96095	0.0430531	-1.97608	0.32656	0.0673251	-1.58984	0.0077185	0.0909907	-1.0274	0.923317	0.128078	-0.512731	1	0.046169	-2.05321	0.00498692	1.12853	3.33321	4.87602e-14
ENSG00000162526	TSSK3	0.000706981	2.30752	0.77312	0	1.60789	1	0	3.48663	1	0	1.20371	1	0	2.38538	1	0	2.50107	1	0	1.94846	1	0	2.76998	1
ENSG00000225828	FAM229A	0.00282792	0.044481	1	0.00288939	0.385501	1	0.00478367	1.57974	0.854903	0	-1.79629	0.411325	0.00466619	1.16299	1	0.00251132	0.594184	1	0	-1.05154	0.722811	0.0149276	2.89551	0.0812737
ENSG00000160058	BSDC1	0.118773	-0.168122	1	0.128578	-0.000916295	1	0.229616	0.896765	0.351288	0.162037	0.409389	0.58457	0.123654	-0.0520206	1	0.138123	0.121077	1	0.0603749	-1.16066	0.129883	0.143305	0.180114	1
ENSG00000160062	ZBTB8A	0.000706981	-0.86241	0.94959	0	-0.714035	1	0	1.1647	1	0.0011411	0.033789	1	0	0.0634567	1	0	0.179147	1	0.0106544	3.75582	0.00308293	0.00298552	1.60005	1
ENSG00000176261	ZBTB8OS	0.115238	-0.681446	0.295289	0.157472	-0.0722268	1	0.110024	-0.555945	1	0.219092	0.5154	0.418028	0.139986	-0.242299	1	0.1331	-0.315791	1	0.156264	-0.079631	1	0.37319	1.31889	0.0611653
ENSG00000162521	RBBP4	0.301881	-0.482399	0.595317	0.248487	-0.718199	0.699481	0.382694	-0.00878497	1	0.480405	0.387595	0.573286	0.254307	-0.645433	1	0.286291	-0.461595	1	0.19533	-1.0685	0.144136	1.41215	2.17289	2.33423e-05
ENSG00000162520	SYNC	0.000706981	-1.01441	0.816496	0	-0.851539	1	0	1.02719	1	0.00570552	2.20371	0.152748	0.00233309	1.06346	1	0	0.041643	1	0.00177573	0.626533	1	0.00597104	2.18501	0.628916
ENSG00000162522	KIAA1522	0.000706981	-0.0144127	1	0	0.0229304	1	0	1.90166	1	0.0011411	0.881786	1	0.00466619	2.97035	0.724726	0.00251132	2.17915	1	0	0.363499	1	0	1.18501	1
ENSG00000134684	YARS	0.115238	-1.04402	0.034815	0.205147	0.0229304	1	0.363559	0.901663	0.325576	0.394822	1.28936	0.00231545	0.121321	-0.775438	1	0.138123	-0.575741	1	0.0887866	-1.2709	0.0864833	0.343335	0.838423	0.4132
ENSG00000116497	S100PBP	0.0629213	-0.405203	0.816496	0.0577878	-0.46082	1	0.191347	1.41791	0.160897	0.13465	1.04325	0.0510285	0.0559943	-0.462612	1	0.0778511	0.0375503	1	0.0159816	-2.28036	0.00898917	0.0955367	0.354938	0.999645
ENSG00000121900	TMEM54	0.000706981	-0.49984	1	0.00722347	3.60789	0.144578	0	1.48663	1	0	-0.796286	1	0	0.385385	1	0	0.501075	1	0.00177573	1.14111	0.793955	0	0.769975	1
ENSG00000116514	RNF19B	0.0233304	-0.204935	1	0.0505643	1.20796	0.127933	0.0239184	0.105804	1	0.0319509	0.38927	0.775801	0.025664	0.0755295	1	0.00753397	-1.48761	0.904155	0.00887866	-1.43236	0.148457	0.0268697	0.17304	1
ENSG00000004455	AK2	0.233304	0.0598173	1	0.18781	-0.304128	1	0.138727	-0.69262	1	0.295546	0.48293	0.460415	0.177315	-0.370197	1	0.205929	-0.137906	1	0.118974	-0.998875	0.187995	0.423944	1.00207	0.23192
ENSG00000142920	AZIN2	0.00494887	-0.599375	0.84988	0.0216704	2.14846	0.0232226	0.00956735	0.942305	0.821714	0.00798773	0.296823	1	0.00466619	-0.158936	1	0.00251132	-0.66885	1	0.00355146	-0.595859	0.974665	0	-1.43948	0.953517
ENSG00000116525	TRIM62	0.00494887	-0.779947	0.755217	0.00866816	0.285965	1	0.00956735	0.786186	0.876483	0.0125521	0.881786	0.504119	0.0139986	1.06346	1	0.00502265	-0.199365	1	0.00355146	-0.751978	0.682833	0.0119421	0.88245	0.980352
ENSG00000160094	ZNF362	0.0106047	-0.0144127	1	0.00866816	-0.199462	1	0.0191347	1.13613	0.567782	0.0159755	0.753053	0.587416	0.0116655	0.326491	1	0.0175793	0.916112	1	0.00355146	-1.1945	0.480969	0.00298552	-0.984912	1
ENSG00000134686	PHC2	0.0120187	0.433046	0.94959	0.018781	1.20579	0.533133	0.0191347	1.28499	0.512898	0.00684662	-0.448363	0.941505	0.00466619	-0.614615	1	0.00502265	-0.498925	1	0.00177573	-1.66625	0.327698	0.0119421	0.568341	1
ENSG00000121903	ZSCAN20	0.00212094	0.985587	0.94959	0	-0.392107	1	0.00478367	2.67927	0.555622	0.00228221	1.20371	0.741343	0	0.385385	1	0	0.501075	1	0	-0.0515387	1	0.00298552	1.96262	0.917287
ENSG00000163866	SMIM12	0.13574	-0.218969	0.992063	0.219593	0.646112	0.533242	0.0478367	-1.58142	0.472618	0.251043	0.947222	0.0474618	0.12832	-0.243972	1	0.123055	-0.304218	1	0.046169	-1.79251	0.0140987	0.128377	-0.232073	1
ENSG00000187513	GJA4	0	-0.277447	1	0	1.02293	1	0	2.90166	1	0	0.618752	1	0	1.80042	1	0	1.91611	1	0	1.3635	1	0.00597104	5.35494	0.0774988
ENSG00000116544	DLGAP3	0.0155536	0.786683	0.564627	0.0101129	0.0229304	1	0.014351	0.786186	0.76446	0.0148344	0.618752	0.725618	0.00933238	0.0348875	1	0.00502265	-0.641883	1	0.00177573	-1.80643	0.230636	0.00597104	-0.372983	1
ENSG00000271741	RP11-244H3.4	0.00848377	0.615638	0.796546	0.00144469	-1.39211	0.754911	0.00478367	0.486626	1	0.011411	1.13958	0.362124	0	-1.65901	0.983671	0.0125566	1.27868	0.989405	0.00177573	-1.05154	0.566211	0.00597104	0.400741	1
ENSG00000243749	ZMYM6NB	0.114531	-0.292124	0.925898	0.169029	0.416395	0.896405	0.14351	0.150803	0.979512	0.198552	0.742036	0.167878	0.212312	0.76684	0.736531	0.0803624	-0.739933	1	0.0355146	-1.9721	0.00803171	0.0865801	-0.615456	1
ENSG00000163867	ZMYM6	0.0254513	0.45088	0.782915	0.0101129	-0.97707	0.827743	0.0956735	2.5039	0.0249583	0.0228221	0.220992	0.998045	0.0116655	-0.644363	1	0.0276246	0.562475	1	0.00355146	-2.12479	0.0711123	0.00298552	-1.90245	0.566172
ENSG00000197056	ZMYM1	0.0197955	0.358141	0.906709	0.018781	0.265501	1	0.0382694	1.40862	0.303558	0.0148344	-0.138678	1	0.025664	0.780523	1	0.0175793	0.234288	1	0.00177573	-2.42658	0.0400998	0.00597104	-1.00261	0.967439
ENSG00000116560	SFPQ	0.396616	-0.139259	1	0.421851	-0.0119327	1	1.2007	1.61685	0.057568	0.463288	0.152355	0.942767	0.338299	-0.352569	1	0.371676	-0.205311	1	0.117198	-1.97058	0.00549217	0.665771	0.708508	0.517591
ENSG00000146463	ZMYM4	0.0318142	0.231165	0.992063	0.0231151	-0.281924	1	0.0717551	1.49794	0.210598	0.0182577	-0.686103	0.633355	0.0373295	0.495568	1	0.0326472	0.297202	1	0.0106544	-1.33165	0.210329	0.0417973	0.676866	0.824302
ENSG00000227409	ZMYM4-AS1	0.00141396	0.307515	1	0	-0.392107	1	0	1.48663	1	0.0011411	0.396359	1	0.00699928	3.06346	0.374255	0.00251132	1.69372	1	0	-0.0515387	1	0	0.769975	1
ENSG00000142687	KIAA0319L	0.0643353	-1.22691	0.0167221	0.121354	-0.0595317	1	0.411396	1.85811	0.0397446	0.267018	1.4729	0.000801782	0.121321	-0.0465661	1	0.0828737	-0.618477	1	0.0319632	-2.04679	0.0105306	0.0746381	-0.755997	1
ENSG00000020129	NCDN	0.0289862	-2.35816	4.07164e-07	0.189255	0.861124	0.265747	0.124376	0.143481	0.97195	0.314945	2.09829	8.20331e-08	0.137653	0.283847	1	0.0226019	-2.3191	0.125874	0.0230845	-2.37604	0.003263	0.0537394	-1.10104	0.732219
ENSG00000239636	RP4-728D4.2	0.0155536	0.158652	1	0.00577878	-1.1787	0.65792	0.00956735	-0.0781587	1	0.0193988	0.566284	0.654391	0.0233309	0.867536	1	0.0125566	-0.00142571	1	0	-3.24136	0.0149602	0.0358263	1.53968	0.190947
ENSG00000116819	TFAP2E	0.000706981	-0.277447	1	0.00288939	1.87093	0.868754	0.00478367	2.90166	0.511232	0	-0.603641	1	0.00233309	1.80042	1	0.00251132	1.91611	1	0	0.141106	1	0	0.96262	1
ENSG00000126067	PSMB2	0.338644	-0.341142	0.815056	0.361173	-0.180452	1	0.148294	-1.44485	0.520929	0.730307	1.13558	0.0069071	0.235643	-0.821007	1	0.253644	-0.705317	1	0.250378	-0.749632	0.368549	0.716525	0.91468	0.294999
ENSG00000142686	C1orf216	0.00989774	-0.851683	0.416849	0.0231151	0.672988	0.848674	0.00956735	-0.232192	1	0.043362	2.06285	0.000183124	0.00933238	-0.559474	1	0	-2.83878	0.297533	0.00532719	-1.33694	0.236323	0.00895657	-0.515427	1
ENSG00000092853	CLSPN	0.00282792	-4.42584	1.2308e-11	0.0202257	-1.48522	0.219724	0.0717551	0.492273	0.728499	0.148344	2.10785	2.20937e-06	0.00466619	-3.09574	0.0548208	0.0100453	-2.23228	0.304469	0.026636	-1.04589	0.29411	0.253769	2.66486	5.17252e-06
ENSG00000134698	AGO4	0.00706981	-0.692485	0.818015	0.0101129	0.0533041	1	0.0526204	2.64532	0.0648328	0.0148344	0.653517	0.676834	0.0116655	0.355637	1	0.00502265	-0.614403	1	0.00532719	-0.723964	0.8273	0.00597104	-0.345502	1
ENSG00000092847	AGO1	0.0311072	0.629443	0.564558	0.0202257	-0.157642	1	0.0717551	1.82841	0.136861	0.0148344	-0.675432	0.682497	0.025664	0.256102	1	0.0125566	-0.708379	1	0.00532719	-1.87172	0.114047	0.0298552	0.501486	1
ENSG00000126070	AGO3	0.0926145	-0.198837	1	0.115576	0.213033	1	0.358775	1.98301	0.0255306	0.0935705	-0.149167	1	0.123654	0.316905	1	0.0979417	-0.044276	1	0.0159816	-2.68671	0.00145844	0.107479	0.102912	1
ENSG00000092850	TEKT2	0	0.307515	1	0	1.60789	1	0	3.48663	1	0.0011411	3.20371	0.508826	0	2.38538	1	0	2.50107	1	0	1.94846	1	0	2.76998	1
ENSG00000116863	ADPRHL2	0.074233	-0.30886	0.920635	0.0794582	-0.135499	1	0.0669714	-0.306923	1	0.136932	0.846453	0.115592	0.0909907	0.096288	1	0.092919	0.130617	1	0.0301874	-1.57161	0.0410672	0.125392	0.596327	0.718989
ENSG00000171812	COL8A2	0	0.307515	1	0.00144469	3.60789	0.693333	0	3.48663	1	0	1.20371	1	0	2.38538	1	0	2.50107	1	0	1.94846	1	0	2.76998	1
ENSG00000054116	TRAPPC3	0.200076	-0.12582	1	0.18781	-0.204174	1	0.119592	-0.814343	0.95802	0.30011	0.627888	0.258656	0.235643	0.167546	1	0.205929	-0.0427492	1	0.138507	-0.67257	0.461733	0.25974	0.318015	0.973158
ENSG00000116871	MAP7D1	0.0183815	-1.10752	0.12543	0.0462302	0.543763	0.880246	0.0765388	1.3073	0.252728	0.0410797	0.347078	0.786519	0.0349964	0.10926	1	0.0226019	-0.507914	1	0.0372904	0.188724	0.982273	0.0417973	0.391464	1
ENSG00000054118	THRAP3	0.549324	-0.0481358	1	0.508532	-0.166987	1	0.664931	0.255611	0.826715	0.652712	0.265443	0.756531	0.471285	-0.274585	1	0.753397	0.465568	1	0.179349	-1.76012	0.00999777	0.967309	0.859243	0.347229
ENSG00000214193	SH3D21	0.00212094	-0.940412	1	0.00144469	-0.784424	1	0.014351	2.2387	0.395139	0.00342331	-0.0442135	1	0.00466619	0.648419	1	0.00251132	0.108757	1	0.00355146	0.211496	0.876071	0.0179131	2.57733	0.332952
ENSG00000142694	EVA1B	0.00212094	0.50016	1	0.00288939	1.19286	1	0	1.1647	1	0.00342331	1.39636	0.566517	0	0.0634567	1	0	0.179147	1	0.00177573	0.778536	1	0	0.448047	1
ENSG00000116883	RP11-268J15.5	0	-0.277447	1	0	1.02293	1	0.00478367	4.48663	0.32656	0	0.618752	1	0	1.80042	1	0.00251132	3.50107	1	0	1.3635	1	0	2.18501	1
ENSG00000196182	STK40	0.0431259	-0.121993	1	0.0447855	-0.0141589	1	0.0861061	1.02031	0.387297	0.043362	-0.0807394	1	0.0279971	-0.669063	1	0.0652944	0.597751	1	0.0124301	-1.83944	0.0489633	0.101508	1.29935	0.163378
ENSG00000181817	LSM10	0.18735	-0.112936	1	0.183476	-0.123426	1	0.0717551	-1.42327	0.543938	0.22708	0.243944	0.812055	0.160984	-0.311881	1	0.271223	0.506047	1	0.0834594	-1.32766	0.0653831	0.435886	1.27094	0.0767409
ENSG00000116885	OSCP1	0	-2.15192	0.408726	0.00144469	0.285965	1	0	1.02719	1	0.00798773	3.20371	0.0111508	0	-0.0740469	1	0.00251132	1.17915	1	0.00177573	0.626533	1	0	0.310544	1
ENSG00000116898	MRPS15	0.240374	-0.152301	1	0.247043	-0.0782818	1	0.110024	-1.22188	0.655539	0.391399	0.761156	0.130577	0.244975	-0.0826821	1	0.223508	-0.222605	1	0.122525	-1.16185	0.106857	0.409017	0.722417	0.501223
ENSG00000119535	CSF3R	0.0233304	4.07305	6.12448e-07	0.00288939	-0.97707	1	0.00478367	0.277173	1	0.0011411	-2.00574	0.308265	0	-1.86254	1	0	-1.74685	1	0	-2.29947	0.25322	0	-1.47795	1
ENSG00000163873	GRIK3	0.000706981	1.30752	0.94959	0	1.02293	1	0.00478367	4.48663	0.32656	0	0.618752	1	0	1.80042	1	0	1.91611	1	0	1.3635	1	0	2.18501	1
ENSG00000233621	LINC01137	0.00353491	-0.566954	0.934533	0.00577878	0.406259	1	0	-0.268262	1	0.0125521	1.78868	0.0638049	0.00466619	0.326491	1	0.00251132	-0.199365	1	0.00355146	-0.110432	1	0.00298552	0.0695355	1
ENSG00000163874	ZC3H12A	0.130085	-1.11093	0.0182997	0.498419	1.34903	0.00530443	0.28702	0.297125	0.811714	0.455301	1.25138	0.00299577	0.179648	-0.427245	1	0.085385	-1.52319	0.491825	0.0710293	-1.83992	0.0104186	0.0985222	-1.29738	0.528741
ENSG00000163875	MEAF6	0.21068	-0.139139	1	0.216704	-0.0650943	1	0.282237	0.351857	0.748062	0.358307	0.86087	0.0750691	0.233309	0.0591778	1	0.173281	-0.397548	1	0.0781322	-1.62173	0.022521	0.232871	0.0583409	1
ENSG00000163877	SNIP1	0.122308	0.230823	0.940064	0.11702	0.123095	1	0.301371	1.58878	0.0806648	0.102699	-0.102273	1	0.100323	-0.112286	1	0.123055	0.205352	1	0.0337389	-1.75475	0.0227104	0.062696	-0.790184	0.964124
ENSG00000134697	GNL2	0.168969	0.0799797	1	0.158916	-0.0302331	1	0.277453	0.832051	0.374111	0.160896	-0.0128611	1	0.163317	0.0214043	1	0.203417	0.366774	1	0.0674778	-1.34168	0.0701298	0.188088	0.242498	1
ENSG00000116922	C1orf109	0.0410049	0.319794	0.885373	0.0346727	0.0133444	1	0.0669714	1.0626	0.375121	0.021681	-0.75976	0.506179	0.0419957	0.338692	1	0.0502265	0.617268	1	0.00710293	-2.14746	0.0272604	0.0507539	0.636119	0.80343
ENSG00000134690	CDCA8	0.00777679	-2.19498	0.000220353	0.00722347	-1.95689	0.0851768	0	-2.71305	0.282223	0.0673251	1.65117	0.000991278	0.00466619	-2.20956	0.307622	0.00753397	-1.66885	0.708873	0.00532719	-2.22146	0.0225452	0.188088	3.37766	4.06514e-10
ENSG00000183317	EPHA10	0.000706981	0.722553	1	0.00144469	2.02293	0.995321	0.00478367	3.90166	0.38572	0	0.203714	1	0	1.38538	1	0	1.50107	1	0	0.948461	1	0	1.76998	1
ENSG00000185090	MANEAL	0.000706981	1.30752	0.94959	0.00144469	2.60789	0.899861	0	2.90166	1	0	0.618752	1	0	1.80042	1	0	1.91611	1	0	1.3635	1	0	2.18501	1
ENSG00000196449	YRDC	0.00565585	-0.107522	1	0.00288939	-0.714035	1	0.028702	2.59354	0.14067	0.00798773	0.559858	0.832168	0.00699928	0.527404	1	0.00753397	0.643094	1	0.00355146	-0.373467	1	0	-1.23002	1
ENSG00000197982	C1orf122	0.0282792	0.325217	0.936744	0.0202257	-0.226683	1	0.00956735	-0.823229	1	0.0308098	0.45648	0.701407	0.0209979	-0.100042	1	0.0175793	-0.331815	1	0.0355146	0.682567	0.380182	0.00298552	-2.13692	0.354463
ENSG00000188786	MTF1	0.0954425	0.286454	0.866368	0.0953498	0.24353	1	0.14351	0.867175	0.393631	0.0901472	0.150603	0.970375	0.0769921	-0.0893948	1	0.085385	0.0719369	1	0.0230845	-1.88081	0.0207948	0.0597104	-0.448732	1
ENSG00000204084	INPP5B	0.0516096	0.684079	0.38181	0.0202257	-0.919845	0.722119	0.0621878	0.851037	0.52694	0.043362	0.269948	0.888543	0.0186648	-0.928506	1	0.0276246	-0.373394	1	0.0142059	-1.36543	0.170013	0.062696	0.854367	0.581898
ENSG00000183431	SF3A3	0.195127	-0.0216859	1	0.193589	-0.0260979	1	0.157861	-0.300893	1	0.236209	0.324838	0.689585	0.221644	0.193914	1	0.248621	0.375093	1	0.0603749	-1.7957	0.0121544	0.277654	0.544845	0.714014
ENSG00000183386	FHL3	0.00848377	-1.12133	0.203463	0.0260045	0.85582	0.661628	0.00956735	-0.25034	1	0.0353742	1.53129	0.0177392	0.0233309	0.674891	1	0.0125566	-0.180749	1	0	-3.40909	0.01009	0.00895657	-0.533806	1
ENSG00000183520	UTP11L	0.0579725	-0.399594	0.780092	0.089571	0.400298	0.921477	0.0478367	-0.476007	1	0.0912883	0.450807	0.563044	0.0653266	-0.10093	1	0.0652944	-0.0971847	1	0.0550477	-0.382456	0.906943	0.0985222	0.53551	0.804103
ENSG00000185668	POU3F1	0.000706981	-0.49984	1	0.00144469	0.800538	1	0	1.48663	1	0.00228221	1.20371	0.748331	0.00233309	1.57803	1	0	0.501075	1	0.00177573	1.14111	0.882213	0.00298552	1.96262	0.964521
ENSG00000238063	RP11-329N22.1	0.00141396	0.307515	1	0	-0.392107	1	0	1.48663	1	0	-0.796286	0.974189	0	0.385385	1	0.00753397	3.17915	0.338519	0.00177573	1.14111	0.882213	0.00298552	1.96262	0.964521
ENSG00000116954	RRAGC	0.0395909	0.385518	0.775797	0.0361173	0.189392	1	0.0430531	0.53243	0.807913	0.0296687	-0.149923	1	0.0163317	-0.909236	1	0.0452038	0.559178	1	0.019533	-0.723964	0.544327	0.0328407	0.0975498	1
ENSG00000228436	RP5-864K19.4	0.00777679	0.13759	1	0.0101129	0.653697	1	0.0191347	1.72109	0.362069	0.00912883	0.466748	0.951214	0.00466619	-0.199578	1	0.00753397	0.371792	1	0	-2.29947	0.12079	0.00597104	0.185013	1
ENSG00000214114	MYCBP	0.0233304	-0.593706	0.664603	0.0231151	-0.474569	1	0.0191347	-0.476848	1	0.0696074	1.52855	0.00386736	0.025664	-0.248821	1	0.0401812	0.418612	1	0.0142059	-1.12954	0.284954	0.0298552	0.000588115	1
ENSG00000174574	AKIRIN1	0.410756	0.0682245	1	0.546094	0.55098	0.65792	0.253535	-0.651788	1	0.394822	-0.00944275	1	0.538945	0.491822	1	0.47464	0.284661	1	0.106544	-2.00878	0.00400642	0.346321	-0.204366	1
ENSG00000168653	NDUFS5	0.73314	-0.45998	0.582109	1.37824	0.686672	0.462308	0.296588	-1.67469	0.405329	1.50055	0.896773	0.0579892	1.22021	0.435814	1	0.577605	-0.730988	1	0.371128	-1.42807	0.0345879	0.716525	-0.39762	1
ENSG00000127603	MACF1	0.256634	-0.67253	0.297564	0.472415	0.441883	0.820531	1.62645	2.38949	0.00304522	0.462147	0.424035	0.522913	0.289304	-0.358776	1	0.411857	0.192322	1	0.0408418	-3.26099	2.07166e-05	0.155247	-1.27277	0.553856
ENSG00000183682	BMP8A	0	0.307515	1	0	1.60789	1	0.00478367	5.48663	0.237557	0	1.20371	1	0	2.38538	1	0	2.50107	1	0	1.94846	1	0	2.76998	1
ENSG00000182109	RP11-69E11.4	0.00212094	-0.49984	1	0.00866816	1.95582	0.355143	0.014351	2.67927	0.258959	0	-1.88375	0.482256	0.00466619	1.06346	1	0.00251132	0.501075	1	0	-1.139	0.774016	0.00298552	0.769975	1
ENSG00000090621	PABPC4	0.11241	0.391039	0.723686	0.0809029	-0.220995	1	0.172212	0.96476	0.333949	0.0536319	-0.90481	0.266482	0.0723259	-0.362808	1	0.0351585	-1.39617	0.78057	0.124301	0.487184	0.434561	0.14032	0.661451	0.643557
ENSG00000163909	HEYL	0	-1.86241	0.535913	0.00288939	1.3855	0.966686	0	1.3167	1	0.00684662	3.42611	0.0142502	0	0.21546	1	0	0.33115	1	0	-0.221464	1	0	0.60005	1
ENSG00000116983	HPCAL4	0.00141396	-2.23681	0.0728657	0.0158916	1.49242	0.429404	0.014351	1.39916	0.552989	0.00684662	0.0568726	1	0.0326633	2.76871	0.016818	0	-1.70838	1	0	-2.26099	0.214711	0	-1.43948	0.981132
ENSG00000084072	PPIE	0.110996	-0.130171	1	0.111241	-0.0953895	1	0.0621878	-0.86589	0.934838	0.181436	0.790932	0.13315	0.0956569	-0.309761	1	0.105476	-0.157469	1	0.0426176	-1.53954	0.0392682	0.211972	0.934276	0.34047
ENSG00000116985	BMP8B	0	-0.277447	1	0.00144469	2.60789	0.899861	0	2.90166	1	0	0.618752	1	0	1.80042	1	0	1.91611	1	0.00177573	2.94846	0.425556	0	2.18501	1
ENSG00000198754	OXCT2	0.0127257	2.09601	0.0102414	0.00288939	-0.562032	1	0	-0.371355	1	0.00570552	0.203714	1	0	-1.4726	1	0	-1.35691	1	0.00355146	-0.221464	1	0.00298552	-0.0373797	1
ENSG00000261798	RP1-118J21.25	0	0.307515	1	0.00144469	3.60789	0.693333	0	3.48663	1	0	1.20371	1	0	2.38538	1	0	2.50107	1	0	1.94846	1	0	2.76998	1
ENSG00000043514	TRIT1	0.0318142	0.116832	1	0.0317833	0.131455	1	0.0765388	1.508	0.199185	0.0239632	-0.348082	0.96191	0.0443288	0.67389	1	0.0251132	-0.168777	1	0.0106544	-1.41411	0.176588	0.0298552	0.100124	1
ENSG00000116990	MYCL	0.00282792	3.62944	0.0727371	0	0.285965	1	0	2.1647	1	0	-0.118214	1	0	1.06346	1	0	1.17915	1	0	0.626533	1	0	1.44805	1
ENSG00000168389	MFSD2A	0.0304002	0.197091	1	0.0231151	-0.235382	1	0.0382694	0.634183	0.742986	0.0308098	0.216653	0.965453	0.00699928	-1.69143	0.721872	0.0175793	-0.532348	1	0.019533	-0.455261	0.917452	0.0656815	1.43556	0.158565
ENSG00000131236	CAP1	0.902108	0.0122687	1	0.794582	-0.200584	1	0.55969	-0.698501	1	1.39329	0.819854	0.0966375	0.573941	-0.690002	1	0.92919	0.0562104	1	0.257481	-1.92004	0.00463509	1.44499	0.752972	0.437743
ENSG00000131238	PPT1	0.234011	0.314048	0.77312	0.184921	-0.135767	1	0.167429	-0.245824	1	0.261313	0.473665	0.475586	0.29397	0.615846	0.919772	0.173281	-0.219829	1	0.0443933	-2.26847	0.00206444	0.143305	-0.497958	1
ENSG00000117000	RLF	0.212094	-0.104523	1	0.247043	0.173071	1	0.588392	1.50713	0.0865092	0.199693	-0.191723	1	0.233309	0.07637	1	0.354097	0.743931	0.78057	0.0355146	-2.73737	0.000353126	0.208987	-0.0901063	1
ENSG00000259943	RP1-39G22.7	0.00989774	-0.107522	1	0.0144469	0.607893	0.977193	0.00956735	0.371149	1	0.0182577	1.04325	0.297956	0.00933238	0.0634567	1	0.00502265	-0.614403	1	0.00177573	-1.77946	0.173686	0.0119421	0.448047	1
ENSG00000084073	ZMPSTE24	0.0820098	-0.553439	0.52817	0.108352	-0.00836568	1	0.162645	0.630067	0.542055	0.178012	0.90962	0.0696436	0.116655	0.118231	1	0.0954303	-0.187938	1	0.0621506	-0.864607	0.309719	0.107479	-0.000711025	1
ENSG00000049089	COL9A2	0.0318142	0.876881	0.230246	0.0101129	-1.03596	0.693333	0.0574041	1.61721	0.200447	0.0159755	-0.428554	0.865935	0.00699928	-1.31505	1	0.0226019	0.208293	1	0.0124301	-0.695395	0.668193	0.0268697	0.477193	1
ENSG00000084070	SMAP2	0.250271	0.044481	1	0.189255	-0.417834	1	0.387478	0.708469	0.444524	0.278429	0.230459	0.825778	0.174982	-0.510071	1	0.411857	0.842257	0.604872	0.0550477	-2.24998	0.00227125	0.37319	0.669104	0.580639
ENSG00000187801	ZFP69B	0.00919076	0.160674	1	0.0101129	0.39844	1	0.0239184	1.78619	0.305316	0.00456442	-0.796286	0.701407	0.00699928	0.0278327	1	0.00251132	-0.92519	1	0.00355146	-0.858894	0.705624	0.0238842	1.76998	0.239538
ENSG00000187815	ZFP69	0.00282792	2.04448	0.445392	0	-0.199462	1	0.00478367	2.90166	0.523416	0.0011411	0.618752	0.979749	0	0.57803	1	0	0.69372	1	0	0.141106	1	0	0.96262	1
ENSG00000238287	RP11-656D10.3	0.000706981	-0.86241	0.962779	0.00144469	0.437968	1	0.00478367	2.3167	0.664682	0.00342331	1.39636	0.57951	0	0.0634567	1	0.00251132	1.33115	1	0	-0.373467	1	0.00597104	2.35494	0.590575
ENSG00000164002	EXO5	0.00353491	-1.91488	0.0452578	0.0130022	0.229381	1	0.0191347	0.975664	0.627254	0.0239632	1.34122	0.124682	0.00933238	-0.125577	1	0.0175793	0.746187	1	0.00355146	-1.34922	0.341886	0.0238842	1.21198	0.524414
ENSG00000117010	ZNF684	0.00777679	-0.662111	0.77312	0.018781	0.923395	0.693333	0.0191347	1.05367	0.596363	0.00798773	-0.468711	0.965453	0.0116655	0.242427	1	0.0226019	1.20829	0.922564	0.00710293	-0.484498	0.956317	0.0119421	0.337016	1
ENSG00000117016	RIMS3	0.000706981	-0.0144127	1	0.00288939	2.19286	0.763425	0.00478367	3.1647	0.4793	0.0011411	0.881786	0.943219	0	0.800422	1	0	0.916112	1	0	0.363499	1	0	1.18501	1
ENSG00000272145	NFYC-AS1	0.0176745	0.58169	0.746824	0.0245598	1.10539	0.486507	0.028702	1.33978	0.39863	0.00570552	-1.1886	0.422074	0.00466619	-1.07405	1	0.0150679	0.354233	1	0	-3.139	0.0340152	0.0179131	0.623134	1
ENSG00000066136	NFYC	0.182401	-0.0593806	1	0.161806	-0.240813	1	0.282237	0.633628	0.513593	0.241914	0.458643	0.50407	0.174982	-0.0997031	1	0.17077	-0.135235	1	0.0763565	-1.37838	0.0583363	0.292581	0.705845	0.550737
ENSG00000117013	KCNQ4	0.000706981	2.30752	0.77312	0	1.60789	1	0	3.48663	1	0	1.20371	1	0	2.38538	1	0	2.50107	1	0	1.94846	1	0	2.76998	1
ENSG00000179862	CITED4	0	-1.01441	0.999186	0	0.285965	1	0	2.1647	1	0	-0.118214	1	0.00233309	2.38538	1	0.00251132	2.50107	1	0	0.626533	1	0.00597104	3.76998	0.246069
ENSG00000171793	CTPS1	0.0636283	-0.364599	0.839127	0.0722347	-0.0860039	1	0.162645	1.18128	0.237557	0.0992761	0.468389	0.529445	0.0793252	0.0800395	1	0.0577605	-0.393743	1	0.0230845	-1.76382	0.028464	0.143305	1.00965	0.31827
ENSG00000281207	SLFNL1-AS1	0	0.307515	1	0	1.60789	1	0.00478367	5.48663	0.237557	0	1.20371	1	0	2.38538	1	0	2.50107	1	0	1.94846	1	0	2.76998	1
ENSG00000010803	SCMH1	0.0233304	-0.159611	1	0.0245598	-0.00354176	1	0.0478367	1.07569	0.447842	0.0228221	-0.145436	1	0.025664	0.112366	1	0.0326472	0.47554	1	0.0106544	-1.16305	0.292213	0.0477684	1.06302	0.472596
ENSG00000235358	RP11-399E6.1	0	0.307515	1	0	1.60789	1	0	3.48663	1	0	1.20371	1	0	2.38538	1	0	2.50107	1	0.00177573	3.94846	0.26035	0	2.76998	1
ENSG00000127124	HIVEP3	0.0247443	-0.789346	0.366836	0.0173363	-1.15927	0.509608	0.0813224	1.23029	0.2959	0.0741718	1.29391	0.0186876	0.0186648	-0.944536	1	0.0251132	-0.52331	1	0.00355146	-3.01347	0.0042949	0.116435	1.86308	0.012212
ENSG00000197273	GUCA2A	0	-1.01441	1	0.00577878	4.92982	0.165935	0	2.1647	1	0	-0.118214	1	0	1.06346	1	0	1.17915	1	0	0.626533	1	0	1.44805	1
ENSG00000198815	FOXJ3	0.0904936	-0.177112	1	0.104018	0.0938139	1	0.272669	1.58972	0.093217	0.10384	0.0906513	1	0.118988	0.311037	1	0.120544	0.33115	1	0.0284117	-1.84977	0.0219949	0.0746381	-0.387566	1
ENSG00000177181	RIMKLA	0	0.307515	1	0	1.60789	1	0	3.48663	1	0	1.20371	1	0	2.38538	1	0	2.50107	1	0	1.94846	1	0.00298552	4.76998	0.4132
ENSG00000066185	ZMYND12	0.00282792	-0.277447	1	0.0115576	2.31839	0.0744958	0	0.238698	1	0.00342331	0.203714	1	0.00466619	0.882884	1	0	-0.746853	1	0.00177573	-0.221464	1	0	-0.477952	1
ENSG00000127125	PPCS	0.21068	0.173965	0.979902	0.23693	0.348506	0.949707	0.157861	-0.272969	1	0.244196	0.420525	0.534932	0.184314	-0.0658264	1	0.195883	0.0300683	1	0.0621506	-1.72553	0.0157971	0.155247	-0.319088	1
ENSG00000186409	CCDC30	0.00919076	0.359983	0.999186	0.0101129	0.563499	1	0.014351	1.27717	0.59168	0	-3.11821	0.0579545	0.0233309	1.93793	0.274063	0.0125566	0.956754	1	0.00177573	-1.33694	0.556191	0	-1.55195	0.99797
ENSG00000171960	PPIH	0.149173	0.0410824	1	0.102573	-0.566478	0.918748	0.0813224	-0.802881	0.960811	0.197411	0.548625	0.378788	0.125987	-0.214798	1	0.168259	0.235391	1	0.046169	-1.73752	0.0178102	0.301538	1.16628	0.136084
ENSG00000065978	YBX1	1.20399	0.311755	0.77312	0.908713	-0.219604	1	0.459233	-1.20262	0.657623	1.23125	0.306832	0.741535	0.802585	-0.399999	1	0.996996	-0.0619731	1	0.394212	-1.50301	0.0252781	1.88088	0.94509	0.246351
ENSG00000117385	P3H1	0.0332281	-0.842232	0.23553	0.0606771	0.265973	1	0.110024	1.18285	0.257988	0.0718896	0.581662	0.448933	0.0606605	0.269908	1	0.0602718	0.262288	1	0.0230845	-1.19255	0.192522	0.062696	0.32854	1
ENSG00000164008	C1orf50	0.0579725	-0.388908	0.795934	0.0664559	-0.0901836	1	0.0669714	-0.00308824	1	0.12438	1.06621	0.0317195	0.0793252	0.206329	1	0.0878964	0.367219	1	0.0159816	-2.14746	0.00897994	0.062696	-0.136915	1
ENSG00000177868	SVBP	0.121601	0.527825	0.446954	0.0823476	-0.220627	1	0.0621878	-0.538909	1	0.108405	0.241782	0.841114	0.0699928	-0.438496	1	0.107987	0.225797	1	0.0213088	-2.18715	0.00603468	0.137334	0.60005	0.709957
ENSG00000164010	ERMAP	0.0113117	0.394978	0.958262	0.00433408	-0.88396	0.928134	0.0191347	1.34912	0.475204	0.011411	0.415218	0.905648	0.0209979	1.42191	0.566014	0.00753397	0.00922153	1	0	-2.6365	0.062992	0.00597104	-0.168624	1
ENSG00000228192	RP11-342M1.3	0.00212094	0.722553	1	0	-0.562032	1	0	1.3167	1	0.0011411	0.203714	1	0.00933238	3.38538	0.130202	0	0.33115	1	0	-0.221464	1	0	0.60005	1
ENSG00000164011	ZNF691	0.00848377	0.364099	0.992063	0.00577878	-0.114573	1	0.014351	1.39916	0.551838	0.00798773	0.296823	1	0.00466619	-0.158936	1	0.00502265	-0.0432459	1	0.00532719	-0.139002	1	0.00895657	0.682512	1
ENSG00000117394	SLC2A1	0.0706981	0.0709091	1	0.0722347	0.110393	1	0.191347	1.62501	0.0941815	0.0650429	-0.0727313	1	0.0373295	-0.858069	1	0.11301	0.82988	0.78057	0.0142059	-2.24794	0.00924748	0.062696	-0.0789322	1
ENSG00000227533	SLC2A1-AS1	0.00141396	0.57055	1	0.00288939	1.87093	0.838551	0	1.67927	1	0.0011411	0.618752	1	0	0.57803	1	0.00251132	1.91611	1	0	0.141106	1	0	0.96262	1
ENSG00000117395	EBNA1BP2	0.139982	-0.0809995	1	0.127133	-0.21787	1	0.0861061	-0.718717	1	0.212245	0.692617	0.204997	0.123654	-0.239106	1	0.1331	-0.123416	1	0.0905623	-0.734803	0.416648	0.211972	0.60005	0.669271
ENSG00000243710	CFAP57	0	-0.277447	1	0	1.02293	1	0	2.90166	1	0.00228221	3.78868	0.179702	0	1.80042	1	0	1.91611	1	0	1.3635	1	0	2.18501	1
ENSG00000179178	TMEM125	0	-0.277447	1	0.00144469	2.60789	0.899861	0	2.90166	1	0	0.618752	1	0	1.80042	1	0	1.91611	1	0.00177573	2.94846	0.425556	0	2.18501	1
ENSG00000253313	C1orf210	0	-0.277447	1	0.00288939	4.19286	0.279769	0	2.90166	1	0	0.618752	1	0	1.80042	1	0	1.91611	1	0	1.3635	1	0	2.18501	1
ENSG00000066056	TIE1	0.000706981	2.30752	0.77312	0	1.60789	1	0	3.48663	1	0	1.20371	1	0	2.38538	1	0	2.50107	1	0	1.94846	1	0	2.76998	1
ENSG00000234694	RP1-92O14.3	0.00141396	-0.692485	1	0.00288939	0.607893	1	0.00478367	1.78619	0.74586	0.00456442	1.20371	0.585687	0.00699928	1.92595	0.946652	0	-0.30628	1	0	-0.858894	1	0.00298552	1.06954	1
ENSG00000117399	CDC20	0.00706981	-2.36234	0.000887212	0.00577878	-2.26	0.111917	0.0239184	-0.108321	1	0.0604785	1.35869	0.0374843	0.00233309	-2.83378	0.29556	0	-3.72774	0.149964	0.00355146	-2.67603	0.0271969	0.220929	3.75087	1.2623e-09
ENSG00000066322	ELOVL1	0.256634	0.264563	0.842844	0.218149	-0.0540726	1	0.248751	0.163337	0.944467	0.31038	0.580509	0.320629	0.156317	-0.55782	1	0.24611	0.143167	1	0.0408418	-2.55669	0.000583904	0.256755	0.208698	1
ENSG00000159479	MED8	0.0954425	-0.0270865	1	0.0852369	-0.196023	1	0.0669714	-0.464464	1	0.146061	0.76373	0.164915	0.0793252	-0.279748	1	0.0904077	-0.0773746	1	0.0799079	-0.2862	1	0.0776236	-0.295316	1
ENSG00000198198	SZT2	0.0296932	-0.0475796	1	0.0303386	0.0339016	1	0.0861061	1.66846	0.148191	0.0342331	0.227173	0.965453	0.0303302	0.0737986	1	0.0351585	0.299441	1	0.0106544	-1.43401	0.168083	0.0208987	-0.409934	1
ENSG00000178922	HYI	0.0438328	-0.00982543	1	0.0390067	-0.169715	1	0.0574041	0.493579	0.785126	0.0273865	-0.75976	0.478694	0.0583274	0.485912	1	0.0100453	-1.92519	0.435365	0.0941138	1.32831	0.0137271	0.0328407	-0.345502	1
ENSG00000142949	PTPRF	0	0.307515	1	0.00144469	3.60789	0.693333	0	3.48663	1	0	1.20371	1	0	2.38538	1	0	2.50107	1	0	1.94846	1	0	2.76998	1
ENSG00000066135	KDM4A	0.075647	0.102401	1	0.0361173	-1.06235	0.45876	0.119592	0.816378	0.447692	0.0958527	0.525642	0.491848	0.0653266	-0.114186	1	0.0904077	0.3886	1	0.0372904	-0.980124	0.267208	0.0865801	0.323719	1
ENSG00000236200	KDM4A-AS1	0.00212094	0.13759	1	0	-0.97707	1	0	0.901663	1	0.0011411	-0.255718	1	0.0116655	3.16299	0.0907354	0	-0.0838879	1	0	-0.636501	0.96393	0.00597104	2.03301	0.679759
ENSG00000126091	ST3GAL3	0.0261583	0.197891	1	0.0303386	0.452615	1	0.0382694	0.862135	0.567897	0.0171166	-0.496726	0.795323	0.0303302	0.464819	1	0.0226019	0.041643	1	0.00887866	-1.29947	0.209406	0.0298552	0.461222	1
ENSG00000229444	RP11-184I16.4	0	0.307515	1	0	1.60789	1	0	3.48663	1	0.0011411	3.20371	0.508826	0	2.38538	1	0	2.50107	1	0	1.94846	1	0	2.76998	1
ENSG00000117407	ARTN	0	-0.277447	1	0	1.02293	1	0.00956735	6.07159	0.106824	0	0.618752	1	0	1.80042	1	0	1.91611	1	0	1.3635	1	0	2.18501	1
ENSG00000237950	RP11-7O11.3	0	0.307515	1	0	1.60789	1	0	3.48663	1	0.0011411	3.20371	0.508826	0	2.38538	1	0	2.50107	1	0	1.94846	1	0	2.76998	1
ENSG00000117408	IPO13	0.0282792	0.0952118	1	0.0173363	-0.634182	1	0.0430531	0.831274	0.556949	0.0479264	1.09082	0.0960534	0.00466619	-2.08494	0.46105	0.0351585	0.489102	1	0.0106544	-1.25541	0.244491	0.0268697	0.114623	1
ENSG00000132768	DPH2	0.0933215	0.437985	0.640957	0.0621218	-0.307715	1	0.0478367	-0.565695	1	0.0833006	0.174763	0.950198	0.0629936	-0.250204	1	0.0979417	0.430685	1	0.0284117	-1.45192	0.0674465	0.101508	0.48563	0.84618
ENSG00000117410	ATP6V0B	0.891503	0.648286	0.185905	0.475304	-0.540006	0.916653	0.574041	-0.2083	1	0.659558	-0.00472886	1	0.42229	-0.692253	1	0.748375	0.195646	1	0.477672	-0.518238	0.643824	0.647858	-0.0302717	1
ENSG00000117411	B4GALT2	0.000706981	-1.27745	0.724515	0	-1.09255	1	0	0.786186	1	0.00342331	0.881786	0.857196	0	-0.315055	1	0	-0.199365	1	0.0124301	3.3635	0.00323403	0.00298552	1.18501	1
ENSG00000159214	CCDC24	0.0127257	1.55544	0.130888	0.00288939	-0.807145	1	0.00478367	0.442232	1	0.00342331	-0.750482	0.867743	0	-1.70208	1	0.00753397	0.546878	1	0.00177573	-1.09593	0.667098	0.0149276	1.49696	0.574446
ENSG00000196517	SLC6A9	0.00212094	0.307515	1	0.00288939	1.02293	1	0	1.02719	1	0	-1.25572	0.614824	0.00233309	1.06346	1	0	0.041643	1	0.00532719	1.94846	0.248635	0.00298552	1.44805	1
ENSG00000230615	RP5-1198O20.4	0.000706981	0.722553	1	0	0.607893	1	0	2.48663	1	0	0.203714	1	0	1.38538	1	0	1.50107	1	0.00177573	2.3635	0.553503	0.00298552	3.18501	0.700111
ENSG00000178028	DMAP1	0.0855447	0.0287994	1	0.0751241	-0.175939	1	0.162645	1.03471	0.3063	0.0947116	0.212327	0.906185	0.09799	0.260903	1	0.0753397	-0.140919	1	0.0284117	-1.61153	0.0448634	0.11345	0.489323	0.864397
ENSG00000117419	ERI3	0.0714051	0.0199388	1	0.0635665	-0.157642	1	0.0478367	-0.463333	1	0.0969938	0.58013	0.397408	0.0559943	-0.319487	1	0.0678058	-0.0269608	1	0.0390661	-0.885529	0.323165	0.107479	0.684808	0.639726
ENSG00000187147	RNF220	0.0275723	0.15371	1	0.0317833	0.403534	1	0.0430531	0.913736	0.546246	0.0285276	0.217653	0.965453	0.0163317	-0.533478	1	0.0200906	-0.235891	1	0.0142059	-0.788504	0.644888	0.0268697	0.197086	1
ENSG00000126106	TMEM53	0.0176745	0.125312	1	0.0101129	-0.658894	0.984311	0	-1.90569	0.495856	0.0410797	1.8282	0.0013545	0.00933238	-0.614615	1	0.0100453	-0.498925	1	0.00355146	-1.82413	0.097071	0.0149276	0.0511569	1
ENSG00000198520	C1orf228	0.0332281	-1.40214	0.00741354	0.0202257	-1.92401	0.0339097	0.0526204	-0.379623	1	0.11411	0.834019	0.146365	0.244975	2.11331	0.000221205	0.110498	0.684589	1	0.00177573	-4.54339	2.13058e-05	0.11345	0.719987	0.620413
ENSG00000142945	KIF2C	0.00141396	-3.23681	0.000102995	0.00722347	-0.873234	0.869161	0.00478367	-0.663121	1	0.0342331	1.76559	0.00399545	0	-2.78454	0.312312	0.00251132	-1.64867	0.904155	0.00355146	-1.59586	0.182517	0.0895657	3.33185	3.74189e-07
ENSG00000225721	RP11-269F19.2	0.00212094	0.722553	1	0	-0.562032	1	0	1.3167	1	0.00228221	0.981322	0.989891	0.00233309	1.38538	1	0	0.33115	1	0	-0.221464	1	0.00597104	2.54758	0.524414
ENSG00000142937	RPS8	24.5068	0.661532	0.16026	15.8468	-0.220889	1	5.01807	-1.9001	0.208838	13.5244	-0.496941	0.537856	26.4503	0.611034	0.983671	24.169	0.458903	1	5.80664	-1.76199	0.00468682	18.3371	0.0179522	1
ENSG00000142959	BEST4	0.00212094	0.985587	0.926376	0.00288939	1.60789	0.899861	0	1.48663	1	0.0011411	0.396359	1	0	0.385385	1	0	0.501075	1	0.00177573	1.14111	0.882213	0	0.769975	1
ENSG00000173846	PLK3	0.0926145	-1.21414	0.0113246	0.40018	1.46945	0.00239836	0.420963	1.3167	0.152105	0.23735	0.499562	0.460415	0.284638	0.744816	0.775508	0.0778511	-1.24376	0.826164	0.026636	-2.82303	0.000409234	0.0477684	-1.9124	0.218503
ENSG00000188396	TCTEX1D4	0	-0.692485	1	0	0.607893	1	0.00478367	3.90166	0.38051	0.00228221	2.78868	0.40439	0	1.38538	1	0	1.50107	1	0	0.948461	1	0	1.76998	1
ENSG00000222009	BTBD19	0.00565585	-0.222999	1	0.0115576	1.07738	0.769061	0.0239184	2.21361	0.253549	0.00798773	0.448827	0.965453	0.00699928	0.431188	1	0.00251132	-0.543319	1	0.00177573	-1.09593	0.826586	0	-1.31749	1
ENSG00000117425	PTCH2	0.0325211	0.322945	0.938116	0.0173363	-0.680352	0.999183	0.0621878	1.3167	0.27886	0.0171166	-0.750482	0.587447	0.0139986	-0.862543	1	0.0125566	-0.980052	1	0.0532719	1.13447	0.0776612	0.0328407	0.354938	1
ENSG00000070785	EIF2B3	0.0678702	0.179508	0.999186	0.0491196	-0.360856	1	0.0669714	0.193844	0.987724	0.0696074	0.209543	0.915773	0.0676597	0.168154	1	0.0527378	-0.204401	1	0.0443933	-0.495757	0.741803	0.0806091	0.442904	0.91119
ENSG00000126107	HECTD3	0.0395909	-0.00934171	1	0.037562	-0.0634843	1	0.0908898	1.32474	0.240164	0.0524908	0.510375	0.549687	0.0163317	-1.19204	0.973428	0.0200906	-0.898856	1	0.0213088	-0.890258	0.406891	0.068667	0.903727	0.509517
ENSG00000126088	UROD	0.0813028	-0.0488227	1	0.0751241	-0.15604	1	0.014351	-2.18933	0.305347	0.119816	0.66954	0.266183	0.0769921	-0.0932064	1	0.0627831	-0.394675	1	0.0497205	-0.77852	0.401818	0.149276	0.942555	0.371939
ENSG00000162415	ZSWIM5	0	0.307515	1	0	1.60789	1	0.00478367	5.48663	0.237557	0	1.20371	1	0	2.38538	1	0	2.50107	1	0	1.94846	1	0	2.76998	1
ENSG00000281912	LINC01144	0	-0.692485	1	0.00144469	2.02293	0.9912	0.00478367	3.90166	0.383919	0.0011411	1.61875	0.804619	0	1.38538	1	0	1.50107	1	0	0.948461	1	0	1.76998	1
ENSG00000186603	HPDL	0	-1.86241	0.535913	0	-0.562032	1	0.00478367	2.48663	0.644554	0.00228221	0.981322	0.989891	0.00466619	2.16299	0.983671	0	0.33115	1	0.00355146	1.72607	0.454129	0.00298552	1.76998	1
ENSG00000132781	MUTYH	0.0424189	-0.293129	0.94959	0.0433408	-0.186104	1	0.0956735	1.06516	0.337918	0.0696074	0.634348	0.37963	0.0513281	0.108047	1	0.0627831	0.420155	1	0.00887866	-2.37347	0.00906783	0.062696	0.422052	0.964124
ENSG00000132773	TOE1	0.0919076	0.126619	1	0.0939051	0.152441	1	0.14351	0.807827	0.439288	0.0775951	-0.175602	1	0.107322	0.366326	1	0.102964	0.300935	1	0.0159816	-2.43697	0.00347734	0.110464	0.410572	0.922204
ENSG00000070759	TESK2	0.0537306	0.819414	0.19725	0.018781	-1.0026	0.693333	0.0813224	1.27285	0.287771	0.00798773	-2.26389	0.00589004	0.0303302	-0.225113	1	0.0753397	1.18848	0.428404	0.0159816	-1.18082	0.251489	0.0537394	0.642863	0.79207
ENSG00000280670	CCDC163P	0.00494887	-0.977887	0.520685	0.00577878	-0.462496	1	0	-1.03694	0.895604	0.0171166	1.24952	0.164963	0.00699928	-0.04088	1	0.00502265	-0.373394	1	0.0142059	0.870459	0.436686	0.0179131	1.2554	0.56016
ENSG00000132763	MMACHC	0.00777679	0.892478	0.732749	0.00288939	-0.451001	1	0.00478367	0.786186	0.996329	0.00570552	0.329245	1	0.00466619	0.326491	1	0.00251132	-0.199365	1	0.00710293	0.746827	0.726102	0	-0.984912	1
ENSG00000117450	PRDX1	1.20258	0.0529114	1	1.00695	-0.25137	1	0.41618	-1.52435	0.476604	1.30999	0.198075	0.918287	0.688263	-0.821696	1	0.848828	-0.498925	1	0.83637	-0.53822	0.614368	3.05717	1.56132	0.0137813
ENSG00000117448	AKR1A1	0.397323	0.390581	0.634776	0.164695	-1.1079	0.263745	0.215265	-0.615521	1	0.345755	0.0831351	1	0.16565	-1.04646	0.871142	0.354097	0.115546	1	0.413745	0.375883	0.518239	0.462756	0.533777	0.707146
ENSG00000132780	NASP	0.537306	-0.0937117	1	0.650112	0.244967	1	0.736686	0.409604	0.670257	0.652712	0.26413	0.760903	0.492283	-0.208059	1	0.52989	-0.0923694	1	0.149161	-2.03339	0.00331011	0.976266	0.873089	0.33309
ENSG00000159588	CCDC17	0.00141396	1.30752	0.82142	0	0.285965	1	0	2.1647	1	0.0011411	1.20371	0.915773	0	1.06346	1	0	1.17915	1	0	0.626533	1	0.00298552	2.76998	0.79207
ENSG00000159592	GPBP1L1	0.139275	0.0511756	1	0.174808	0.437968	0.862996	0.229616	0.820565	0.398001	0.159755	0.293417	0.755108	0.125987	-0.100042	1	0.115521	-0.229739	1	0.019533	-2.83071	0.000458698	0.155247	0.226433	1
ENSG00000159596	TMEM69	0.0410049	-0.597744	0.536994	0.0462302	-0.29608	1	0.0574041	0.12637	1	0.0707485	0.419443	0.629062	0.0559943	0.0348875	1	0.0954303	0.873588	0.768939	0.00887866	-2.56461	0.00417962	0.14032	1.49696	0.0534306
ENSG00000197429	IPP	0.0240374	-0.249702	1	0.0173363	-0.657452	0.963662	0.0430531	0.808554	0.630434	0.0467853	1.01107	0.113602	0.0443288	0.82467	0.94987	0.0226019	-0.176997	1	0.00710293	-1.78489	0.0672309	0.0238842	-0.0713271	1
ENSG00000086015	MAST2	0.00353491	-1.46507	0.317879	0.00577878	-0.462496	1	0.0334857	2.20122	0.204604	0.00912883	0.125711	1	0.00699928	-0.04088	1	0.00251132	-0.990778	1	0.00177573	-1.54339	0.43279	0.0477684	2.95055	0.00643357
ENSG00000117461	PIK3R3	0.00353491	-2.19498	0.00956741	0.0245598	0.970463	0.618732	0.0382694	1.63418	0.250619	0.0376564	1.96925	0.00160936	0.00466619	-1.1794	1	0	-2.68875	0.479484	0.00887866	-0.554039	0.895354	0.00597104	-0.794809	1
ENSG00000227857	RP4-533D7.5	0	0.307515	1	0.00144469	3.60789	0.693333	0	3.48663	1	0	1.20371	1	0	2.38538	1	0	2.50107	1	0	1.94846	1	0	2.76998	1
ENSG00000117472	TSPAN1	0.00212094	-1.69248	1	0.0404514	4.65852	0.126726	0	-0.642657	1	0.0011411	-1.88375	1	0.00233309	-0.702078	1	0	-1.62821	1	0.00177573	-1.139	0.907654	0	-1.35931	1
ENSG00000085998	POMGNT1	0.00848377	-0.16197	1	0.00722347	-0.233409	1	0.0239184	1.64532	0.344867	0.0171166	1.15932	0.286804	0.00933238	0.247881	1	0.00502265	-0.437525	1	0.00532719	-0.543392	0.905361	0.00298552	-0.784614	1
ENSG00000171357	LURAP1	0	0.307515	1	0	1.60789	1	0	3.48663	1	0.0011411	3.20371	0.508826	0	2.38538	1	0	2.50107	1	0	1.94846	1	0	2.76998	1
ENSG00000085999	RAD54L	0	-4.18434	0.000219954	0	-2.88396	0.122061	0.00956735	0.645324	1	0.0273865	2.45525	0.000182054	0.00233309	-1.07405	1	0.00251132	-0.958357	1	0.00355146	-0.892841	0.558513	0.0417973	2.72267	0.0023518
ENSG00000132128	LRRC41	0.0989774	-0.185928	1	0.109797	0.0260565	1	0.138727	0.404832	0.739906	0.150626	0.597218	0.342461	0.109655	0.0337093	1	0.123055	0.214193	1	0.0532719	-1.08318	0.177403	0.0985222	-0.119842	1
ENSG00000173660	UQCRH	1.30792	0.365565	0.70448	0.771467	-0.57901	0.893479	0.167429	-2.73442	0.141271	1.33281	0.345605	0.682181	0.937904	-0.248845	1	1.0874	-0.0172749	1	0.761789	-0.584407	0.54804	1.65398	0.641955	0.56683
ENSG00000117481	NSUN4	0.0699911	0.223451	0.94959	0.0577878	-0.116704	1	0.0956735	0.694068	0.543746	0.0524908	-0.291546	0.965453	0.0816583	0.446785	1	0.0652944	0.101144	1	0.0213088	-1.5751	0.055474	0.0955367	0.690248	0.663236
ENSG00000117480	FAAH	0.00424189	0.11487	1	0.0101129	1.701	0.4731	0.00956735	1.74966	0.564976	0.0011411	-1.1886	0.753212	0.00233309	-0.00693268	1	0	-0.958357	1	0.00355146	0.211496	1	0.00597104	1.03301	0.971443
ENSG00000079277	MKNK1	0.0544376	-0.220864	1	0.0693453	0.233918	1	0.0813224	0.501733	0.711035	0.0821595	0.548049	0.475651	0.0653266	0.145334	1	0.0527378	-0.17392	1	0.026636	-1.21645	0.150599	0.068667	0.230816	1
ENSG00000142961	MOB3C	0.0247443	-0.166416	1	0.037562	0.594596	0.832783	0.0239184	0.0492206	1	0.0285276	0.122794	1	0.0116655	-1.05202	1	0.0627831	1.42015	0.189155	0.00887866	-1.48894	0.133085	0.0238842	-0.0487845	1
ENSG00000123472	ATPAF1	0.0120187	-0.453297	0.888649	0.00722347	-0.996969	0.755118	0.0239184	0.881764	0.716301	0.0228221	0.73805	0.508826	0.0209979	0.598788	1	0.0150679	0.138505	1	0.0106544	-0.414109	1	0.0268697	0.983379	0.63099
ENSG00000186118	TEX38	0.000706981	1.30752	0.94959	0.00144469	2.60789	0.899861	0	2.90166	1	0	0.618752	1	0	1.80042	1	0	1.91611	1	0	1.3635	1	0	2.18501	1
ENSG00000159658	EFCAB14	0.199369	0.0902299	1	0.174808	-0.139089	1	0.339641	0.893339	0.329959	0.221374	0.268013	0.783263	0.212312	0.179326	1	0.261178	0.507961	1	0.0337389	-2.57667	0.000745068	0.170175	-0.158313	1
ENSG00000225506	CYP4A22-AS1	0	0.307515	1	0	1.60789	1	0.00478367	5.48663	0.237557	0	1.20371	1	0	2.38538	1	0	2.50107	1	0	1.94846	1	0	2.76998	1
ENSG00000162366	PDZK1IP1	0	-1.49984	1	0.00866816	5.41525	0.11841	0	1.67927	1	0	-0.603641	1	0	0.57803	1	0	0.69372	1	0	0.141106	1	0	0.96262	1
ENSG00000123473	STIL	0.00777679	-0.751378	0.77312	0.00433408	-1.25009	0.756548	0.0334857	1.73174	0.270956	0.0262454	1.54075	0.0627455	0	-2.54535	0.651944	0.00502265	-0.796606	1	0.00532719	-0.90952	0.636381	0.0328407	1.71108	0.216265
ENSG00000162368	CMPK1	0.117359	-0.215671	0.992063	0.158916	0.33622	0.979693	0.0813224	-0.640365	1	0.189423	0.680528	0.22279	0.100323	-0.391198	1	0.110498	-0.240692	1	0.0887866	-0.598282	0.569242	0.146291	0.192244	1
ENSG00000237424	FOXD2-AS1	0.000706981	0.722553	0.999202	0.00144469	2.02293	0.985686	0.00478367	3.90166	0.380185	0	0.203714	1	0	1.38538	1	0	1.50107	1	0	0.948461	1	0	1.76998	1
ENSG00000186564	FOXD2	0	-0.277447	1	0.00144469	2.60789	0.899861	0	2.90166	1	0	0.618752	1	0	1.80042	1	0	1.91611	1	0	1.3635	1	0.00298552	3.76998	0.580639
ENSG00000132122	SPATA6	0.00919076	1.65544	0.119238	0.00288939	-0.266576	1	0.00956735	1.61216	0.604236	0	-2.38125	0.237303	0.00233309	-0.138177	1	0.0100453	1.50107	0.989475	0	-1.6365	0.45458	0.00298552	0.246413	1
ENSG00000186094	AGBL4	0.000706981	2.30752	0.77312	0	1.60789	1	0	3.48663	1	0	1.20371	1	0	2.38538	1	0	2.50107	1	0	1.94846	1	0	2.76998	1
ENSG00000162373	BEND5	0.0346421	1.52511	0.00401297	0	-3.91567	0.00442465	0	-2.03694	0.443051	0.00228221	-2.70318	0.00751093	0.0116655	-0.472596	1	0.0602718	2.05747	0.0141396	0	-3.5751	0.00664718	0.0328407	1.01509	0.608186
ENSG00000162374	ELAVL4	0.00706981	3.76695	0.00135197	0	-0.97707	1	0	0.901663	1	0	-1.38125	0.62431	0.00233309	0.925953	1	0	-0.0838879	1	0	-0.636501	0.96393	0	0.185013	1
ENSG00000185104	FAF1	0.0120187	-0.931951	0.408726	0.0288939	0.642658	0.899861	0.028702	0.709018	0.735587	0.0353742	1.05397	0.192092	0.00699928	-1.24397	1	0.0125566	-0.513876	1	0.0106544	-0.829146	0.610473	0.0388118	1.1016	0.508195
ENSG00000123080	CDKN2C	0.00424189	-1.40869	0.148328	0.00433408	-1.00682	0.889703	0	-1.21381	0.737786	0.0125521	0.431125	0.915773	0.00699928	-0.229325	1	0	-2.19937	0.78057	0.0213088	1.32697	0.108065	0.0477684	2.68751	0.00146207
ENSG00000203356	LINC01562	0.000706981	1.30752	0.945414	0	1.02293	1	0.00478367	4.48663	0.319432	0	0.618752	1	0	1.80042	1	0	1.91611	1	0	1.3635	1	0	2.18501	1
ENSG00000123091	RNF11	0.0820098	-0.15751	1	0.145914	0.879439	0.241725	0.129159	0.60748	0.589642	0.117534	0.511836	0.470535	0.121321	0.517115	1	0.0577605	-0.614403	1	0.019533	-2.20804	0.00541252	0.0149276	-2.40661	0.0986849
ENSG00000085831	TTC39A	0.000706981	0.722553	1	0	0.607893	1	0	2.48663	1	0.0011411	1.61875	0.825778	0	1.38538	1	0	1.50107	1	0.00177573	2.3635	0.553503	0	1.76998	1
ENSG00000085832	EPS15	0.232597	0.0609691	1	0.21237	-0.0970388	1	0.373127	0.776386	0.39929	0.228221	0.0218757	1	0.116655	-0.994758	0.957637	0.210951	-0.095159	1	0.0550477	-2.12969	0.00342568	0.57322	1.51694	0.0171359
ENSG00000227070	RP11-191G24.1	0.00212094	-1.27745	0.495859	0.00144469	-1.09255	0.942175	0	-0.268262	1	0.00342331	-0.381248	0.988645	0	-1.3695	1	0	-1.25381	1	0	-1.80643	0.320196	0.0567249	5.0919	4.21795e-10
ENSG00000117859	OSBPL9	0.149173	0.186813	0.975703	0.0953498	-0.569192	0.920633	0.253535	0.967718	0.311684	0.133509	-0.0299869	1	0.114322	-0.253847	1	0.153191	0.200242	1	0.0870108	-0.690771	0.472473	0.194059	0.568817	0.714872
ENSG00000078618	NRDC	0.238253	-0.383041	0.77312	0.231151	-0.369529	1	0.583608	1.0782	0.237557	0.381129	0.496334	0.430746	0.310302	0.112738	1	0.32145	0.168006	1	0.154489	-0.981201	0.200072	0.376176	0.412146	0.865377
ENSG00000266993	RP4-657D16.3	0	-0.692485	0.992063	0.00288939	3.19286	0.45876	0	2.48663	1	0	0.203714	1	0	1.38538	1	0	1.50107	1	0.00177573	2.3635	0.553503	0	1.76998	1
ENSG00000169213	RAB3B	0	0.307515	1	0	1.60789	1	0	3.48663	1	0	1.20371	1	0	2.38538	1	0	2.50107	1	0.00177573	3.94846	0.26035	0	2.76998	1
ENSG00000117862	TXNDC12	0.256634	0.164258	0.990503	0.241264	0.0344261	1	0.172212	-0.447304	1	0.292123	0.378031	0.599151	0.296303	0.363017	1	0.210951	-0.170352	1	0.122525	-1.02292	0.172095	0.191073	-0.314874	1
ENSG00000198841	KTI12	0.0657493	0.0483231	1	0.0924604	0.641576	0.635434	0.0478367	-0.320729	1	0.0684662	0.123224	1	0.0653266	0.0634567	1	0.0803624	0.385597	1	0.0284117	-1.20248	0.153124	0.0417973	-0.571062	1
ENSG00000223390	RP11-91A18.4	0.00141396	0.57055	1	0.00577878	3.34486	0.102341	0	1.67927	1	0	-0.603641	0.965453	0	0.57803	1	0	0.69372	1	0	0.141106	1	0	0.96262	1
ENSG00000134717	BTF3L4	0.179573	0.0141565	1	0.158916	-0.184531	1	0.129159	-0.440729	1	0.220233	0.381562	0.605758	0.167983	-0.0812156	1	0.243599	0.50476	1	0.0603749	-1.64506	0.0221217	0.271683	0.671485	0.580639
ENSG00000157077	ZFYVE9	0.00282792	-0.955519	0.829528	0.0101129	1.21558	0.79709	0.0239184	2.54803	0.216235	0.00570552	0.265115	1	0.0116655	1.44679	0.946652	0	-1.30628	1	0	-1.85889	0.446527	0.00298552	0.0150877	1
ENSG00000154222	CC2D1B	0.0445398	0.0691107	1	0.0505643	0.294002	1	0.0669714	0.74966	0.580076	0.0524908	0.365985	0.72855	0.0443288	0.0999825	1	0.0401812	-0.0408192	1	0.0124301	-1.74503	0.0531782	0.0388118	-0.0737216	1
ENSG00000085840	ORC1	0.00565585	-1.04612	0.396317	0.00144469	-2.12003	0.236857	0.0239184	1.45688	0.379987	0.0148344	0.653517	0.676915	0.00233309	-1.34254	1	0.00251132	-1.22685	1	0.00532719	-0.723964	0.642633	0.062696	3.18501	1.82758e-05
ENSG00000134748	PRPF38A	0.134326	-0.372444	0.780732	0.164695	0.0271182	1	0.148294	-0.103961	1	0.245337	0.761385	0.142852	0.181981	0.18932	1	0.163236	0.0199479	1	0.046169	-1.89656	0.00923865	0.244813	0.653162	0.590269
ENSG00000134744	ZCCHC11	0.316021	0.102246	1	0.209481	-0.584907	0.899861	0.966302	1.83229	0.0304644	0.221374	-0.517631	0.613905	0.349964	0.246579	1	0.477152	0.745348	0.78057	0.0852351	-1.92064	0.00732785	0.307509	0.0431021	1
ENSG00000272371	RP11-25O10.2	0	0.307515	1	0	1.60789	1	0.00478367	5.48663	0.237557	0	1.20371	1	0	2.38538	1	0	2.50107	1	0	1.94846	1	0	2.76998	1
ENSG00000116157	GPX7	0.0480747	-0.404139	0.795726	0.0361173	-0.76313	0.77446	0.0191347	-1.37136	0.640249	0.0718896	0.351965	0.706511	0.0676597	0.242427	1	0.0652944	0.189873	1	0.0870108	0.65568	0.277442	0.0865801	0.627017	0.720403
ENSG00000182183	FAM159A	0.0996844	1.09971	0.0115447	0.0346727	-0.882677	0.686097	0.0478367	-0.258514	1	0.0262454	-1.35087	0.0596598	0.0443288	-0.452558	1	0.158213	1.58221	0.0305753	0.0142059	-2.09593	0.0123005	0.0477684	-0.317488	1
ENSG00000162377	COA7	0.0141396	0.414431	0.909103	0.0158916	0.607893	1	0.00956735	0.238698	1	0.0136932	0.349565	0.94786	0.00466619	-0.862543	1	0.00753397	-0.30628	1	0.00355146	-1.29947	0.351912	0.0179131	0.84941	0.834808
ENSG00000162378	ZYG11B	0.0197955	0.258606	0.992063	0.0115576	-0.54411	1	0.0239184	0.696549	0.786889	0.011411	-0.622257	0.761047	0.0396626	1.40556	0.41443	0.0200906	0.349072	1	0.00710293	-1.12193	0.440406	0.0208987	0.430125	1
ENSG00000203995	ZYG11A	0.00353491	1.57055	0.578915	0	-0.714035	1	0	1.1647	1	0	-1.11821	0.783885	0	0.0634567	1	0	0.179147	1	0	-0.373467	0.953043	0.0119421	3.50694	0.0572568
ENSG00000121310	ECHDC2	0.0777679	-0.448816	0.738614	0.131467	0.509403	0.774109	0.200914	1.12173	0.245229	0.148344	0.765462	0.179702	0.174982	0.953832	0.490355	0.0401812	-1.28491	0.827703	0.0142059	-2.77946	0.00107427	0.0358263	-1.41528	0.5175
ENSG00000116171	SCP2	0.247443	-0.211572	0.992063	0.280271	0.0328289	1	0.129159	-1.08214	0.753497	0.439325	0.872844	0.0639748	0.284638	0.0587726	1	0.226019	-0.297192	1	0.0958895	-1.61669	0.0208107	0.397074	0.579856	0.666023
ENSG00000157184	CPT2	0.0212094	-0.323251	0.952807	0.0231151	-0.0860039	1	0.00956735	-0.882608	0.912276	0.0445031	1.0827	0.0825819	0.0186648	-0.327333	1	0.0175793	-0.393743	1	0.0142059	-0.764257	0.518662	0.0447828	0.975559	0.506982
ENSG00000162384	C1orf123	0.0834238	-0.228119	0.992063	0.108352	0.255908	1	0.0717551	-0.320729	1	0.152908	0.918586	0.071621	0.09799	0.0939731	1	0.0527378	-0.827396	1	0.0319632	-1.60127	0.0355316	0.116435	0.363983	0.975308
ENSG00000259818	RP5-1024G6.7	0	-2.59938	0.216153	0.00866816	2.24532	0.245656	0.00956735	2.37115	0.422462	0.00228221	0.0882368	1	0.00466619	1.26991	1	0.00251132	0.69372	1	0	-0.958429	0.750293	0.00298552	0.96262	1
ENSG00000162385	MAGOH	0.441156	-0.0930225	1	0.579322	0.387809	0.897196	0.196131	-1.24582	0.638749	0.560282	0.346138	0.631568	0.508615	0.154547	1	0.532401	0.225956	1	0.12075	-2.05023	0.00310896	0.650844	0.539138	0.698528
ENSG00000226754	RP5-1024G6.5	0.00212094	0.307515	1	0.00433408	1.60789	0.748581	0	1.02719	1	0.00228221	0.618752	1	0.00233309	1.06346	1	0.00251132	1.17915	1	0	-0.51097	0.956619	0	0.310544	1
ENSG00000157193	LRP8	0.00494887	0.400625	1	0.00144469	-0.784424	1	0.014351	2.2387	0.337638	0.00570552	0.701214	0.852247	0.00233309	-0.00693268	1	0	-0.958357	1	0	-1.51097	0.633887	0.0119421	1.92198	0.466194
ENSG00000225675	RP4-784A16.5	0.000706981	-0.0144127	1	0.00288939	2.19286	0.718358	0	1.90166	1	0	-0.381248	0.965453	0.00233309	2.06346	1	0	0.916112	1	0	0.363499	1	0.00298552	2.44805	0.864397
ENSG00000230138	RP11-117D22.2	0.00777679	1.89248	0.095845	0	-1.64003	0.815062	0	0.238698	1	0.0011411	-0.966211	0.771345	0.00233309	0.21546	1	0.00502265	0.998574	1	0.00177573	-0.221464	1	0.00597104	1.26747	0.926382
ENSG00000058804	NDC1	0.0240374	-0.964081	0.156006	0.0288939	-0.515489	1	0.0191347	-0.828071	0.977739	0.0581963	0.656226	0.360147	0.0326633	-0.269967	1	0.0251132	-0.631951	1	0.0142059	-1.48894	0.0919798	0.182117	2.57442	7.13759e-06
ENSG00000058799	YIPF1	0.036763	-0.0938472	1	0.0274492	-0.504807	1	0.028702	-0.245178	1	0.0559141	0.687699	0.35007	0.0419957	0.190369	1	0.0276246	-0.413809	1	0.0319632	-0.246555	1	0.0537394	0.574959	0.839099
ENSG00000081870	HSPB11	0.133619	-0.370557	0.786071	0.11991	-0.47957	1	0.0813224	-0.950779	0.858168	0.302393	1.20371	0.00542411	0.0933238	-0.821213	1	0.118032	-0.46471	1	0.0657021	-1.37347	0.0583363	0.352292	1.25753	0.0836038
ENSG00000116212	LRRC42	0.038177	0.0554521	1	0.0288939	-0.366112	1	0.0191347	-0.691292	1	0.0581963	0.838065	0.183556	0.0326633	-0.125577	1	0.0226019	-0.636429	1	0.0124301	-1.52727	0.0876582	0.0746381	1.14849	0.303212
ENSG00000116209	TMEM59	0.530236	-0.65058	0.288813	0.817697	0.156115	1	0.765388	0.0411098	1	0.972221	0.480684	0.431608	0.837581	0.185058	1	0.597695	-0.342051	1	1.0246	0.529529	0.296712	0.492611	-0.629361	1
ENSG00000116205	TCEANC2	0.0169675	-0.440946	0.866072	0.00866816	-1.25718	0.540999	0.0191347	0.108114	1	0.0422209	1.30189	0.0379689	0.0233309	0.230107	1	0.0251132	0.345796	1	0.00887866	-1.15308	0.335157	0.0328407	0.755025	0.816326
ENSG00000215883	CYB5RL	0	-0.692485	0.992063	0	0.607893	1	0	2.48663	1	0.0011411	1.61875	0.825778	0	1.38538	1	0.00251132	2.91611	1	0.00177573	2.3635	0.553503	0	1.76998	1
ENSG00000116221	MRPL37	0.135033	-0.244513	0.958453	0.101129	-0.660212	0.824736	0.0669714	-1.13786	0.737492	0.254466	0.958501	0.0439911	0.102656	-0.594437	1	0.140634	-0.113119	1	0.0568234	-1.503	0.038392	0.367219	1.42268	0.0350487
ENSG00000157216	SSBP3	0.0169675	-0.388478	0.940055	0.0288939	0.590819	0.900641	0.0239184	0.427732	0.977739	0.0262454	0.431125	0.748331	0.0373295	0.997114	0.81218	0	-3.21317	0.197276	0.0124301	-0.666249	0.653122	0.0268697	0.506941	1
ENSG00000198711	SSBP3-AS1	0	0.307515	1	0	1.60789	1	0	3.48663	1	0	1.20371	1	0.00233309	4.38538	0.775508	0	2.50107	1	0	1.94846	1	0	2.76998	1
ENSG00000162390	ACOT11	0	-1.27745	0.829528	0.00288939	2.19286	0.718358	0.00478367	3.1647	0.511553	0	-0.381248	0.965453	0.00233309	2.06346	1	0	0.916112	1	0.00177573	1.62653	0.741803	0	1.18501	1
ENSG00000243725	TTC4	0.0353491	0.0610775	1	0.037562	0.182871	1	0.0430531	0.468704	0.838448	0.0513497	0.749996	0.297956	0.0279971	-0.227058	1	0.0251132	-0.370411	1	0.0106544	-1.61051	0.0862793	0.0358263	0.157532	1
ENSG00000162396	PARS2	0.00141396	0.57055	1	0.00144469	1.02293	1	0	1.67927	1	0.0011411	0.618752	1	0.00233309	1.80042	1	0.00251132	1.91611	1	0	0.141106	1	0	0.96262	1
ENSG00000006555	TTC22	0.00353491	-1.19498	0.408726	0.00144469	-1.64003	0.62683	0.00478367	0.238698	1	0.0251043	2.63981	0.000113907	0.0139986	1.14835	1	0.00251132	-0.746853	1	0.00355146	-0.67603	0.803645	0	-1.51543	0.79207
ENSG00000162398	LEXM	0	-0.277447	1	0.00144469	2.60789	0.899861	0.00478367	4.48663	0.31989	0	0.618752	1	0	1.80042	1	0	1.91611	1	0	1.3635	1	0	2.18501	1
ENSG00000116133	DHCR24	0.0162606	-0.392924	0.9212	0.00722347	-1.39211	0.452648	0.0191347	0.208641	1	0.0524908	1.97694	0.000172624	0.0186648	0.0161509	1	0.00251132	-2.14278	0.539332	0.00710293	-1.32952	0.237518	0.0268697	0.568341	0.951802
ENSG00000242396	RP11-67L3.5	0	-1.01441	1	0	0.285965	1	0.00478367	3.48663	0.456822	0.00228221	2.20371	0.49119	0.00233309	2.38538	1	0	1.17915	1	0	0.626533	1	0	1.44805	1
ENSG00000143001	TMEM61	0	0.307515	1	0.00144469	3.60789	0.693333	0	3.48663	1	0	1.20371	1	0	2.38538	1	0	2.50107	1	0	1.94846	1	0	2.76998	1
ENSG00000162402	USP24	0.0657493	0.558323	0.519809	0.0202257	-1.37396	0.297739	0.18178	2.03732	0.0397446	0.0285276	-0.916025	0.342461	0.0419957	-0.230874	1	0.0803624	0.770682	0.96251	0.00710293	-2.67798	0.00638815	0.0776236	0.711081	0.700111
ENSG00000162407	PLPP3	0.0339351	2.11487	8.93714e-05	0	-3.64003	0.0234281	0.00956735	-0.137865	1	0	-4.04421	0.00141225	0	-2.86254	0.334817	0.0175793	0.39255	1	0	-3.29947	0.0180223	0.0537394	2.15992	0.0187304
ENSG00000162409	PRKAA2	0	0.307515	1	0	1.60789	1	0	3.48663	1	0	1.20371	1	0	2.38538	1	0.00251132	4.50107	0.78057	0	1.94846	1	0	2.76998	1
ENSG00000173406	DAB1	0	-0.692485	0.992063	0.00144469	2.02293	1	0	2.48663	1	0.0011411	1.61875	0.825778	0.00233309	2.80042	1	0	1.50107	1	0	0.948461	1	0	1.76998	1
ENSG00000162600	OMA1	0.0466608	0.106818	1	0.0491196	0.198017	1	0.0430531	0.0874549	1	0.0513497	0.276065	0.851844	0.0583274	0.478494	1	0.0351585	-0.278535	1	0.0142059	-1.60953	0.0642381	0.0537394	0.359691	1
ENSG00000184292	TACSTD2	0.00141396	2.89248	0.408726	0	1.02293	1	0	2.90166	1	0	0.618752	1	0	1.80042	1	0	1.91611	1	0	1.3635	1	0	2.18501	1
ENSG00000162601	MYSM1	0.0968564	0.366191	0.77312	0.0809029	0.00615473	1	0.210482	1.49466	0.127792	0.0639018	-0.398024	0.825778	0.074659	-0.101603	1	0.0878964	0.151363	1	0.0213088	-1.95843	0.0186436	0.0865801	0.133834	1
ENSG00000177606	JUN	12.4591	0.130332	1	22.2541	1.1584	0.0275119	12.1457	0.051722	1	6.34568	-1.01879	0.0787808	14.0756	0.293569	1	7.84036	-0.620334	1	10.5816	-0.163231	1	3.68712	-1.73792	0.120608
ENSG00000234807	LINC01135	0	0.307515	1	0	1.60789	1	0	3.48663	1	0	1.20371	1	0	2.38538	1	0	2.50107	1	0	1.94846	1	0.00298552	4.76998	0.4132
ENSG00000232453	RP4-794H19.1	0	-0.277447	1	0	1.02293	1	0	2.90166	1	0.0011411	2.20371	0.701407	0	1.80042	1	0	1.91611	1	0.00177573	2.94846	0.425556	0	2.18501	1
ENSG00000237352	LINC01358	0.00353491	-0.49984	0.992063	0.00433408	0.084331	1	0	-0.213814	1	0.0125521	1.88179	0.0501188	0.00233309	-0.258471	1	0.00502265	0.501075	1	0.00532719	0.424899	1	0	-0.930465	1
ENSG00000172456	FGGY	0.0233304	0.0911975	1	0.0173363	-0.335524	1	0.0382694	0.956111	0.535197	0.021681	-0.0135167	1	0.0233309	0.172391	1	0.0301359	0.557658	1	0.00710293	-1.4845	0.181355	0.0388118	0.947973	0.580639
ENSG00000134709	HOOK1	0.0226234	0.181985	1	0.0173363	-0.215229	1	0.0334857	0.886713	0.602642	0.00342331	-2.4545	0.0109961	0.0606605	1.85487	0.0326461	0.0251132	0.405917	1	0.0106544	-0.858894	0.503012	0.0208987	0.170062	1
ENSG00000134716	CYP2J2	0.00141396	0.57055	1	0	-0.199462	1	0.00956735	3.74966	0.253012	0	-0.603641	1	0.00233309	1.80042	1	0.00251132	1.91611	1	0	0.141106	1	0	0.96262	1
ENSG00000162599	NFIA	0.00141396	-2.69248	0.00892256	0.0130022	0.572269	1	0.0334857	2.06036	0.200022	0.0205399	1.45164	0.115837	0.0209979	1.34976	0.721872	0	-2.14278	0.982442	0	-2.69539	0.0944827	0.0119421	0.568341	1
ENSG00000162604	TM2D1	0.106754	0.0756626	1	0.105463	0.0524747	1	0.162645	0.727166	0.477898	0.109546	0.117126	1	0.0886576	-0.20573	1	0.143146	0.542072	1	0.0532719	-0.998209	0.225162	0.0835946	-0.278934	1
ENSG00000271200	RP11-430G17.3	0.000706981	-0.0144127	1	0.00433408	3.02293	0.346587	0	1.90166	1	0.0011411	0.881786	0.965453	0	0.800422	1	0	0.916112	1	0	0.363499	1	0	1.18501	1
ENSG00000132849	INADL	0.0417119	-0.0709962	1	0.0823476	1.16209	0.0934256	0.0813224	1.02719	0.384068	0.0273865	-0.729859	0.499646	0.0606605	0.57803	1	0.0527378	0.360593	1	0.00887866	-2.18082	0.0175735	0.0149276	-1.35931	0.657122
ENSG00000240563	L1TD1	0.00919076	3.52991	0.000482508	0	-1.39211	0.925564	0.00478367	1.57974	0.856546	0.0011411	-0.703177	0.908432	0	-0.614615	1	0	-0.498925	1	0	-1.05154	0.720924	0	-0.230025	1
ENSG00000162607	USP1	0.169675	-0.210048	0.99672	0.186366	-0.0153977	1	0.176996	-0.0679629	1	0.270442	0.66182	0.226342	0.167983	-0.169625	1	0.178304	-0.0755147	1	0.0532719	-1.91112	0.00823007	0.337364	0.928673	0.317215
ENSG00000116641	DOCK7	0.0212094	1.50682	0.0575912	0.0130022	0.344859	1	0.028702	1.62156	0.328418	0.00228221	-1.99268	0.160425	0.00933238	-0.0206076	1	0.00753397	-0.253813	1	0.00355146	-1.24794	0.508641	0	-2.06291	0.738077
ENSG00000125703	ATG4C	0.0332281	0.50016	0.703769	0.0115576	-1.1647	0.564916	0.0239184	0.0943085	1	0.0125521	-1.11821	0.261834	0.025664	0.0634567	1	0.0577605	1.33115	0.326751	0.0248602	-0.0150128	1	0.0328407	0.448047	1
ENSG00000230798	FOXD3-AS1	0	0.307515	1	0	1.60789	1	0.00478367	5.48663	0.237557	0	1.20371	1	0	2.38538	1	0	2.50107	1	0	1.94846	1	0	2.76998	1
ENSG00000088035	ALG6	0.03747	-0.0771485	1	0.0216704	-0.875923	0.721703	0.0717551	1.00281	0.381924	0.0502086	0.466748	0.637898	0.0466619	0.334759	1	0.0376699	0.0172588	1	0.0142059	-1.42077	0.132294	0.068667	0.937085	0.49535
ENSG00000142856	ITGB3BP	0.0608004	0.106603	1	0.0346727	-0.781674	0.763894	0.0813224	0.585089	0.631948	0.0593374	0.0612697	1	0.0536612	-0.0685717	1	0.0678058	0.291621	1	0.0159816	-1.84335	0.0288515	0.14032	1.45407	0.0617647
ENSG00000203965	EFCAB7	0.0197955	-0.226821	1	0.0274492	0.390662	1	0.0478367	1.27363	0.322311	0.0251043	0.235423	0.966888	0.0209979	0.0208123	1	0.0226019	0.136502	1	0.00887866	-1.20804	0.316989	0.0268697	0.405403	1
ENSG00000079739	PGM1	0.0615074	-0.151916	1	0.0751241	0.222071	1	0.0526204	-0.241295	1	0.112969	1.00208	0.0516179	0.0606605	-0.102902	1	0.0276246	-1.22685	0.90275	0.0426176	-0.660348	0.552272	0.0537394	-0.262868	1
ENSG00000185483	ROR1	0.00353491	3.89248	0.0280104	0	0.0229304	1	0	1.90166	1	0	-0.381248	0.965453	0	0.800422	1	0	0.916112	1	0	0.363499	1	0	1.18501	1
ENSG00000158966	CACHD1	0	0.307515	1	0	1.60789	1	0	3.48663	1	0	1.20371	1	0.00233309	4.38538	0.775508	0	2.50107	1	0	1.94846	1	0	2.76998	1
ENSG00000162437	RAVER2	0	-0.277447	1	0.00144469	2.60789	0.899861	0	2.90166	1	0	0.618752	1	0	1.80042	1	0	1.91611	1	0	1.3635	1	0.00298552	3.76998	0.580639
ENSG00000162434	JAK1	1.02866	0.063766	1	1.01273	0.0263597	1	1.26767	0.362621	0.708017	1.21299	0.352106	0.675748	1.01256	0.02452	1	0.936724	-0.0973262	1	0.230845	-2.2388	0.00117346	1.43604	0.572381	0.644759
ENSG00000272506	RP4-535B20.4	0	0.307515	1	0	1.60789	1	0.00478367	5.48663	0.237557	0	1.20371	1	0	2.38538	1	0	2.50107	1	0	1.94846	1	0	2.76998	1
ENSG00000231485	RP4-535B20.1	0	-0.692485	1	0.00144469	2.02293	1	0	2.48663	1	0	0.203714	1	0	1.38538	1	0.00502265	4.08604	0.479204	0	0.948461	1	0	1.76998	1
ENSG00000162433	AK4	0.000706981	-0.86241	0.992063	0.00722347	2.87093	0.216255	0	1.1647	1	0.0011411	0.033789	1	0	0.0634567	1	0.00251132	1.33115	1	0.00177573	0.778536	0.925412	0	0.448047	1
ENSG00000116675	DNAJC6	0.00141396	0.085123	1	0.00433408	2.02293	0.668044	0.00478367	2.48663	0.626517	0	-0.966211	0.808038	0.00233309	1.38538	1	0	0.33115	1	0.00177573	0.948461	0.91211	0	0.60005	1
ENSG00000213625	LEPROT	0.0728191	0.125312	1	0.089571	0.471431	0.861739	0.0765388	0.238698	0.963478	0.0707485	0.0672518	1	0.0816583	0.307382	1	0.0477152	-0.498925	1	0.0390661	-0.836316	0.364856	0.0567249	-0.230025	1
ENSG00000116678	LEPR	0.00353491	-0.0144127	1	0.00866816	1.60789	0.486507	0	0.164698	1	0.00570552	0.881786	0.806036	0.00233309	0.137457	1	0.00502265	0.916112	1	0	-1.37347	0.571544	0	-0.551953	1
ENSG00000184588	PDE4B	0.905643	0.339374	0.771356	0.96939	0.393805	0.881374	1.38727	0.898774	0.309625	0.47584	-0.808316	0.256506	0.48995	-0.698857	1	1.50177	1.08769	0.206362	0.504308	-0.671919	0.452781	0.110464	-2.85554	0.0123241
ENSG00000118473	SGIP1	0.000706981	1.30752	0.94959	0	1.02293	1	0	2.90166	1	0	0.618752	1	0.00233309	3.38538	0.983671	0	1.91611	1	0	1.3635	1	0	2.18501	1
ENSG00000152760	TCTEX1D1	0	0.307515	1	0	1.60789	1	0	3.48663	1	0.0011411	3.20371	0.508826	0	2.38538	1	0	2.50107	1	0	1.94846	1	0	2.76998	1
ENSG00000152763	WDR78	0.00212094	-0.940412	0.841065	0.00144469	-0.784424	1	0.014351	2.2387	0.357832	0.00798773	1.29682	0.50407	0.00699928	1.13746	1	0	-0.958357	1	0.00532719	0.700534	0.876455	0.00298552	0.377658	1
ENSG00000198160	MIER1	0.243909	-0.3729	0.77312	0.372731	0.4007	0.889594	0.373127	0.364142	0.733812	0.449595	0.779574	0.115592	0.349964	0.275061	1	0.286291	-0.0414526	1	0.0550477	-2.52626	0.000552106	0.247798	-0.25872	1
ENSG00000116704	SLC35D1	0.0537306	-0.338587	0.903116	0.0534537	-0.273463	1	0.229616	2.02987	0.0304644	0.0867239	0.557611	0.463432	0.0396626	-0.673509	1	0.0828737	0.43879	1	0.00710293	-3.01963	0.00138658	0.0746381	0.28059	1
ENSG00000203963	C1orf141	0	0.307515	1	0	1.60789	1	0	3.48663	1	0	1.20371	1	0	2.38538	1	0	2.50107	1	0	1.94846	1	0.00298552	4.76998	0.4132
ENSG00000162594	IL23R	0.000706981	-5.59938	6.61922e-13	0.130022	1.87728	0.000622779	0.0717551	0.666447	0.621643	0.141497	2.29913	3.97097e-07	0.0116655	-1.9123	0.501383	0	-4.41181	0.0174459	0.00355146	-3.36744	0.00192235	0.00895657	-2.12484	0.359618
ENSG00000081985	IL12RB2	0.00212094	-4.33634	9.63236e-10	0.0751241	1.09741	0.188091	0.0956735	1.36324	0.236607	0.127804	2.5161	4.38681e-08	0.0139986	-1.42931	0.886102	0	-4.16426	0.0339612	0.00710293	-2.36624	0.0195339	0.0149276	-1.27442	0.766823
ENSG00000142864	SERBP1	0.868173	-0.0883194	1	0.963611	0.101713	1	0.602743	-0.606838	1	1.28945	0.644925	0.248086	0.893575	-0.0236525	1	0.803624	-0.188608	1	0.285893	-1.78215	0.00821336	1.33154	0.602563	0.60355
ENSG00000116717	GADD45A	0.0784749	-0.46633	0.71924	0.130022	0.457476	0.880246	0.0717551	-0.417256	1	0.197411	1.32023	0.0040262	0.0769921	-0.375775	1	0.0125566	-2.84765	0.0476406	0.101217	0.0349528	1	0.0268697	-1.82994	0.313089
ENSG00000172380	GNG12	0	0.307515	1	0.00144469	3.60789	0.693333	0	3.48663	1	0	1.20371	1	0	2.38538	1	0	2.50107	1	0	1.94846	1	0	2.76998	1
ENSG00000162595	DIRAS3	0.000706981	-0.277447	1	0	-0.199462	1	0	1.67927	1	0.00570552	3.78868	0.080383	0	0.57803	1	0	0.69372	1	0	0.141106	1	0	0.96262	1
ENSG00000116729	WLS	0.000706981	0.722553	1	0.00144469	2.02293	1	0	2.48663	1	0	0.203714	1	0	1.38538	1	0	1.50107	1	0.00177573	2.3635	0.553503	0	1.76998	1
ENSG00000024526	DEPDC1	0.000706981	-2.73688	0.0549571	0.00144469	-1.4365	0.895316	0	-0.600837	1	0.0102699	0.881786	0.574626	0	-1.70208	1	0.00251132	-0.543319	1	0.00177573	-1.09593	0.663992	0.0597104	4.35494	5.26681e-06
ENSG00000066557	LRRC40	0.0494887	-0.229238	0.999399	0.0491196	-0.181687	1	0.138727	1.44515	0.159969	0.0639018	0.255244	0.855254	0.0536612	-0.0126463	1	0.0703171	0.404859	1	0.0177573	-1.64739	0.0528111	0.0746381	0.498871	0.894331
ENSG00000116754	SRSF11	0.732433	0.0316693	1	0.739683	0.0432272	1	1.56904	1.19617	0.168846	0.705202	-0.0386829	1	0.821249	0.207309	1	0.786045	0.136591	1	0.19533	-2.00406	0.00350016	0.82699	0.213841	1
ENSG00000118454	ANKRD13C	0.0919076	-0.277447	0.94959	0.127133	0.318755	1	0.133943	0.393322	0.75655	0.12438	0.291587	0.772829	0.15865	0.664186	0.913392	0.153191	0.603522	1	0.0337389	-1.70689	0.0253837	0.0567249	-0.885377	0.880864
ENSG00000197568	HHLA3	0.0282792	0.51532	0.692977	0.018781	-0.199462	1	0.00478367	-1.29473	0.741099	0.0148344	-0.603641	0.666329	0.025664	0.326491	1	0.00753397	-1.25381	1	0.0124301	-0.751978	0.582726	0.0656815	1.8178	0.0303965
ENSG00000116761	CTH	0.0247443	-0.533787	0.77312	0.0548984	0.916015	0.432165	0.0382694	0.371149	0.928543	0.0182577	-0.918277	0.437854	0.0373295	0.263394	1	0.0502265	0.723467	1	0.046169	0.594824	0.456553	0.0119421	-1.23002	0.861314
ENSG00000050628	PTGER3	0	0.307515	1	0.00144469	3.60789	0.693333	0	3.48663	1	0	1.20371	1	0	2.38538	1	0	2.50107	1	0	1.94846	1	0	2.76998	1
ENSG00000132485	ZRANB2	0.22482	-0.236159	0.972661	0.26149	0.0563431	1	0.664931	1.50087	0.084097	0.25789	0.033083	1	0.25664	0.0275158	1	0.268712	0.0998791	1	0.150937	-0.808909	0.334796	0.241827	-0.0610617	1
ENSG00000172260	NEGR1	0.00141396	1.89248	0.692977	0	0.607893	1	0.00478367	3.90166	0.398195	0	0.203714	1	0	1.38538	1	0	1.50107	1	0	0.948461	1	0	1.76998	1
ENSG00000162620	LRRIQ3	0.00706981	0.959592	0.692977	0.00433408	0.215576	1	0	-0.0983366	1	0.00570552	0.540749	0.970375	0.00233309	-0.138177	1	0.00502265	0.626606	1	0.00355146	0.0739922	1	0	-0.814987	1
ENSG00000254685	FPGT	0.00989774	0.966478	0.643651	0.00577878	0.07184	1	0.00956735	1.11739	0.744485	0.00570552	-0.0186784	1	0.00466619	0.0161509	1	0.0100453	0.965022	1	0	-2.09593	0.365894	0.00298552	-0.230025	1
ENSG00000178965	ERICH3	0.000706981	0.722553	0.983761	0	0.607893	1	0.00956735	5.07159	0.201717	0	0.203714	1	0	1.38538	1	0	1.50107	1	0	0.948461	1	0	1.76998	1
ENSG00000272864	RP11-17E13.2	0.000706981	2.30752	0.77312	0	1.60789	1	0	3.48663	1	0	1.20371	1	0	2.38538	1	0	2.50107	1	0	1.94846	1	0	2.76998	1
ENSG00000116791	CRYZ	0.0558515	0.618216	0.403212	0.033228	-0.338526	1	0.014351	-1.19285	0.754931	0.0536319	0.45776	0.621281	0.0233309	-0.78454	1	0.0351585	-0.191948	1	0.0142059	-1.52547	0.0875459	0.068667	0.823556	0.575926
ENSG00000162623	TYW3	0.117359	0.144325	1	0.0809029	-0.47808	1	0.110024	0.057568	1	0.146061	0.528441	0.442707	0.0909907	-0.261354	1	0.120544	0.17327	1	0.0301874	-1.91228	0.0146689	0.185102	0.846388	0.435988
ENSG00000137968	SLC44A5	0.00141396	1.89248	0.692977	0	0.607893	1	0	2.48663	1	0.0011411	1.61875	0.825778	0	1.38538	1	0	1.50107	1	0	0.948461	1	0	1.76998	1
ENSG00000117054	ACADM	0.151294	-0.0291001	1	0.0837923	-0.958613	0.459142	0.0861061	-0.794877	0.979512	0.187141	0.358148	0.653712	0.102656	-0.60052	1	0.168259	0.158085	1	0.0834594	-0.938251	0.237177	0.429915	1.69014	0.00513762
ENSG00000137955	RABGGTB	0.241081	0.385518	0.681469	0.157472	-0.392107	1	0.215265	0.127545	0.975873	0.193988	-0.0561531	1	0.205312	0.0457349	1	0.281268	0.544821	1	0.0657021	-1.69843	0.0188449	0.256755	0.394337	0.894123
ENSG00000184005	ST6GALNAC3	0.0155536	0.973096	0.331336	0	-3.06453	0.111917	0.0478367	2.58851	0.0543121	0.00456442	-1.02895	0.509223	0.00699928	-0.199578	1	0.0276246	1.76411	0.270257	0	-2.72396	0.061151	0	-1.90245	0.639726
ENSG00000117069	ST6GALNAC5	0	-1.69248	0.715647	0	-0.392107	1	0	1.48663	1	0.00570552	3.20371	0.0376638	0.00466619	2.38538	0.913392	0	0.501075	1	0	-0.0515387	1	0	0.769975	1
ENSG00000142892	PIGK	0.0304002	-0.581781	0.588846	0.0390067	-0.0685679	1	0.0621878	0.701524	0.612175	0.0616196	0.737146	0.269034	0.0419957	0.0787234	1	0.0276246	-0.521293	1	0.0426176	0.0845228	1	0.0447828	0.192546	1
ENSG00000154027	AK5	0	-2.15192	0.408726	0.00144469	0.285965	1	0	1.02719	1	0	-1.25572	0.614824	0.0186648	4.97035	0.000149082	0	0.041643	1	0	-0.51097	0.956619	0.00298552	1.44805	1
ENSG00000036549	ZZZ3	0.0791819	0.056232	1	0.0765688	0.00522845	1	0.220049	1.6532	0.0801946	0.066184	-0.249033	1	0.0699928	-0.115746	1	0.100453	0.444999	1	0.0248602	-1.66428	0.0429359	0.0806091	0.109725	1
ENSG00000077254	USP33	0.0890796	-0.376225	0.815259	0.101129	-0.100341	1	0.282237	1.50173	0.107096	0.120957	0.203714	0.899921	0.170316	0.746215	0.775508	0.120544	0.190972	1	0.0248602	-2.16702	0.0068853	0.110464	0.0608007	1
ENSG00000180488	FAM73A	0.0431259	-0.26967	0.989231	0.0447855	-0.1403	1	0.14351	1.68593	0.0966067	0.0581963	0.296823	0.825778	0.0629936	0.417953	1	0.0803624	0.804002	0.915887	0.0124301	-1.95241	0.0315412	0.0179131	-1.32956	0.673814
ENSG00000235927	NEXN-AS1	0	-0.277447	1	0	1.02293	1	0.00478367	4.48663	0.319432	0.0011411	2.20371	0.678109	0	1.80042	1	0	1.91611	1	0	1.3635	1	0	2.18501	1
ENSG00000162614	NEXN	0.00777679	2.30752	0.0251658	0.00288939	0.285965	1	0	0.399163	1	0	-1.88375	0.412263	0	-0.702078	1	0.00753397	1.69372	1	0	-1.139	0.518662	0	-0.317488	1
ENSG00000162613	FUBP1	0.179573	-0.271778	0.947623	0.242709	0.280852	1	0.387478	0.975355	0.294874	0.245337	0.312943	0.701407	0.205312	0.00313718	1	0.200906	-0.0294401	1	0.046169	-2.24794	0.00246342	0.307509	0.635944	0.608347
ENSG00000162616	DNAJB4	0.0777679	-0.0729944	1	0.0967945	0.320316	1	0.14351	0.913345	0.375833	0.0867239	0.13511	1	0.0886576	0.174932	1	0.0426925	-0.906429	1	0.0710293	-0.181827	1	0.0597104	-0.403761	1
ENSG00000137960	GIPC2	0.000706981	0.307515	1	0.00288939	2.60789	0.635434	0	2.1647	1	0	-0.118214	1	0.00233309	2.38538	1	0	1.17915	1	0	0.626533	1	0	1.44805	1
ENSG00000273338	RP11-386I14.4	0.161192	0.865948	0.0652024	0.0794582	-0.503615	1	0.100457	-0.0707507	1	0.0696074	-0.742956	0.418028	0.0466619	-1.24189	0.797835	0.0954303	-0.18219	1	0.136731	0.382114	0.569208	0.11345	0.0867106	1
ENSG00000137959	IFI44L	0.0332281	0.111118	1	0.0664559	1.36807	0.0403957	0.014351	-0.780161	0.98857	0.00798773	-2.0251	0.012283	0.0513281	0.832131	0.858533	0.0678058	1.28606	0.28833	0.00177573	-3.33694	0.00247386	0.00895657	-1.49681	0.585112
ENSG00000137965	IFI44	0.00636283	-1.79682	0.0128013	0.0433408	1.53972	0.0422464	0.0382694	1.21361	0.373954	0.0262454	0.618752	0.544957	0.0349964	1.06346	0.760566	0.0200906	0.228056	1	0.00177573	-2.60613	0.0254788	0	-2.79988	0.253222
ENSG00000234184	RP5-887A10.1	0.413584	5.59538	1.48768e-49	0	-6.65655	2.95888e-10	0.00956735	-3.18815	0.146607	0.00456442	-4.72939	1.37058e-10	0.00699928	-3.872	0.0012007	0.0326472	-1.92519	0.261817	0.0106544	-3.49448	5.61491e-05	0.00298552	-4.49212	0.00137706
ENSG00000233008	RP11-475O6.1	0.00282792	0.044481	1	0.00144469	-0.298998	1	0.0191347	3.22359	0.135449	0	-1.79629	0.466999	0.00233309	0.478494	1	0.00753397	1.80063	1	0.00177573	0.0415707	1	0.00298552	0.863085	1
ENSG00000137941	TTLL7	0	-0.277447	1	0	1.02293	1	0	2.90166	1	0	0.618752	1	0	1.80042	1	0	1.91611	1	0.00355146	4.53342	0.0518005	0	2.18501	1
ENSG00000271576	RP11-486G15.2	0.000706981	-0.0144127	1	0.00288939	2.19286	0.79592	0	1.90166	1	0.0011411	0.881786	0.899154	0	0.800422	1	0	0.916112	1	0.00177573	1.62653	0.634787	0	1.18501	1
ENSG00000142875	PRKACB	0.122308	-0.631084	0.371154	0.231151	0.529419	0.693333	0.224833	0.440411	0.675932	0.273865	0.887785	0.0680384	0.216978	0.395009	1	0.148168	-0.201214	1	0.0390661	-2.20393	0.00314483	0.134349	-0.341274	1
ENSG00000203943	SAMD13	0	0.307515	1	0.00144469	3.60789	0.693333	0	3.48663	1	0	1.20371	1	0	2.38538	1	0	2.50107	1	0	1.94846	1	0	2.76998	1
ENSG00000117133	RPF1	0.0706981	-0.305736	0.913841	0.0823476	0.00644232	1	0.0908898	0.201224	0.984825	0.100417	0.353018	0.701407	0.104989	0.401152	1	0.105476	0.407703	1	0.0319632	-1.41464	0.0710988	0.116435	0.560522	0.779211
ENSG00000174021	GNG5	0.653958	-0.0610146	1	0.507088	-0.466492	1	0.191347	-1.83354	0.348591	1.10345	0.924746	0.0510285	0.366296	-0.936087	0.983671	0.424414	-0.709296	1	0.491878	-0.501979	0.669565	1.28079	1.02281	0.187746
ENSG00000117151	CTBS	0.143517	0.0199388	1	0.140135	-0.0158019	1	0.153078	0.145158	0.976957	0.163178	0.249518	0.813957	0.170316	0.300217	1	0.180815	0.393983	1	0.0692535	-1.1003	0.151693	0.122406	-0.20403	1
ENSG00000117155	SSX2IP	0.0134326	-0.203447	1	0.0288939	1.19286	0.326386	0.014351	0.296801	1	0.0251043	0.972388	0.30023	0.0139986	0.0634567	1	0.00251132	-1.72774	1	0.00177573	-2.28036	0.0848433	0.00895657	-0.419849	1
ENSG00000153898	MCOLN2	0.11948	-0.0545831	1	0.132912	0.141427	1	0.411396	1.9072	0.0338139	0.17573	0.659659	0.285251	0.0419957	-1.56636	0.511716	0.0150679	-2.92039	0.0345213	0.00532719	-4.28755	6.90137e-06	0.229885	1.00825	0.301376
ENSG00000162643	WDR63	0.000706981	-1.01441	0.82142	0.00288939	1.02293	1	0.014351	3.48663	0.135673	0.00456442	1.71829	0.367209	0	-0.0740469	1	0	0.041643	1	0	-0.51097	0.960818	0	0.310544	1
ENSG00000055732	MCOLN3	0	-1.01441	1	0.00288939	2.60789	0.693333	0	2.1647	1	0.00228221	2.20371	0.508826	0	1.06346	1	0	1.17915	1	0	0.626533	1	0	1.44805	1
ENSG00000097096	SYDE2	0.000706981	1.30752	0.94959	0	1.02293	1	0	2.90166	1	0	0.618752	1	0.00233309	3.38538	0.983671	0	1.91611	1	0	1.3635	1	0	2.18501	1
ENSG00000162642	C1orf52	0.174624	-0.0980379	1	0.206591	0.206065	1	0.459233	1.42833	0.113223	0.19627	0.122642	0.98865	0.153984	-0.259332	1	0.200906	0.154424	1	0.0674778	-1.52436	0.036391	0.182117	0.00478268	1
ENSG00000142867	BCL10	0.239667	0.512335	0.408726	0.184921	-0.0265382	1	0.205698	0.154895	0.94607	0.203117	0.134861	0.971543	0.181981	-0.0438498	1	0.210951	0.187658	1	0.0390661	-2.35294	0.0015711	0.167189	-0.166973	1
ENSG00000153904	DDAH1	0.000706981	-0.0144127	1	0	0.0229304	1	0	1.90166	1	0	-0.381248	0.965453	0	0.800422	1	0	0.916112	1	0	0.363499	1	0.0119421	5.0919	0.00555282
ENSG00000282057	RP4-621F18.2	0.000706981	2.30752	0.77312	0	1.60789	1	0	3.48663	1	0	1.20371	1	0	2.38538	1	0	2.50107	1	0	1.94846	1	0	2.76998	1
ENSG00000117174	ZNHIT6	0.0650423	-0.0541926	1	0.0433408	-0.67153	0.899861	0.14351	1.2072	0.250001	0.0810184	0.351271	0.729354	0.0676597	0.0538706	1	0.100453	0.673751	1	0.0142059	-2.217	0.0119801	0.0895657	0.490552	0.864713
ENSG00000171502	COL24A1	0	-2.15192	0.415968	0	-0.851539	1	0	1.02719	1	0	-1.25572	0.619783	0	-0.0740469	1	0	0.041643	1	0.0177573	6.40789	5.45179e-07	0	0.310544	1
ENSG00000122417	ODF2L	0.0904936	-1.20482	0.0116412	0.340948	1.20202	0.0254779	0.478367	1.56741	0.0770744	0.263595	0.755633	0.155071	0.244975	0.545349	1	0.0803624	-1.15497	0.915887	0.0213088	-3.08581	0.000126249	0.0567249	-1.6309	0.355292
ENSG00000016602	CLCA4	0	-1.69248	1	0.0101129	5.60789	0.103517	0	1.48663	1	0	-0.796286	1	0	0.385385	1	0	0.501075	1	0	-0.0515387	1	0	0.769975	1
ENSG00000261737	RP4-612B15.3	0.00212094	-1.0848	0.77312	0.00577878	0.607893	1	0.014351	2.09431	0.386491	0.0102699	1.61875	0.227477	0.00933238	1.38538	1	0	-1.08389	1	0	-1.6365	0.697832	0	-0.814987	1
ENSG00000097033	SH3GLB1	0.212094	-0.413061	0.743309	0.284605	0.140534	1	0.330073	0.3597	0.746218	0.425632	0.906687	0.0538694	0.15865	-0.763479	1	0.226019	-0.222352	1	0.1829	-0.566632	0.600579	0.271683	0.0635167	1
ENSG00000183291	2021-09-15	0.497008	-0.00866327	1	0.533092	0.11206	1	0.353992	-0.502513	1	0.593374	0.30999	0.691258	0.613604	0.331089	1	0.52989	0.0964954	1	0.271687	-0.954051	0.198803	0.483655	-0.0449463	1
ENSG00000153936	HS2ST1	0.0254513	-1.51645	0.00432645	0.0404514	-0.610942	0.943228	0.133943	1.26779	0.223406	0.043362	-0.533252	0.67642	0.100323	0.850463	0.754647	0.0652944	0.168499	1	0.0319632	-0.932894	0.327477	0.238842	2.34164	6.39402e-05
ENSG00000267272	LINC01140	0	0.307515	1	0	1.60789	1	0	3.48663	1	0	1.20371	1	0.00233309	4.38538	0.775508	0	2.50107	1	0	1.94846	1	0	2.76998	1
ENSG00000143013	LMO4	0.0615074	-0.905478	0.11848	0.128578	0.43441	0.899861	0.110024	0.188945	0.940196	0.17573	1.06621	0.0280734	0.0629936	-0.677625	1	0.0326472	-1.60446	0.523854	0.124301	0.366889	0.582799	0.0925512	-0.0880058	1
ENSG00000237505	PKN2-AS1	0.000706981	2.30752	0.77312	0	1.60789	1	0	3.48663	1	0	1.20371	1	0	2.38538	1	0	2.50107	1	0	1.94846	1	0	2.76998	1
ENSG00000065243	PKN2	0.152708	-0.0289655	1	0.154582	0.00303089	1	0.449665	1.66846	0.0596506	0.116393	-0.480473	0.694253	0.184314	0.287353	1	0.203417	0.442885	1	0.0550477	-1.56921	0.0381471	0.158233	0.0511569	1
ENSG00000137947	GTF2B	0.33016	0.0732814	1	0.374176	0.276011	1	0.291804	-0.116641	1	0.40281	0.424579	0.516364	0.342965	0.122147	1	0.334006	0.0803288	1	0.0976652	-1.80738	0.010004	0.274668	-0.218343	1
ENSG00000137944	CCBL2	0.0466608	-0.284607	0.94959	0.0476749	-0.181161	1	0.110024	1.13495	0.30086	0.0901472	0.9634	0.0848223	0.0653266	0.336475	1	0.0376699	-0.481919	1	0.00710293	-2.774	0.00304677	0.0567249	0.131901	1
ENSG00000213516	RBMXL1	0.0296932	-0.220416	1	0.0491196	0.692782	0.693333	0.0430531	0.513933	0.817266	0.0376564	0.235894	0.93382	0.0326633	0.0443478	1	0.0477152	0.62333	1	0.00532719	-2.40027	0.013709	0.0328407	0.0788133	1
ENSG00000117226	GBP3	0.0120187	-1.54493	0.0395416	0.037562	0.443917	1	0.0430531	0.70003	0.635665	0.0810184	2.12571	7.83734e-05	0.0186648	-0.563631	1	0.0100453	-1.33687	1	0.0142059	-1.00055	0.463319	0.00895657	-1.39995	0.818023
ENSG00000117228	GBP1	0.152708	-0.264089	0.94959	0.205147	0.277916	1	0.153078	-0.164208	1	0.368577	1.4721	0.000464974	0.121321	-0.546691	1	0.180815	0.0670177	1	0.0124301	-3.78963	1.1889e-05	0.0477684	-1.86537	0.253341
ENSG00000162645	GBP2	0.160485	-1.44268	0.000768182	0.408848	0.22821	1	0.349208	-0.0250199	1	1.00417	2.20371	5.71501e-10	0.396626	0.167519	1	0.218485	-0.748578	1	0.0355146	-3.42492	7.12262e-06	0.0597104	-2.60341	0.0321459
ENSG00000213512	GBP7	0.000706981	2.30752	0.77312	0	1.60789	1	0	3.48663	1	0	1.20371	1	0	2.38538	1	0	2.50107	1	0	1.94846	1	0	2.76998	1
ENSG00000162654	GBP4	0.184522	-0.403895	0.77312	0.180587	-0.371929	1	0.224833	0.00549926	1	0.377705	0.956702	0.0426504	0.174982	-0.394594	1	0.560025	1.50107	0.0239877	0.0248602	-3.25448	3.64923e-05	0.125392	-0.876563	0.87116
ENSG00000154451	GBP5	0.0940285	-2.09807	7.7606e-07	0.40018	0.409421	0.884774	0.411396	0.410916	0.681925	0.997325	2.56959	3.76414e-13	0.16565	-0.97802	0.983671	0.175793	-0.883481	1	0.0408418	-3.04589	8.3324e-05	0.0537394	-2.56612	0.0459843
ENSG00000237568	RP4-620F22.2	0.000706981	0.307515	1	0	0.285965	1	0	2.1647	1	0.00342331	3.20371	0.135697	0	1.06346	1	0	1.17915	1	0	0.626533	1	0	1.44805	1
ENSG00000197147	LRRC8B	0.0106047	0.449534	0.94959	0.00433408	-0.749659	1	0.00956735	0.679271	1	0.00912883	0.203714	1	0.00933238	0.385385	1	0.00753397	0.143523	1	0.00710293	-0.0515387	1	0.0119421	0.769975	1
ENSG00000231999	FLJ27354	0.0127257	0.129178	1	0.00866816	-0.366112	1	0.0334857	1.73174	0.282859	0.011411	-0.00927972	1	0.0209979	1.00687	0.986987	0.0100453	-0.00988729	1	0.00355146	-1.34922	0.453836	0.0119421	0.259013	1
ENSG00000171488	LRRC8C	0.0275723	-0.40398	0.878719	0.0245598	-0.47957	1	0.0717551	1.2105	0.321401	0.0718896	1.46225	0.00709322	0.0443288	0.468908	1	0.0226019	-0.507914	1	0.0106544	-1.60174	0.106571	0.00298552	-2.6309	0.200381
ENSG00000272931	RP5-943J3.2	0	-0.692485	0.992063	0.00288939	3.19286	0.45876	0	2.48663	1	0	0.203714	1	0.00233309	2.80042	1	0	1.50107	1	0	0.948461	1	0	1.76998	1
ENSG00000171492	LRRC8D	0.0254513	-0.858071	0.273398	0.0476749	0.294476	1	0.0813224	1.12517	0.321401	0.0513497	0.432655	0.663669	0.111989	1.73331	0.0214658	0.0301359	-0.368341	1	0.00355146	-3.11043	0.00279158	0.0238842	-0.660013	1
ENSG00000162664	ZNF326	0.161899	-0.00434149	1	0.145914	-0.16883	1	0.334857	1.12462	0.236607	0.178012	0.167418	0.93382	0.163317	0.0233792	1	0.218485	0.482748	1	0.026636	-2.66809	0.000646204	0.211972	0.430125	0.864397
ENSG00000233593	RP4-665J23.1	0.000706981	-0.0144127	1	0.00144469	1.28596	1	0	1.90166	1	0	-0.381248	0.965453	0	0.800422	1	0	0.916112	1	0.00532719	3.3635	0.0535763	0	1.18501	1
ENSG00000122482	ZNF644	0.192299	-0.0935829	1	0.197923	-0.0250496	1	0.483151	1.35815	0.135732	0.199693	-0.0128114	1	0.216978	0.126192	1	0.253644	0.3726	1	0.0816837	-1.38417	0.0607802	0.20003	0.00256964	1
ENSG00000162669	HFM1	0	-0.277447	1	0	1.02293	1	0	2.90166	1	0	0.618752	1	0	1.80042	1	0	1.91611	1	0	1.3635	1	0.00597104	5.35494	0.0774988
ENSG00000097046	CDC7	0.00706981	-1.3828	0.124265	0.0260045	0.878541	0.693333	0.0239184	0.823661	0.750136	0.0285276	1.0968	0.179702	0.0139986	-0.036079	1	0.00753397	-0.784328	1	0.00177573	-2.37347	0.0666092	0.0358263	1.36189	0.334251
ENSG00000069702	TGFBR3	0.000706981	-5.88231	8.81755e-15	0.127133	1.40415	0.0213816	0.258318	2.36712	0.0118678	0.111828	1.22574	0.0212921	0.109655	1.02783	0.500217	0.00753397	-2.67883	0.150244	0.00177573	-4.24136	0.000177566	0	-4.42478	0.01435
ENSG00000137948	BRDT	0	0.307515	1	0	1.60789	1	0	3.48663	1	0.0011411	3.20371	0.508826	0	2.38538	1	0	2.50107	1	0	1.94846	1	0	2.76998	1
ENSG00000172031	EPHX4	0	0.307515	1	0.00144469	3.60789	0.693333	0	3.48663	1	0	1.20371	1	0	2.38538	1	0	2.50107	1	0	1.94846	1	0	2.76998	1
ENSG00000230667	SETSIP	0	-0.692485	0.992063	0	0.607893	1	0	2.48663	1	0.00228221	2.78868	0.342461	0	1.38538	1	0	1.50107	1	0	0.948461	1	0.00298552	3.18501	0.700111
ENSG00000189195	BTBD8	0.00353491	0.192038	1	0.00433408	0.701002	1	0.00478367	1.39916	0.900052	0.00342331	0.296823	1	0.00933238	1.89996	0.724726	0.00251132	0.413612	1	0	-1.22146	0.523747	0	-0.39995	1
ENSG00000069712	KIAA1107	0	-0.277447	1	0.00144469	2.60789	0.899861	0	2.90166	1	0	0.618752	1	0.00233309	3.38538	0.983671	0	1.91611	1	0	1.3635	1	0	2.18501	1
ENSG00000174842	GLMN	0.0459538	-0.62537	0.495067	0.0722347	0.219622	1	0.176996	1.60527	0.10028	0.10384	0.907097	0.115006	0.0676597	0.12235	1	0.0627831	0.0116898	1	0.00887866	-2.75198	0.00261678	0.0417973	-0.566308	1
ENSG00000122484	RPAP2	0.07494	-0.647985	0.407119	0.121354	0.245794	1	0.243967	1.31055	0.173253	0.172307	0.92026	0.0789721	0.125987	0.299466	1	0.0627831	-0.752682	1	0.0301874	-1.85889	0.0187776	0.0955367	-0.119321	1
ENSG00000162676	GFI1	0	-5.16822	1.10547e-07	0.0361173	1.30833	0.15326	0.0382694	1.3167	0.332382	0.054773	2.46087	2.77146e-06	0.00466619	-1.4726	0.983671	0.00251132	-1.95836	0.78057	0.00355146	-1.90952	0.0956847	0.00597104	-1.08801	0.910066
ENSG00000067208	EVI5	0.0622143	1.30752	0.00533392	0.00144469	-3.85154	0.000521245	0.0430531	0.416237	0.853397	0.00684662	-2.40678	0.00268657	0.00699928	-2.05756	0.380286	0.0627831	0.953587	0.78057	0.0372904	0.122491	1	0.068667	1.08815	0.384087
ENSG00000122406	RPL5	9.09743	0.388679	0.647256	7.87069	0.0651998	1	1.87042	-2.06636	0.271142	6.64465	-0.225819	0.944355	11.2688	0.64121	0.931571	9.32204	0.328174	1	2.28537	-1.85276	0.00308904	8.47291	0.1727	1
ENSG00000154511	FAM69A	0.0318142	0.103157	1	0.0130022	-1.21993	0.507023	0.0526204	0.942305	0.462048	0.0239632	-0.359222	0.915773	0.0373295	0.396032	1	0.0326472	0.199905	1	0.0479448	0.80162	0.258514	0.0238842	-0.219971	1
ENSG00000143033	MTF2	0.135033	-0.162805	1	0.134357	-0.136726	1	0.220049	0.638203	0.525645	0.158613	0.143172	0.970375	0.107322	-0.463038	1	0.20844	0.571464	1	0.0355146	-2.1166	0.0050069	0.310494	1.21043	0.114738
ENSG00000117500	TMED5	0.33016	0.125312	1	0.348171	0.195839	1	0.473584	0.648683	0.475537	0.293264	-0.0979417	1	0.230976	-0.452558	1	0.311404	0.0105045	1	0.292996	-0.0901272	1	0.2269	-0.468057	1
ENSG00000122483	CCDC18	0.0813028	0.320006	0.82142	0.0505643	-0.498306	1	0.119592	0.865138	0.405633	0.0559141	-0.361883	0.878514	0.0559943	-0.297189	1	0.0979417	0.565615	1	0.0319632	-1.15676	0.18411	0.116435	0.834515	0.500154
ENSG00000117505	DR1	0.164727	-0.531204	0.517827	0.254266	0.271367	1	0.210482	-0.024336	1	0.383411	1.08068	0.0143361	0.198313	-0.13233	1	0.175793	-0.314963	1	0.0337389	-2.76716	0.000240305	0.316465	0.598553	0.657174
ENSG00000137942	FNBP1L	0.0233304	2.22505	0.00039902	0.00144469	-2.03596	0.399803	0.00478367	-0.15723	1	0.00228221	-1.82603	0.183964	0.00933238	0.152724	1	0.0200906	1.24473	0.95424	0.00177573	-1.69539	0.239251	0	-1.90245	0.642071
ENSG00000137936	BCAR3	0.0289862	1.14524	0.0916844	0.00288939	-2.23341	0.146593	0.0239184	0.696549	0.783785	0.00570552	-1.58636	0.15481	0	-3.07405	0.25339	0.00753397	-0.908316	1	0.0159816	-0.0333914	1	0.0656815	2.24914	0.00858032
ENSG00000224093	RP5-1033H22.2	0	0.307515	1	0	1.60789	1	0	3.48663	1	0	1.20371	1	0	2.38538	1	0	2.50107	1	0.00177573	3.94846	0.26035	0	2.76998	1
ENSG00000260464	RP4-561L24.3	0.000706981	0.307515	1	0.00288939	2.60789	0.635434	0	2.1647	1	0	-0.118214	1	0	1.06346	1	0	1.17915	1	0	0.626533	1	0.00298552	2.76998	0.79207
ENSG00000067334	DNTTIP2	0.563464	0.328457	0.760263	0.600993	0.379582	0.899861	0.564473	0.244453	0.834262	0.434761	-0.176685	1	0.447954	-0.110946	1	0.647922	0.473489	1	0.140283	-1.89137	0.00608773	0.382147	-0.349368	1
ENSG00000023909	GCLM	0.00989774	-0.107522	1	0.0216704	1.32249	0.345727	0.0334857	1.93204	0.237557	0.00798773	-0.350875	1	0.00699928	-0.287041	1	0.00753397	-0.171351	1	0.00177573	-1.77946	0.297749	0.00895657	0.0975498	1
ENSG00000117528	ABCD3	0.0296932	-0.456044	0.791343	0.0346727	-0.105803	1	0.0621878	0.84277	0.526028	0.0422209	0.213237	0.949369	0.0443288	0.306433	1	0.0602718	0.787379	1	0.019533	-0.934182	0.396501	0.0507539	0.522048	0.911197
ENSG00000117525	F3	0	-0.277447	1	0	1.02293	1	0.00478367	4.48663	0.323542	0	0.618752	1	0	1.80042	1	0.00251132	3.50107	1	0	1.3635	1	0	2.18501	1
ENSG00000143036	SLC44A3	0	-1.49984	0.692977	0.00577878	3.34486	0.102341	0	1.67927	1	0.0011411	0.618752	1	0	0.57803	1	0	0.69372	1	0.00177573	1.3635	0.818003	0	0.96262	1
ENSG00000117519	CNN3	0.0162606	1.24862	0.109541	0	-2.97707	0.102341	0.00956735	0.548026	1	0.00684662	-0.381248	0.975987	0.00933238	0.247881	1	0.0276246	1.87658	0.170435	0.00177573	-1.60613	0.25916	0	-1.81499	0.580639
ENSG00000235501	RP4-639F20.1	0.000706981	2.30752	0.77312	0	1.60789	1	0	3.48663	1	0	1.20371	1	0	2.38538	1	0	2.50107	1	0	1.94846	1	0	2.76998	1
ENSG00000172339	ALG14	0.0205025	-0.443805	0.813664	0.0158916	-0.701962	0.93318	0.0239184	0.105804	1	0.021681	-0.268774	0.981461	0.0139986	-0.761457	1	0.0376699	0.655585	1	0.0479448	1.06932	0.0981512	0.0507539	1.11972	0.407179
ENSG00000152078	TMEM56	0.00919076	1.79294	0.079483	0	-1.91567	0.624946	0.00478367	1.02719	0.982264	0.0011411	-1.25572	0.559308	0	-1.13818	1	0.00251132	0.041643	1	0.00887866	1.3635	0.274453	0.00298552	0.310544	1
ENSG00000226026	RP11-57H12.3	0	-0.277447	1	0	1.02293	1	0	2.90166	1	0.0011411	2.20371	0.701407	0	1.80042	1	0.00251132	3.50107	1	0	1.3635	1	0	2.18501	1
ENSG00000122481	RWDD3	0.0459538	-0.0144127	1	0.0491196	0.122466	1	0.0334857	-0.314274	1	0.0570552	0.384286	0.701407	0.0723259	0.74876	0.918127	0.0502265	0.179147	1	0.0142059	-1.67603	0.0520053	0.0417973	-0.0780217	1
ENSG00000117569	PTBP2	0.0346421	-0.18818	1	0.0260045	-0.570444	1	0.172212	2.42929	0.0139872	0.0410797	0.146381	1	0.0396626	0.120682	1	0.0577605	0.702333	1	0.00355146	-3.02117	0.00525005	0.0238842	-0.567894	1
ENSG00000188641	DPYD	0.03747	-1.43744	0.00464058	0.164695	1.21976	0.0404065	0.277453	1.88949	0.0395036	0.087865	0.0882368	1	0.12832	0.700887	0.913392	0.0979417	0.268414	1	0.0124301	-2.72396	0.00182568	0.0328407	-1.30327	0.608097
ENSG00000162627	SNX7	0.000706981	1.30752	0.94959	0	1.02293	1	0	2.90166	1	0	0.618752	1	0	1.80042	1	0	1.91611	1	0	1.3635	1	0.00298552	3.76998	0.580639
ENSG00000156869	FRRS1	0.00706981	2.44502	0.0418377	0.00144469	-0.199462	1	0.00956735	2.37115	0.419703	0	-1.70318	0.550516	0	-0.521506	1	0	-0.405816	1	0.00177573	0.141106	1	0	-0.136915	1
ENSG00000162688	AGL	0.0933215	0.182889	0.992063	0.0924604	0.146445	1	0.172212	1.10362	0.276583	0.076454	-0.180498	1	0.111989	0.4532	1	0.0753397	-0.159439	1	0.0106544	-2.94462	0.00100214	0.11345	0.470415	0.873824
ENSG00000228084	RP5-884G6.2	0	-1.86241	0.535913	0.00433408	2.02293	0.62683	0	1.3167	1	0.0011411	0.203714	1	0.00233309	1.38538	1	0	0.33115	1	0	-0.221464	1	0.00895657	3.18501	0.178657
ENSG00000117620	SLC35A3	0.0410049	-0.227694	0.999399	0.0505643	0.177905	1	0.0908898	1.09431	0.317817	0.0570552	0.392324	0.70251	0.0583274	0.413399	1	0.0276246	-0.682147	1	0.0230845	-0.999071	0.296903	0.0507539	0.21198	1
ENSG00000156875	MFSD14A	0.127257	-0.41664	0.761929	0.183476	0.261379	1	0.382694	1.37939	0.127861	0.211104	0.530985	0.411872	0.19598	0.355984	1	0.125566	-0.334295	1	0.0603749	-1.46141	0.0482633	0.110464	-0.515427	1
ENSG00000156876	SASS6	0.0268653	-0.0795077	1	0.0130022	-1.1036	0.693333	0.0526204	1.06036	0.454408	0.033092	0.316189	0.882484	0.0233309	-0.177551	1	0.0376699	0.53529	1	0.019533	-0.477803	0.950025	0.0477684	0.903242	0.644183
ENSG00000122435	TRMT13	0.0473677	0.318163	0.868184	0.0260045	-0.667741	0.900707	0.0813224	1.12517	0.311526	0.0502086	0.391786	0.701407	0.0396626	0.0239283	1	0.0577605	0.602221	1	0.00532719	-2.68816	0.00498692	0.0358263	-0.0994407	1
ENSG00000137992	DBT	0.00424189	-1.27745	0.349433	0.00433408	-0.88396	1	0.0334857	2.12907	0.193887	0.0182577	1.29118	0.192639	0.0139986	0.800422	1	0.0150679	0.916112	1	0	-2.6365	0.126051	0.00895657	0.278122	1
ENSG00000224616	RTCA-AS1	0.00141396	-1.10752	0.704501	0.00433408	0.701002	1	0.00478367	1.39916	0.900052	0.00684662	1.42611	0.432517	0.00699928	1.47849	1	0.00251132	0.413612	1	0	-1.22146	0.523747	0.00298552	0.682512	1
ENSG00000137996	RTCA	0.0982704	-0.399252	0.77312	0.132912	0.169772	1	0.0956735	-0.290982	1	0.204258	0.991664	0.0389083	0.0956569	-0.338642	1	0.0954303	-0.337644	1	0.0585991	-1.10107	0.155207	0.158233	0.440054	0.864397
ENSG00000079335	CDC14A	0.0325211	-1.9258	8.41026e-05	0.232596	1.5946	0.00175523	0.449665	2.43443	0.00503285	0.117534	0.315439	0.74961	0.144652	0.627955	0.983671	0.0200906	-2.23589	0.197658	0.0159816	-2.63349	0.00255805	0.0119421	-2.82696	0.0645463
ENSG00000162692	VCAM1	0	-5.82177	9.47816e-08	0.0563431	1.27161	0.256774	0.0621878	1.3053	0.344867	0.0890061	2.5533	3.23241e-05	0	-3.7439	0.273726	0	-3.62821	0.373734	0.0124301	-1.10682	0.569208	0.00597104	-1.75359	0.864397
ENSG00000162694	EXTL2	0.00777679	-0.42945	0.990977	0.0115576	0.351553	1	0.0239184	1.54803	0.373808	0.0125521	0.466748	0.853518	0.0163317	0.925953	1	0.0100453	0.268414	1	0.00710293	-0.284199	1	0	-1.90245	0.660557
ENSG00000273204	RP4-549L20.3	0.00494887	0.220053	1	0.00433408	0.215576	1	0.014351	2.09431	0.378816	0.00342331	-0.188603	1	0.00933238	1.38538	1	0	-1.08389	1	0.00532719	0.556144	0.90287	0	-0.814987	1
ENSG00000162695	SLC30A7	0.0706981	-0.477217	0.69401	0.0996839	0.171122	1	0.224833	1.42413	0.13611	0.109546	0.344195	0.701407	0.135319	0.660697	0.950781	0.0678058	-0.409247	1	0.0497205	-0.907803	0.309719	0.0656815	-0.441172	1
ENSG00000117543	DPH5	0.0332281	0.111118	1	0.037562	0.329357	1	0.0191347	-0.448834	1	0.033092	0.110605	1	0.0513281	0.832131	0.854835	0.0477152	0.714478	1	0.00532719	-2.31833	0.0172342	0.0179131	-0.661075	1
ENSG00000235795	RP11-421L21.2	0	-0.277447	1	0.00144469	2.60789	0.899861	0	2.90166	1	0	0.618752	1	0	1.80042	1	0.00251132	3.50107	1	0	1.3635	1	0	2.18501	1
ENSG00000233184	RP11-421L21.3	0.00989774	-0.566954	0.829528	0.00722347	-0.807145	1	0.0239184	1.07159	0.540514	0.0125521	-0.0693045	1	0.0349964	1.6305	0.273726	0.0301359	1.36862	0.59246	0.00710293	-0.751978	0.781168	0.00597104	-0.711152	1
ENSG00000225938	RP4-575N6.4	0	-3.01441	0.0827802	0.00144469	-0.640035	1	0.0191347	2.80855	0.200447	0.0011411	-1.04421	0.830858	0.0163317	2.68495	0.169171	0.0150679	2.50107	0.303161	0	-1.37347	0.619785	0	-0.551953	1
ENSG00000170989	S1PR1	0.0721121	-1.13011	0.0257575	0.0924604	-0.588908	0.918748	0.129159	-0.0120808	1	0.0673251	-1.12062	0.107789	0.468952	2.20125	3.03095e-05	0.499754	2.29631	2.98474e-05	0	-6.41786	1.68517e-08	0.0208987	-2.58096	0.0661797
ENSG00000226715	RP11-411H5.1	0.00141396	0.892478	1	0	0.0229304	1	0	1.90166	1	0.00228221	1.78868	0.57951	0.00233309	2.06346	1	0	0.916112	1	0	0.363499	1	0	1.18501	1
ENSG00000185946	RNPC3	0.114531	0.0415337	1	0.102573	-0.138061	1	0.330073	1.69407	0.0639674	0.0833006	-0.496726	0.68613	0.177315	0.751304	0.775508	0.150679	0.483445	1	0.0213088	-2.43325	0.00289015	0.0895657	-0.309252	1
ENSG00000240038	AMY2B	0.00353491	0.192038	1	0.00144469	-0.47957	1	0.0239184	3.37115	0.118613	0.00342331	0.296823	1	0.00233309	0.297922	1	0.00251132	0.413612	1	0.00177573	-0.139002	1	0	-0.39995	1
ENSG00000198890	PRMT6	0.0219164	-0.0144127	1	0.0173363	-0.321024	1	0.0430531	1.13613	0.38572	0.0308098	0.618752	0.532995	0.0139986	-0.521506	1	0.0301359	0.572158	1	0	-3.84595	0.0037854	0.0388118	0.96262	0.580639
ENSG00000162631	NTNG1	0.00424189	1.52991	0.505585	0	-0.97707	1	0.00956735	2.74966	0.342238	0	-1.38125	0.653422	0	-0.199578	1	0	-0.0838879	1	0	-0.636501	0.975559	0.00895657	2.60005	0.356582
ENSG00000134215	VAV3	0.0205025	-0.0144127	1	0.0202257	0.0229304	1	0.0574041	1.6635	0.237557	0.0125521	-0.750482	0.725851	0.00699928	-1.27283	1	0.0477152	1.41361	0.522376	0	-3.75198	0.0164181	0.0447828	1.29424	0.425467
ENSG00000230489	VAV3-AS1	0.00706981	-0.554981	0.869462	0	-3.03596	0.104344	0.0191347	1.28499	0.505439	0.0011411	-2.411	0.0696505	0	-2.25847	0.775508	0.0627831	3.55766	8.26512e-06	0	-2.69539	0.0781471	0.0268697	1.73435	0.216164
ENSG00000226822	RP11-356N1.2	0.00494887	1.72255	0.330765	0.00144469	0.0229304	1	0	0.786186	1	0	-1.49673	0.645558	0	-0.315055	1	0.00502265	1.62661	1	0	-0.751978	0.974665	0.00597104	1.89551	0.718841
ENSG00000085491	SLC25A24	0.0975634	0.443463	0.627337	0.0953498	0.329686	1	0.129159	0.786186	0.463084	0.102699	0.477889	0.520354	0.0303302	-1.3695	0.687685	0.085385	0.150577	1	0.0106544	-2.8329	0.00106869	0.0477684	-0.693309	1
ENSG00000260879	RP11-483I13.5	0.00353491	1.57055	0.578915	0.00288939	1.19286	1	0	1.1647	1	0	-1.11821	0.783885	0.00233309	1.21546	1	0.00251132	1.33115	1	0	-0.373467	0.953043	0	0.448047	1
ENSG00000162636	FAM102B	0.0134326	-0.277447	1	0.0260045	0.925083	0.693333	0.0813224	2.70235	0.0475075	0.021681	0.618752	0.682899	0.00466619	-1.29644	1	0.00251132	-1.78433	1	0.00177573	-2.33694	0.161195	0.00298552	-1.51543	1
ENSG00000162639	HENMT1	0.00919076	-1.96195	0.000967261	0.0534537	1.0614	0.210532	0.0191347	-0.361371	1	0.0696074	1.71497	0.00060277	0.025664	-0.127685	1	0.0251132	-0.148018	1	0.00355146	-2.6564	0.00965777	0.0268697	-0.0270378	1
ENSG00000134186	PRPF38B	0.452468	-0.0859805	1	0.593769	0.392772	0.88959	0.851494	0.903007	0.312459	0.466712	-0.0199346	1	0.611271	0.414475	1	0.519844	0.153709	1	0.110095	-2.21764	0.00170975	0.45977	-0.0373797	1
ENSG00000116266	STXBP3	0.0706981	-0.233945	0.992063	0.101129	0.41779	0.904991	0.129159	0.774345	0.466586	0.112969	0.642999	0.310111	0.0933238	0.275331	1	0.0703171	-0.156644	1	0.0159816	-2.31833	0.00476946	0.0597104	-0.384602	1
ENSG00000274068	RP11-475E11.9	0	0.307515	1	0	1.60789	1	0	3.48663	1	0	1.20371	1	0.00233309	4.38538	0.775508	0	2.50107	1	0	1.94846	1	0	2.76998	1
ENSG00000121957	GPSM2	0.00565585	-0.610022	0.94959	0.00577878	-0.318106	1	0	-0.905691	1	0.011411	0.663146	0.75989	0.00233309	-0.972167	1	0.00251132	-0.856477	1	0.00355146	-0.788504	0.905192	0.0447828	3.01509	0.00829689
ENSG00000121940	CLCC1	0.0332281	0.164557	1	0.0216704	-0.500632	1	0.0526204	0.921841	0.47793	0.0171166	-0.90481	0.431277	0.0326633	0.173334	1	0.0276246	-0.06371	1	0.0514962	0.901156	0.187151	0.0298552	0.0695355	1
ENSG00000085433	WDR47	0.0685772	-0.232593	0.992063	0.156027	1.27805	0.0254896	0.138727	0.929992	0.375833	0.0753129	-0.0339776	1	0.0699928	-0.119851	1	0.0703171	-0.10855	1	0.0177573	-2.13127	0.0094246	0.0388118	-0.950147	0.864397
ENSG00000197780	TAF13	0.0424189	0.35561	0.819495	0.0563431	0.81088	0.487455	0.0334857	0.0687734	1	0.033092	-0.108564	1	0.025664	-0.413357	1	0.0376699	0.152346	1	0.0159816	-1.13049	0.232288	0.0208987	-0.647877	1
ENSG00000273382	RP5-1065J22.8	0.00919076	0.160674	1	0.00577878	-0.392107	1	0.00478367	0.0603612	1	0.0102699	0.396359	0.965453	0.00466619	-0.42197	1	0.00251132	-0.92519	1	0.00532719	-0.409091	1	0.0298552	2.14194	0.0605643
ENSG00000215717	TMEM167B	0.135033	0.107843	1	0.14158	0.176554	1	0.157861	0.347677	0.797577	0.154049	0.334075	0.696254	0.121321	-0.0666039	1	0.17077	0.470048	1	0.0372904	-1.84714	0.0137104	0.0985222	-0.368974	1
ENSG00000270066	SCARNA2	0.00494887	0.220053	1	0.0115576	1.77782	0.240101	0.00478367	0.963064	1	0.00342331	-0.188603	1	0.00933238	1.38538	0.983671	0	-1.08389	1	0	-1.6365	0.428124	0	-0.814987	1
ENSG00000179902	C1orf194	0.000706981	1.30752	0.94959	0.00144469	2.60789	0.899861	0	2.90166	1	0	0.618752	1	0	1.80042	1	0	1.91611	1	0	1.3635	1	0	2.18501	1
ENSG00000116299	KIAA1324	0.00494887	-3.05004	3.74672e-06	0.0245598	-0.488969	1	0.0956735	1.64054	0.153478	0.0947116	2.1366	1.71601e-05	0.0909907	1.66292	0.0660751	0.00251132	-2.90832	0.204933	0.00355146	-2.86746	0.0096908	0.00298552	-2.63942	0.236578
ENSG00000031698	SARS	0.205732	-0.0610808	1	0.219593	0.0627644	1	0.196131	-0.0926002	1	0.286417	0.547999	0.362617	0.214645	0.0282112	1	0.148168	-0.537479	1	0.142059	-0.626074	0.518581	0.232871	0.156384	1
ENSG00000143126	CELSR2	0.000706981	-0.49984	1	0.00144469	0.800538	1	0.00956735	3.48663	0.285193	0.00228221	1.20371	0.739757	0.00233309	1.57803	1	0	0.501075	1	0	-0.0515387	1	0	0.769975	1
ENSG00000134222	PSRC1	0	-2.69248	0.153314	0.00288939	0.385501	1	0	0.486626	1	0.00798773	2.03379	0.135697	0.00466619	1.16299	1	0	-0.498925	1	0.00177573	0.0415707	1	0.00895657	2.06954	0.518901
ENSG00000134243	SORT1	0.00353491	1.89248	0.314079	0.00144469	0.607893	1	0	1.3167	1	0	-0.966211	0.771345	0	0.21546	1	0	0.33115	1	0.00355146	1.72607	0.454129	0	0.60005	1
ENSG00000143106	PSMA5	0.316728	-0.50488	0.546037	0.384289	-0.111951	1	0.186563	-1.1471	0.701769	0.796491	1.27891	0.00149338	0.338299	-0.301308	1	0.276246	-0.607638	1	0.236172	-0.871146	0.259511	0.552322	0.463644	0.79207
ENSG00000162650	ATXN7L2	0.0268653	-0.0935829	1	0.0361173	0.450352	0.979693	0.0430531	0.76416	0.648682	0.033092	0.30325	0.84766	0.0326633	0.303591	1	0.0175793	-0.565015	1	0.0142059	-0.936896	0.418535	0.0298552	0.195984	1
ENSG00000174151	CYB561D1	0.0127257	-1.04447	0.244036	0.0260045	0.255908	1	0.0621878	1.62156	0.200402	0.0376564	0.933625	0.232929	0.0326633	0.634064	1	0.0251132	0.246261	1	0.00177573	-2.88443	0.0183329	0.0208987	0.0150877	1
ENSG00000181754	AMIGO1	0	-1.01441	0.999186	0.00288939	2.60789	0.635434	0	2.1647	1	0	-0.118214	1	0.00233309	2.38538	1	0	1.17915	1	0.00177573	1.94846	0.659234	0	1.44805	1
ENSG00000065135	GNAI3	0.261583	-0.186496	1	0.365508	0.414183	0.861654	0.330073	0.221446	0.87345	0.383411	0.52484	0.391544	0.303302	0.0912551	1	0.228531	-0.346051	1	0.0905623	-1.76473	0.011968	0.34035	0.27006	1
ENSG00000134183	GNAT2	0.000706981	0.722553	1	0.00144469	2.02293	1	0	2.48663	1	0	0.203714	1	0	1.38538	1	0	1.50107	1	0.00177573	2.3635	0.553503	0	1.76998	1
ENSG00000116337	AMPD2	0.0692842	-0.438167	0.77312	0.179142	1.31629	0.0204526	0.148294	0.846381	0.405032	0.0867239	0.002895	1	0.144652	0.839103	0.726784	0.0326472	-1.39547	0.788957	0.019533	-2.17738	0.00948388	0.0417973	-1.02357	0.836382
ENSG00000228703	RP5-1160K1.6	0	0.307515	1	0	1.60789	1	0	3.48663	1	0	1.20371	1	0.00233309	4.38538	0.775508	0	2.50107	1	0	1.94846	1	0	2.76998	1
ENSG00000168765	GSTM4	0.0438328	0.640939	0.405932	0.0390067	0.338432	1	0.0430531	0.551166	0.804027	0.0376564	0.27995	0.890409	0.0186648	-0.711477	1	0.0226019	-0.434385	1	0.0159816	-0.986998	0.313206	0.0119421	-1.21188	0.734275
ENSG00000213366	GSTM2	0.0671632	0.157768	1	0.0491196	-0.360856	1	0.129159	1.15955	0.284516	0.0410797	-0.674295	0.534064	0.102656	0.832844	0.775508	0.0175793	-1.73255	0.578327	0.10832	0.95429	0.092239	0.00895657	-2.48269	0.159837
ENSG00000134184	GSTM1	0.0862517	0.726468	0.191677	0.0505643	-0.304331	1	0.00956735	-2.17634	0.325818	0.0718896	0.278902	0.823823	0.0513281	-0.2408	1	0.0477152	-0.341904	1	0.0301874	-1.05654	0.225757	0.0746381	0.335989	1
ENSG00000260246	AC000032.2	0.00212094	0.307515	1	0	-0.851539	1	0	1.02719	1	0.00228221	0.618752	1	0.00233309	1.06346	1	0.00502265	1.91611	1	0	-0.51097	0.956619	0.00597104	2.18501	0.628916
ENSG00000134201	GSTM5	0	0.307515	1	0	1.60789	1	0	3.48663	1	0.0011411	3.20371	0.508826	0	2.38538	1	0	2.50107	1	0	1.94846	1	0	2.76998	1
ENSG00000134202	GSTM3	0.0240374	-0.938241	0.178182	0.0881263	1.44315	0.0151973	0.0430531	0.231125	1	0.0251043	-0.748457	0.467092	0.144652	2.25414	0.000126308	0.0125566	-1.52129	0.78057	0.00887866	-2.07391	0.0224128	0.00298552	-2.86665	0.0893684
ENSG00000184371	CSF1	0.00989774	-1.77428	0.0184276	0.0693453	1.68344	0.0208646	0.0717551	1.50935	0.237557	0.0536319	1.23409	0.080113	0.0326633	0.303591	1	0.00502265	-2.0329	0.78057	0	-4.19109	0.00375929	0	-3.36958	0.182213
ENSG00000168710	AHCYL1	0.0402979	0.246633	0.970369	0.037562	0.114853	1	0.0956735	1.57516	0.15217	0.043362	0.359833	0.760903	0.0163317	-1.03247	1	0.0301359	-0.173525	1	0.0106544	-1.67045	0.0786457	0.0328407	-0.0287666	1
ENSG00000143093	STRIP1	0.0848377	0.0715605	1	0.0881263	0.135825	1	0.18178	1.25239	0.213162	0.0901472	0.176914	0.944221	0.0863245	0.10975	1	0.0652944	-0.310092	1	0.0284117	-1.5677	0.0522046	0.0806091	0.0150877	1
ENSG00000258634	RP4-773N10.4	0.00282792	0.629443	0.986779	0.00144469	0.148461	1	0	0.901663	1	0.00342331	1.03379	0.825778	0	-0.199578	1	0.00502265	1.76411	1	0.00177573	0.48903	1	0	0.185013	1
ENSG00000224965	KCNC4-AS1	0	0.307515	1	0	1.60789	1	0	3.48663	1	0.0011411	3.20371	0.508826	0	2.38538	1	0	2.50107	1	0	1.94846	1	0	2.76998	1
ENSG00000116396	KCNC4	0.00282792	-0.0709962	1	0.00577878	1.22938	0.852085	0.00478367	1.48663	0.828116	0.00228221	-0.118214	1	0.00466619	1.06346	1	0.00753397	1.69372	1	0	-1.139	0.800643	0	-0.317488	1
ENSG00000227963	RP5-1074L1.1	0.00848377	0.422993	0.96899	0.00144469	-1.52139	0.693333	0.00478367	0.357343	1	0.00798773	0.345733	1	0.00233309	-0.743898	1	0.0150679	1.40154	0.801464	0.00177573	-1.18082	0.456192	0.0179131	1.67044	0.364913
ENSG00000162775	RBM15	0.0706981	-0.0731921	1	0.0664559	-0.145857	1	0.110024	0.662198	0.55293	0.0787362	0.133325	1	0.0699928	-0.0397973	1	0.105476	0.60091	1	0.0177573	-2.05563	0.0122693	0.125392	0.86981	0.433229
ENSG00000168679	SLC16A4	0.00424189	2.52991	0.0970139	0	-0.562032	1	0	1.3167	1	0.00228221	0.981322	0.989891	0	0.21546	1	0	0.33115	1	0	-0.221464	1	0	0.60005	1
ENSG00000273373	RP5-1074L1.4	0.00212094	1.30752	0.869462	0	-0.199462	1	0	1.67927	1	0	-0.603641	0.965453	0.00233309	1.80042	1	0	0.69372	1	0	0.141106	1	0.00597104	3.03301	0.4132
ENSG00000134248	LAMTOR5	0.530943	0.261262	0.831421	0.338058	-0.531005	0.929695	0.258318	-0.867724	0.906738	0.513497	0.164272	0.919807	0.333633	-0.522174	1	0.791067	0.847028	0.5519	0.154489	-1.7065	0.0126235	0.803105	0.855978	0.354102
ENSG00000177301	KCNA2	0	-1.01441	0.999186	0.00144469	1.60789	1	0	2.1647	1	0.00342331	3.20371	0.135697	0	1.06346	1	0	1.17915	1	0	0.626533	1	0	1.44805	1
ENSG00000259834	RP11-284N8.3	0.00353491	-1.35545	0.37019	0.0101129	0.437968	1	0.0191347	1.52315	0.447601	0.011411	0.618752	0.744124	0.0139986	0.983286	1	0.0125566	0.83811	1	0.00887866	0.285496	1	0	-1.65629	0.894331
ENSG00000177272	KCNA3	0.0438328	-1.38763	0.00472562	0.153138	0.841565	0.2927	0.157861	0.802599	0.422462	0.12438	0.489219	0.508826	0.191314	1.16051	0.21331	0.0627831	-0.596147	1	0.0852351	-0.157928	1	0.0119421	-2.77228	0.0523866
ENSG00000143119	CD53	1.50799	0.114786	1	1.48803	0.0715506	1	1.63123	0.201007	0.866979	1.39899	-0.0334677	1	0.856246	-0.78889	1	1.72277	0.298391	1	0.280566	-2.48118	0.00034673	3.19152	1.29664	0.0733137
ENSG00000232811	RP11-96K19.2	0.00212094	0.985587	0.926376	0.00144469	0.800538	1	0.00478367	2.67927	0.604087	0	-0.796286	0.974189	0	0.385385	1	0	0.501075	1	0	-0.0515387	1	0.00597104	2.76998	0.464205
ENSG00000121931	LRIF1	0.165434	1.04961	0.0104992	0.102573	-0.0165979	1	0.0908898	-0.145642	1	0.0833006	-0.374735	0.830572	0.0513281	-1.0365	0.968053	0.0728284	-0.516847	1	0.0532719	-1.01918	0.21507	0.107479	0.0755467	1
ENSG00000273010	RP11-96K19.5	0.00706981	0.307515	1	0.0101129	0.964037	0.899861	0.00478367	0.53243	1	0.00684662	0.310629	1	0.00466619	0.0634567	1	0.00502265	0.179147	1	0.00177573	-1.00574	0.581519	0.00597104	0.448047	1
ENSG00000156171	DRAM2	0.35137	1.28452	0.00029707	0.0852369	-1.36786	0.110886	0.110024	-0.865049	0.920217	0.111828	-0.988703	0.143579	0.123654	-0.751511	1	0.406835	1.13384	0.190275	0.0603749	-1.84261	0.00978468	0.2269	0.180336	1
ENSG00000134255	CEPT1	0.103926	0.69679	0.204424	0.0361173	-1.13461	0.361231	0.100457	0.486626	0.685736	0.0593374	-0.394795	0.823894	0.0769921	0.0634567	1	0.138123	0.995547	0.514991	0.0230845	-1.73604	0.0313368	0.0776236	0.0860708	1
ENSG00000273221	RP5-1180E21.5	0.00212094	0.50016	1	0.00433408	1.80054	0.693333	0.00478367	2.3167	0.672224	0	-1.11821	0.802518	0.00233309	1.21546	1	0.00251132	1.33115	1	0	-0.373467	0.96393	0	0.448047	1
ENSG00000162777	DENND2D	0.0728191	-1.4879	0.000918566	0.183476	0.16081	1	0.148294	-0.146369	1	0.334344	1.3481	0.00131941	0.450287	1.68152	0.00397759	0.0904077	-0.913353	1	0.0106544	-3.9219	3.92842e-06	0.104493	-0.685809	1
ENSG00000064886	CHI3L2	0.148466	0.287148	0.829528	0.0303386	-2.2018	0.00411228	0.0430531	-1.48836	0.556949	0.138074	0.120431	1	0.221644	0.885539	0.542327	0.409346	1.96684	0.000722519	0.00355146	-4.77946	6.75598e-07	0.0477684	-1.42333	0.485446
ENSG00000173947	PIFO	0.00424189	0.414431	1	0	-1.64003	0.815062	0	0.238698	1	0.00456442	0.618752	0.941144	0.00699928	1.38538	1	0.00753397	1.50107	1	0	-1.29947	0.534455	0.00597104	1.26747	0.926382
ENSG00000085465	OVGP1	0.000706981	-0.692485	1	0.00144469	0.607893	1	0.014351	3.90166	0.172316	0	-0.966211	1	0.00233309	1.38538	1	0.00251132	1.50107	1	0.00177573	0.948461	0.858166	0	0.60005	1
ENSG00000116455	WDR77	0.0940285	0.223857	0.94959	0.0404514	-1.13775	0.331962	0.0574041	-0.474712	1	0.101558	0.338015	0.701407	0.0816583	-0.0221191	1	0.120544	0.588307	1	0.0355146	-1.29222	0.102483	0.152262	0.954715	0.357525
ENSG00000116459	ATP5F1	0.550031	-0.0749796	1	0.476749	-0.296962	1	0.224833	-1.35991	0.564677	0.864957	0.769558	0.110687	0.529612	-0.115999	1	0.542446	-0.0777806	1	0.241499	-1.33775	0.0510098	0.943425	0.794647	0.4132
ENSG00000143110	C1orf162	0.219164	0.894799	0.0379581	0.0563431	-1.49014	0.0855423	0.0861061	-0.728971	1	0.0228221	-2.8634	2.84244e-06	0.291637	1.13625	0.196413	0.494731	2.08877	0.000169485	0	-6.55138	4.30122e-09	0.0417973	-1.79481	0.265576
ENSG00000121933	TMIGD3	0.000706981	2.30752	0.77312	0	1.60789	1	0	3.48663	1	0	1.20371	1	0	2.38538	1	0	2.50107	1	0	1.94846	1	0	2.76998	1
ENSG00000116473	RAP1A	0.291983	-0.422114	0.70887	0.355395	-0.0324545	1	0.176996	-1.03776	0.777805	0.629889	1.04572	0.0164056	0.443288	0.322569	1	0.236065	-0.653584	1	0.113647	-1.77904	0.0101215	0.564264	0.698682	0.517591
ENSG00000231346	LINC01160	0.00141396	0.307515	0.983761	0	-0.392107	1	0.00478367	2.67927	0.482201	0.0011411	0.396359	0.942568	0	0.385385	1	0	0.501075	1	0.00355146	1.94846	0.419308	0.00298552	1.96262	0.826409
ENSG00000197852	FAM212B	0.0141396	0.307515	0.999186	0.0130022	0.201901	1	0.014351	0.603983	0.986555	0.00570552	-1.04421	0.481185	0.0139986	0.385385	1	0.0200906	0.916112	1	0.00355146	-1.37347	0.320498	0.0238842	1.18501	0.602492
ENSG00000064703	DDX20	0.0636283	-0.03018	1	0.0650112	0.0281671	1	0.114808	0.921029	0.38583	0.0490675	-0.450597	0.760903	0.0699928	0.159672	1	0.130589	1.16291	0.288303	0.0124301	-2.34156	0.006603	0.0835946	0.438132	0.931847
ENSG00000143079	CTTNBP2NL	0.0155536	1.18722	0.179833	0.00433408	-0.851539	0.918748	0.028702	1.93643	0.220055	0.00684662	-0.346483	0.974189	0	-2.1692	0.724726	0.0125566	0.69372	1	0	-2.60613	0.0808655	0.0119421	0.665639	1
ENSG00000134245	WNT2B	0.00141396	0.307515	1	0	-0.392107	1	0.014351	4.1647	0.110017	0.0011411	0.396359	1	0	0.385385	1	0.00251132	1.69372	1	0	-0.0515387	1	0	0.769975	1
ENSG00000007341	ST7L	0.0459538	0.202162	0.992063	0.0418961	0.0390501	1	0.0669714	0.80106	0.502895	0.0467853	0.220992	0.925795	0.0606605	0.640426	1	0.0326472	-0.291483	1	0.0230845	-0.844097	0.420077	0.0149276	-1.30327	0.672884
ENSG00000116489	CAPZA1	0.400858	-0.299294	0.88471	0.397291	-0.26515	1	0.803657	0.831545	0.34465	0.708626	0.773678	0.113193	0.368629	-0.364453	1	0.434459	-0.10855	1	0.118974	-2.0869	0.00284547	0.797134	0.8488	0.367652
ENSG00000155363	MOV10	0.0127257	-1.57384	0.0200282	0.0447855	0.619208	0.793374	0.0956735	1.77042	0.118701	0.0650429	1.40348	0.0162118	0.0583274	1.03054	0.705434	0.00502265	-2.19937	0.522825	0.00710293	-1.9964	0.0577606	0	-3.53381	0.0964251
ENSG00000225075	RP11-426L16.3	0.000706981	2.30752	0.77312	0	1.60789	1	0	3.48663	1	0	1.20371	1	0	2.38538	1	0	2.50107	1	0	1.94846	1	0	2.76998	1
ENSG00000155366	RHOC	0.0424189	-0.632112	0.455664	0.114131	1.18163	0.0565215	0.00956735	-2.11824	0.331721	0.136932	1.67963	0.000102143	0.0419957	-0.475212	1	0.0175793	-1.66383	0.523371	0.0106544	-2.41411	0.00541909	0.00298552	-3.42478	0.0254317
ENSG00000155367	PPM1J	0.00282792	1.30752	0.77312	0	-0.562032	1	0.014351	3.90166	0.236217	0	-0.966211	1	0.00233309	1.38538	1	0	0.33115	1	0	-0.221464	1	0	0.60005	1
ENSG00000261595	RP11-426L16.9	0	0.307515	1	0.00144469	3.60789	0.693333	0	3.48663	1	0	1.20371	1	0	2.38538	1	0	2.50107	1	0	1.94846	1	0	2.76998	1
ENSG00000155380	SLC16A1	0.0579725	-0.546264	0.58244	0.101129	0.472238	0.862233	0.18178	1.34576	0.168304	0.111828	0.683324	0.265877	0.0933238	0.325084	1	0.0401812	-0.927162	1	0.0319632	-1.31141	0.106857	0.0567249	-0.411922	1
ENSG00000226419	SLC16A1-AS1	0.0304002	0.307515	0.94959	0.0130022	-1.00092	0.780519	0.0908898	2.0012	0.0887516	0.0285276	0.176233	1	0.025664	0.0634567	1	0.0251132	0.041643	1	0.0106544	-1.20997	0.34241	0.0208987	-0.184221	1
ENSG00000198799	LRIG2	0.0190885	-0.779947	0.44513	0.037562	0.45589	0.978649	0.114808	2.19974	0.0398932	0.0239632	-0.302639	0.981227	0.0326633	0.247881	1	0.0376699	0.467652	1	0.0124301	-1.17048	0.296052	0.0328407	0.278122	1
ENSG00000081026	MAGI3	0.00141396	-1.01441	0.926376	0.0101129	2.28596	0.314853	0.00956735	2.1647	0.474077	0.0011411	-0.796286	1	0.00233309	0.385385	1	0	-0.586388	1	0.00532719	1.14111	0.536334	0	-0.317488	1
ENSG00000116793	PHTF1	0.0424189	-0.0378717	1	0.0534537	0.380087	1	0.0717551	0.84277	0.502308	0.0650429	0.757914	0.292507	0.0163317	-1.31505	0.934191	0.0401812	-0.0480872	1	0.026636	-0.695395	0.643824	0.0208987	-0.930465	0.974911
ENSG00000081019	RSBN1	0.224113	0.0658095	1	0.293273	0.522095	0.693333	0.344424	0.715001	0.442145	0.195129	-0.180593	1	0.317301	0.617684	0.919772	0.243599	0.190972	1	0.0603749	-1.93767	0.0075282	0.11345	-0.954451	0.803353
ENSG00000231128	RP5-1073O3.2	0.00212094	-0.692485	0.969497	0.00577878	1.02293	1	0.00956735	1.98413	0.508534	0.00342331	0.203714	1	0.00699928	1.38538	1	0.00502265	0.998574	1	0	-1.29947	0.601968	0.00298552	0.60005	1
ENSG00000134242	PTPN22	0.301881	-1.04773	0.0246391	0.875485	0.879748	0.167484	1.50207	1.61654	0.0554777	0.939129	1.08125	0.0126029	0.403625	-0.4267	1	0.391767	-0.469334	1	0.0657021	-3.13677	2.09664e-05	0.238842	-1.19908	0.580639
ENSG00000226167	AP4B1-AS1	0.000706981	2.30752	0.77312	0	1.60789	1	0	3.48663	1	0	1.20371	1	0	2.38538	1	0	2.50107	1	0	1.94846	1	0	2.76998	1
ENSG00000188761	BCL2L15	0.00141396	1.30752	0.828091	0	0.285965	1	0.00478367	3.48663	0.439075	0.0011411	1.20371	0.887146	0	1.06346	1	0	1.17915	1	0	0.626533	1	0	1.44805	1
ENSG00000134262	AP4B1	0.0466608	-0.574763	0.573186	0.0592325	-0.0872525	1	0.114808	0.955556	0.375833	0.0992761	0.842967	0.1481	0.0373295	-0.741472	1	0.118032	1.03075	0.474081	0.00887866	-2.73336	0.00234173	0.0776236	0.359956	0.990626
ENSG00000118655	DCLRE1B	0.0169675	-0.198376	1	0.0115576	-0.665126	0.970223	0.0239184	0.579735	0.939096	0.0399386	1.46675	0.0141221	0.0116655	-0.521506	1	0.00753397	-1.02249	1	0.00355146	-2.00574	0.0660033	0.0358263	1.09538	0.464205
ENSG00000235527	HIPK1-AS1	0.00282792	-1.49984	0.338721	0.0216704	2.02293	0.0840464	0.0191347	1.67927	0.4106	0.00456442	-0.603641	0.979767	0.0186648	1.60111	0.661209	0.00251132	-0.746853	1	0.00355146	-0.67603	1	0	-1.51543	1
ENSG00000163349	HIPK1	0.036056	-1.59567	0.00137277	0.154582	0.983402	0.17125	0.330073	2.08063	0.0227237	0.142638	0.881786	0.109808	0.0956569	0.137457	1	0.0552491	-0.682723	1	0.0177573	-2.3403	0.00547912	0.0417973	-1.05784	0.792365
ENSG00000116774	OLFML3	0	-0.692485	1	0	0.607893	1	0.00478367	3.90166	0.370751	0.0011411	1.61875	0.776273	0.00233309	2.80042	1	0	1.50107	1	0	0.948461	1	0	1.76998	1
ENSG00000232895	RP4-543J13.1	0	0.307515	1	0.00144469	3.60789	0.693333	0	3.48663	1	0	1.20371	1	0	2.38538	1	0	2.50107	1	0	1.94846	1	0	2.76998	1
ENSG00000197323	TRIM33	0.0516096	-0.0977411	1	0.0505643	-0.0925468	1	0.243967	2.41888	0.00989774	0.0410797	-0.451019	0.803191	0.0676597	0.385385	1	0.0552491	0.0762694	1	0.019533	-1.4778	0.114762	0.0328407	-0.65629	1
ENSG00000116752	BCAS2	0.393789	-0.0771485	1	0.521535	0.416868	0.849586	0.282237	-0.539436	1	0.458724	0.203714	0.859267	0.52028	0.38619	1	0.374187	-0.135067	1	0.239724	-0.839825	0.289072	0.379161	-0.111904	1
ENSG00000175984	DENND2C	0.00636283	-0.277447	1	0.0101129	0.607893	1	0.0191347	1.67927	0.39662	0	-3.08169	0.0735653	0.00699928	0.21546	1	0.00502265	-0.123416	1	0.0213088	1.89401	0.0360589	0.00298552	-0.477952	1
ENSG00000116748	AMPD1	0	-3.27745	0.0225571	0	-1.97707	0.604977	0	-0.0983366	1	0	-2.38125	0.201205	0	-1.19958	1	0	-1.08389	1	0.0408418	7.53342	9.40432e-15	0	-0.814987	1
ENSG00000213281	NRAS	0.144931	0.183444	0.978235	0.138691	0.0836845	1	0.0956735	-0.429396	1	0.17573	0.514054	0.441215	0.0699928	-0.945821	0.986987	0.153191	0.243383	1	0.026636	-2.37121	0.00208615	0.214958	0.774924	0.475433
ENSG00000009307	CSDE1	0.833531	0.0167311	1	0.926049	0.192434	1	0.636229	-0.388699	1	0.964233	0.274935	0.735053	0.956569	0.232329	1	0.944258	0.21009	1	0.330286	-1.42649	0.0351521	0.880729	0.0986971	1
ENSG00000052723	SIKE1	0.0827168	-0.383489	0.787913	0.106907	0.108791	1	0.167429	0.801683	0.429952	0.140356	0.607164	0.340719	0.109655	0.153364	1	0.092919	-0.0996208	1	0.0372904	-1.48995	0.0540129	0.128377	0.399684	0.920726
ENSG00000134198	TSPAN2	0.00353491	-1.66211	0.0968628	0.0173363	0.986405	0.693333	0.0382694	2.19712	0.128272	0.0193988	1.24436	0.184869	0.0209979	1.28105	0.797835	0	-2.19937	0.79418	0	-2.75198	0.0610865	0	-1.93046	0.640779
ENSG00000233730	RP4-666F24.3	0.000706981	-0.277447	1	0.00288939	1.87093	0.846292	0.00478367	2.90166	0.551705	0.0011411	0.618752	1	0.00233309	1.80042	1	0	0.69372	1	0	0.141106	1	0	0.96262	1
ENSG00000173218	VANGL1	0.00494887	-1.30719	0.182507	0.00288939	-1.56203	0.530101	0.00478367	-0.294734	1	0.0422209	3.20371	2.23154e-08	0.00699928	-0.342536	1	0.00251132	-1.28029	1	0.00532719	-0.779459	0.651639	0.00298552	-1.01138	0.94464
ENSG00000163393	SLC22A15	0.00777679	2.57055	0.0128843	0.00144469	-0.298998	1	0.00478367	1.57974	0.857968	0	-1.79629	0.401296	0	-0.614615	1	0	-0.498925	1	0.00177573	0.0415707	1	0.00298552	0.863085	1
ENSG00000163399	ATP1A1	0.390961	-0.110124	1	0.629887	0.738234	0.337799	0.779739	0.975355	0.273687	0.476982	0.257202	0.780294	0.592606	0.582887	0.948357	0.231042	-0.882351	1	0.0639263	-2.8057	0.000130751	0.238842	-0.821651	0.899931
ENSG00000224950	RP5-1086K13.1	0	-0.277447	1	0	1.02293	1	0.00956735	6.07159	0.12319	0	0.618752	1	0	1.80042	1	0	1.91611	1	0	1.3635	1	0	2.18501	1
ENSG00000116815	CD58	0.179573	-0.197977	1	0.284605	0.628071	0.553345	0.32529	0.765428	0.409175	0.349178	1.07349	0.0177293	0.125987	-0.685005	1	0.0652944	-1.63886	0.412767	0.0159816	-3.64996	7.63803e-06	0.188088	-0.0676527	1
ENSG00000143061	IGSF3	0.000706981	1.30752	0.94959	0.00144469	2.60789	0.899861	0	2.90166	1	0	0.618752	1	0	1.80042	1	0	1.91611	1	0	1.3635	1	0	2.18501	1
ENSG00000116824	CD2	0.0219164	-5.74267	8.84588e-32	1.51837	0.993519	0.102896	1.47815	0.810373	0.355089	2.51271	2.29355	7.39433e-11	1.43485	0.815726	0.56281	0.0401812	-4.46674	3.66536e-05	0.0284117	-5.01936	3.89967e-10	0.0925512	-3.28021	0.00341259
ENSG00000134247	PTGFRN	0	-1.01441	1	0	0.285965	1	0.00478367	3.48663	0.42227	0.00342331	3.20371	0.24217	0	1.06346	1	0	1.17915	1	0	0.626533	1	0	1.44805	1
ENSG00000134256	CD101	0.00848377	-1.71997	0.0182997	0.0751241	2.29142	0.000112599	0.0526204	1.33012	0.308496	0.0387975	0.94068	0.228391	0.00933238	-1.12558	1	0	-3.38157	0.202893	0.00532719	-1.89703	0.101366	0.00298552	-2.10039	0.459193
ENSG00000236137	RP11-27K13.3	0	0.307515	1	0	1.60789	1	0	3.48663	1	0	1.20371	1	0	2.38538	1	0	2.50107	1	0.00177573	3.94846	0.26035	0	2.76998	1
ENSG00000116830	TTF2	0.0516096	-0.596773	0.51077	0.0548984	-0.392107	1	0.133943	1.01369	0.32656	0.13465	1.24055	0.0104246	0.0419957	-0.741727	1	0.0226019	-1.59063	0.624702	0.0177573	-2.0015	0.0157386	0.164204	1.37276	0.0788239
ENSG00000134253	TRIM45	0.00212094	-0.392924	1	0.00144469	-0.298998	1	0.0191347	3.22359	0.181852	0.00342331	0.503274	0.963831	0.00233309	0.478494	1	0	-0.498925	1	0.00532719	1.24802	0.499136	0	-0.230025	1
ENSG00000198162	MAN1A2	0.0982704	-0.551886	0.520527	0.124244	-0.0810205	1	0.239184	0.937464	0.31989	0.19627	0.746559	0.169776	0.144652	0.170372	1	0.123055	-0.0790709	1	0.102992	-0.371019	0.899584	0.0895657	-0.544955	1
ENSG00000236866	AL157902.3	0.000706981	-0.277447	1	0.00144469	1.02293	1	0.00956735	3.74966	0.237557	0.0011411	0.618752	1	0	0.57803	1	0.00251132	1.91611	1	0	0.141106	1	0	0.96262	1
ENSG00000183508	FAM46C	0.490645	-0.522495	0.513254	0.741128	0.240652	1	0.602743	-0.0940703	1	0.829583	0.460026	0.474912	0.366296	-0.865423	1	0.911611	0.556628	1	0.942913	0.640704	0.195111	0.158233	-2.07876	0.105148
ENSG00000196505	GDAP2	0.0600934	-0.0344042	1	0.0794582	0.461052	0.899861	0.0861061	0.579735	0.628074	0.0616196	0.0250718	1	0.0676597	0.194243	1	0.0728284	0.309933	1	0.0230845	-1.42409	0.0961923	0.0567249	-0.0578438	1
ENSG00000065183	WDR3	0.0417119	0.26021	0.94959	0.0260045	-0.510502	1	0.0574041	0.769213	0.551539	0.0365153	0.00970339	1	0.0443288	0.349761	1	0.0627831	0.897734	0.78355	0.00532719	-2.54339	0.00932058	0.0417973	0.275986	1
ENSG00000092607	TBX15	0	0.307515	1	0.00144469	3.60789	0.693333	0	3.48663	1	0	1.20371	1	0	2.38538	1	0	2.50107	1	0	1.94846	1	0	2.76998	1
ENSG00000116874	WARS2	0.0714051	-0.437912	0.76563	0.112686	0.399921	0.926479	0.258318	1.66436	0.0723444	0.130086	0.68726	0.256506	0.074659	-0.253216	1	0.0602718	-0.565876	1	0.0142059	-2.64649	0.00187229	0.0925512	0.0834747	1
ENSG00000224238	WARS2-IT1	0	0.307515	1	0.00144469	3.60789	0.693333	0	3.48663	1	0	1.20371	1	0	2.38538	1	0	2.50107	1	0	1.94846	1	0	2.76998	1
ENSG00000231365	RP11-418J17.1	0.0282792	-0.312213	0.965	0.0548984	0.893295	0.46672	0.0908898	1.60888	0.162718	0.0296687	-0.170682	1	0.0419957	0.423859	1	0.0276246	-0.190087	1	0.00355146	-2.82413	0.0106366	0.0328407	0.0788133	1
ENSG00000116882	HAO2	0	0.307515	1	0	1.60789	1	0	3.48663	1	0	1.20371	1	0.00233309	4.38538	0.775508	0	2.50107	1	0	1.94846	1	0	2.76998	1
ENSG00000143067	ZNF697	0.00141396	2.89248	0.408726	0	1.02293	1	0	2.90166	1	0	0.618752	1	0	1.80042	1	0	1.91611	1	0	1.3635	1	0	2.18501	1
ENSG00000092621	PHGDH	0.0127257	-1.71134	0.00305337	0.00577878	-2.4625	0.0145002	0.00956735	-1.3378	0.665223	0.043362	0.423027	0.694253	0.0303302	-0.120143	1	0.00251132	-2.91678	0.108752	0.0639263	1.07045	0.0669112	0.176146	2.85669	3.94126e-07
ENSG00000134193	REG4	0	-3.39292	0.0149659	0.00433408	0.084331	1	0	-0.213814	1	0.0125521	1.88179	0.0623623	0.0233309	2.84482	0.0211232	0	-1.19937	1	0.00177573	-0.695395	0.891561	0	-0.930465	1
ENSG00000134250	NOTCH2	0.0820098	0.194887	0.98178	0.0722347	-0.0370943	1	0.282237	2.11739	0.020461	0.0833006	0.203714	0.915773	0.0326633	-1.1794	0.879408	0.105476	0.574193	1	0.0142059	-2.37747	0.00553831	0.0179131	-1.9265	0.295695
ENSG00000265808	SEC22B	0.125843	-0.02245	1	0.154582	0.337641	0.977951	0.124376	0.00789377	1	0.140356	0.177771	0.924789	0.130653	0.0584034	1	0.135612	0.117527	1	0.0674778	-0.970708	0.223482	0.134349	0.106185	1
ENSG00000278882	AC253572.1	0.0176745	-0.678545	0.605762	0.0274492	0.161637	1	0.0669714	1.56063	0.20295	0.0365153	0.663146	0.479532	0.0326633	0.459385	1	0.0426925	0.876584	0.95424	0.00177573	-3.04022	0.00957881	0.0149276	-0.587577	1
ENSG00000273136	NBPF26	0.0162606	-0.336341	0.992063	0.018781	0.00585693	1	0.0669714	2.0012	0.12319	0.0251043	0.479348	0.720218	0.0163317	-0.12241	1	0.0301359	0.77525	1	0.00532719	-1.62139	0.212164	0.00895657	-0.79988	1
ENSG00000263353	PPIAL4A	0.000706981	0.307515	1	0	0.285965	1	0	2.1647	1	0.00228221	2.20371	0.484571	0	1.06346	1	0.00251132	2.50107	1	0	0.626533	1	0	1.44805	1
ENSG00000281741	AC241377.2	0.00848377	-0.451477	0.950639	0.0216704	1.25034	0.402367	0.0334857	1.87192	0.234731	0.00798773	-0.410996	0.959959	0.0163317	0.770675	1	0.00753397	-0.226846	1	0.00177573	-1.8329	0.221902	0.00895657	0.0420547	1
ENSG00000226067	LINC00623	0.0304002	-0.00123731	1	0.0563431	1.10964	0.168292	0.014351	-0.732543	1	0.0308098	0.0452846	1	0.0466619	0.733308	0.993945	0.0200906	-0.498925	1	0.00177573	-3.28994	0.00284157	0.0298552	0.0796597	1
ENSG00000198019	FCGR1B	0.00282792	2.04448	0.356073	0.00288939	1.87093	0.838551	0	1.67927	1	0	-0.603641	0.965453	0	0.57803	1	0	0.69372	1	0	0.141106	1	0	0.96262	1
ENSG00000233029	RP11-439A17.9	0.000706981	2.30752	0.77312	0	1.60789	1	0	3.48663	1	0	1.20371	1	0	2.38538	1	0	2.50107	1	0	1.94846	1	0	2.76998	1
ENSG00000188610	FAM72B	0.000706981	-2.69248	0.0167221	0.00144469	-1.39211	0.754911	0	-0.557768	1	0.0159755	1.86268	0.0278412	0	-1.65901	0.983671	0	-1.54332	1	0.00177573	-1.05154	0.566211	0.0447828	3.60005	2.31093e-05
ENSG00000171943	SRGAP2C	0.0282792	0.495142	0.77312	0.0173363	-0.335524	1	0.0908898	2.2694	0.0726185	0.021681	-0.0135167	1	0.0116655	-0.77112	1	0.0150679	-0.419491	1	0.00532719	-1.81972	0.19695	0.0208987	0.0557297	1
ENSG00000227082	CH17-437K3.1	0.000706981	0.722553	1	0	0.607893	1	0	2.48663	1	0	0.203714	1	0	1.38538	1	0.00251132	2.91611	1	0	0.948461	1	0.00298552	3.18501	0.700111
ENSG00000231429	RP11-343N15.2	0.000706981	2.30752	0.77312	0	1.60789	1	0	3.48663	1	0	1.20371	1	0	2.38538	1	0	2.50107	1	0	1.94846	1	0	2.76998	1
ENSG00000272583	RP11-344P13.6	0	0.307515	1	0	1.60789	1	0	3.48663	1	0.0011411	3.20371	0.508826	0	2.38538	1	0	2.50107	1	0	1.94846	1	0	2.76998	1
ENSG00000232721	RP11-403I13.5	0.000706981	0.722553	1	0	0.607893	1	0.00478367	3.90166	0.393055	0	0.203714	1	0.00233309	2.80042	1	0	1.50107	1	0	0.948461	1	0	1.76998	1
ENSG00000263590	RP11-403I13.7	0.00141396	0.085123	1	0.00144469	0.607893	1	0	1.3167	1	0.00342331	1.61875	0.508826	0.00233309	1.38538	1	0.00251132	1.50107	1	0	-0.221464	1	0	0.60005	1
ENSG00000234571	RP5-998N21.4	0	0.307515	1	0	1.60789	1	0	3.48663	1	0	1.20371	1	0	2.38538	1	0	2.50107	1	0.00177573	3.94846	0.26035	0	2.76998	1
ENSG00000203818	HIST2H3PS2	0.00282792	1.62944	0.50681	0.00144469	0.800538	1	0	1.48663	1	0	-0.796286	0.974189	0	0.385385	1	0.00502265	2.50107	0.896966	0	-0.0515387	1	0	0.769975	1
ENSG00000276674	IGKV1OR1-1	0.000706981	1.30752	0.94959	0	1.02293	1	0	2.90166	1	0	0.618752	1	0	1.80042	1	0	1.91611	1	0.00177573	2.94846	0.425556	0	2.18501	1
ENSG00000232527	RP11-14N7.2	0.0141396	0.655439	0.692977	0.00288939	-1.47957	0.604977	0.00478367	-0.213814	1	0.0125521	0.396359	0.920841	0.0116655	0.385385	1	0.00502265	-0.586388	1	0.00532719	-0.695395	0.754381	0.0238842	1.44805	0.369611
ENSG00000237343	RP11-763B22.4	0.00141396	0.57055	1	0.00288939	1.87093	0.838551	0	1.67927	1	0.0011411	0.618752	1	0.00233309	1.80042	1	0	0.69372	1	0	0.141106	1	0	0.96262	1
ENSG00000266338	NBPF15	0.0855447	-0.0238421	1	0.0390067	-1.23221	0.293054	0.258318	1.72109	0.0635306	0.0867239	0.0110689	1	0.160984	1.02683	0.416024	0.102964	0.297202	1	0.0213088	-2.05154	0.0122019	0.0806091	-0.0701283	1
ENSG00000224363	RP11-289H16.1	0	0.307515	1	0	1.60789	1	0	3.48663	1	0	1.20371	1	0	2.38538	1	0	2.50107	1	0	1.94846	1	0.00298552	4.76998	0.4132
ENSG00000196369	SRGAP2B	0.00848377	-0.0795077	1	0.00577878	-0.462496	1	0.0621878	3.24959	0.0233904	0.00798773	-0.0816882	1	0	-2.13818	0.983671	0.0125566	0.728485	1	0	-2.5751	0.179105	0.0119421	0.699586	1
ENSG00000215784	FAM72D	0	0.307515	1	0	1.60789	1	0	3.48663	1	0.0011411	3.20371	0.508826	0	2.38538	1	0	2.50107	1	0	1.94846	1	0	2.76998	1
ENSG00000281571	AC241585.2	0.103219	0.0601045	1	0.14158	0.604254	0.65792	0.0861061	-0.163292	1	0.076454	-0.45029	0.729354	0.146985	0.630497	0.980511	0.17077	0.871507	0.652267	0.00177573	-4.99991	8.68141e-07	0.0985222	0.00568899	1
ENSG00000276216	CH17-373J23.1	0.675167	0.620605	0.253348	0.696342	0.549358	0.675948	0.798873	0.694688	0.442145	0.198552	-1.52498	0.00963425	0.219311	-1.27358	0.684815	0.376699	-0.455277	1	0.571786	0.199043	0.805661	0.444843	-0.196578	1
ENSG00000236140	RP11-89F3.2	0	0.307515	1	0	1.60789	1	0	3.48663	1	0	1.20371	1	0.00233309	4.38538	0.775508	0	2.50107	1	0	1.94846	1	0	2.76998	1
ENSG00000162825	NBPF20	0.0226234	0.28582	0.990513	0.0158916	-0.266576	1	0.0334857	0.963064	0.597201	0.0136932	-0.53879	0.80541	0.0163317	-0.138177	1	0.0226019	0.33115	1	0.00887866	-1.02117	0.436437	0.0447828	1.37766	0.32577
ENSG00000117262	GPR89A	0.0501957	-0.20906	1	0.0592325	0.117567	1	0.129159	1.3282	0.203273	0.0570552	0.0495909	1	0.0653266	0.283364	1	0.0477152	-0.188225	1	0.0372904	-0.592107	0.660804	0.0567249	0.080676	1
ENSG00000117281	CD160	0.00282792	-4.47908	3.6859e-11	0.184921	2.37119	1.68499e-06	0.0574041	0.120976	1	0.148344	2.00832	2.03756e-05	0.00233309	-3.73874	0.0279998	0	-4.62821	0.0134481	0.00355146	-3.58552	0.00115683	0.00597104	-2.764	0.170243
ENSG00000265491	RNF115	0.0855447	-0.622834	0.418257	0.137246	0.253276	1	0.301371	1.45596	0.117577	0.168883	0.648095	0.277298	0.0956569	-0.31241	1	0.0979417	-0.272394	1	0.0514962	-1.26618	0.105982	0.146291	0.345053	0.981286
ENSG00000186141	POLR3C	0.114531	0.320853	0.793753	0.0953498	-0.0368243	1	0.148294	0.660077	0.541072	0.0855828	-0.227839	1	0.104989	0.127587	1	0.118032	0.31125	1	0.019533	-2.35532	0.00369695	0.14032	0.580151	0.743193
ENSG00000186364	NUDT17	0.00919076	0.866943	0.601742	0.00288939	-0.714035	1	0.00956735	1.1647	0.750136	0.00456442	-0.281713	1	0.00466619	0.0634567	1	0.00251132	-0.453122	1	0.00177573	-1.00574	0.559406	0.0179131	1.87689	0.265485
ENSG00000131788	PIAS3	0.0240374	-0.331386	0.94959	0.0288939	0.0576959	1	0.0669714	1.38229	0.243887	0.0502086	1.06621	0.113397	0.0163317	-0.702078	1	0.0276246	0.041643	1	0.0106544	-1.34222	0.21758	0.0179131	-0.520702	1
ENSG00000198483	ANKRD35	0.000706981	-3.52537	0.000612221	0.0115576	0.133962	1	0.00956735	0.264234	1	0.0467853	3.50857	3.23866e-08	0.00699928	-0.395975	1	0	-2.35691	0.806569	0	-2.90952	0.0581267	0.00597104	-0.452417	1
ENSG00000143127	ITGA10	0	-2.01441	0.748555	0.00144469	0.437968	1	0.014351	3.67927	0.198042	0.00342331	1.39636	0.604476	0.00466619	1.97035	1	0	0.179147	1	0	-0.373467	1	0	0.448047	1
ENSG00000131779	PEX11B	0.0438328	0.085123	1	0.0346727	-0.279632	1	0.0382694	0.00549926	1	0.0570552	0.563256	0.493359	0.0653266	0.74352	0.931571	0.0376699	-0.0988382	1	0.0142059	-1.53267	0.0783608	0.0388118	-0.0373797	1
ENSG00000265241	RBM8A	0.897866	-0.0992692	1	1.20343	0.417358	0.836017	0.822792	-0.204159	1	1.16507	0.379518	0.626529	0.94257	-0.00132403	1	1.04973	0.16817	1	0.236172	-2.1234	0.001948	1.15838	0.319676	0.944553
ENSG00000234222	RP11-315I20.1	0.00212094	-0.392924	1	0.00577878	1.34486	0.744533	0	0.486626	1	0.00456442	0.94068	0.72681	0.00233309	0.478494	1	0.00251132	0.594184	1	0.00177573	0.0415707	1	0.00298552	0.863085	1
ENSG00000280778	CH17-270A2.2	0.000706981	2.30752	0.77312	0	1.60789	1	0	3.48663	1	0	1.20371	1	0	2.38538	1	0	2.50107	1	0	1.94846	1	0	2.76998	1
ENSG00000271601	LIX1L	0.0162606	-0.411303	0.890897	0.0303386	0.727475	0.718358	0.028702	0.709018	0.713039	0.0273865	0.562168	0.590478	0.0233309	0.321254	1	0.0226019	0.283844	1	0.00532719	-1.6809	0.119618	0.0149276	-0.244975	1
ENSG00000272031	ANKRD34A	0.00353491	0.307515	1	0.00433408	0.800538	1	0.00956735	2.1647	0.472336	0	-1.88375	0.666018	0.00233309	0.385385	1	0.00502265	1.17915	1	0.00355146	0.626533	0.812117	0.00298552	0.769975	1
ENSG00000278431	CH17-270A2.1	0.00141396	0.085123	1	0.00144469	0.607893	1	0	1.3167	1	0.00456442	2.20371	0.21837	0.00233309	1.38538	1	0	0.33115	1	0	-0.221464	1	0	0.60005	1
ENSG00000121851	POLR3GL	0.161192	-0.262672	0.94959	0.221038	0.314347	0.993241	0.0813224	-1.14273	0.716091	0.286417	0.821244	0.098419	0.216978	0.269317	1	0.180815	-0.0164599	1	0.0479448	-2.02718	0.00515861	0.197044	0.118388	1
ENSG00000265972	TXNIP	0.662441	0.935407	0.0198125	0.388623	-0.193342	1	0.444882	0.0341875	1	0.31038	-0.579278	0.517373	0.464286	0.0985036	1	0.688103	0.73015	0.78057	0.118974	-1.98922	0.00482561	0.116435	-1.95249	0.153475
ENSG00000233396	RP11-458D21.1	0	0.307515	1	0	1.60789	1	0	3.48663	1	0	1.20371	1	0	2.38538	1	0	2.50107	1	0.00177573	3.94846	0.26035	0	2.76998	1
ENSG00000271425	NBPF10	0.0551445	0.924796	0.0841696	0.0245598	-0.579734	0.997496	0.0526204	0.662198	0.686683	0.0296687	-0.317523	0.956631	0.0139986	-1.25847	0.920185	0.0351585	0.0242609	1	0.0124301	-1.49448	0.0946989	0.062696	0.907479	0.521323
ENSG00000264343	NOTCH2NL	0.00989774	0.459518	0.968002	0.00722347	0.0229304	1	0.0239184	1.90166	0.311425	0.00570552	-0.381248	1	0.00699928	0.137457	1	0.0100453	0.613549	1	0.00177573	-1.37347	0.475173	0.00895657	0.522048	1
ENSG00000268043	NBPF12	0.0473677	0.680733	0.34458	0.0245598	-0.498306	1	0.0478367	0.606208	0.748062	0.0376564	0.172236	1	0.0233309	-0.495034	1	0.0452038	0.482216	1	0.00532719	-2.45242	0.0120269	0.0388118	0.264447	1
ENSG00000131791	PRKAB2	0.0197955	-0.138284	1	0.0245598	0.285965	1	0.0382694	1.02719	0.527452	0.0319509	0.757914	0.412263	0.025664	0.385385	1	0.0226019	0.208293	1	0.00177573	-2.77946	0.024385	0.0119421	-0.594597	1
ENSG00000237188	RP11-337C18.8	0.00848377	0.83803	0.760187	0.00288939	-0.614499	1	0.00956735	1.26423	0.706417	0.00456442	-0.174798	1	0.00233309	-0.472596	1	0.0150679	1.72347	0.699722	0	-1.95843	0.307416	0.00597104	0.547583	1
ENSG00000131781	FMO5	0.00494887	0.50016	0.990139	0.00433408	0.437968	1	0.00956735	1.82366	0.546831	0.0011411	-1.11821	0.701407	0.00233309	0.0634567	1	0.0125566	2.08604	0.594354	0	-1.44386	0.622222	0.00298552	0.448047	1
ENSG00000131778	CHD1L	0.0961494	0.079118	1	0.0809029	-0.206675	1	0.138727	0.65205	0.554698	0.110687	0.326571	0.720062	0.0839914	-0.122838	1	0.125566	0.504615	1	0.0284117	-1.74871	0.0233515	0.107479	0.261752	1
ENSG00000278811	LINC00624	0.00282792	1.04448	0.793753	0.00144469	0.437968	1	0	1.1647	1	0	-1.11821	0.783885	0.00466619	1.97035	1	0.00502265	2.08604	1	0	-0.373467	0.953043	0	0.448047	1
ENSG00000116128	BCL9	0.00282792	-0.370557	1	0.00288939	0.0229304	1	0.00478367	1.2387	0.833905	0.00456442	0.525642	0.890777	0	-0.936543	1	0.00502265	0.916112	1	0.00887866	1.62653	0.274208	0.00298552	0.522048	1
ENSG00000162836	ACP6	0.00989774	-1.35545	0.0532268	0.0433408	1.25831	0.126614	0.0239184	0.371149	0.987724	0.0524908	1.78102	0.00081261	0.0163317	-0.287041	1	0.00251132	-2.25381	0.437985	0.00532719	-1.77946	0.0840008	0.00597104	-1.38653	0.714325
ENSG00000188092	GPR89B	0.036763	-0.286492	0.967708	0.0577878	0.53918	0.838551	0.114808	1.57589	0.134982	0.043362	0.0461727	1	0.0419957	0.0333994	1	0.0502265	0.30843	1	0.019533	-1.11763	0.26035	0.0238842	-0.732525	1
ENSG00000215859	RP6-74O6.2	0.000706981	2.30752	0.77312	0	1.60789	1	0	3.48663	1	0	1.20371	1	0	2.38538	1	0	2.50107	1	0	1.94846	1	0	2.76998	1
ENSG00000263956	NBPF11	0.0537306	0.465777	0.696129	0.0361173	-0.25391	1	0.148294	1.97093	0.0537809	0.0205399	-1.16307	0.197857	0.048995	0.252359	1	0.0577605	0.508608	1	0.00532719	-2.77264	0.00641547	0.0477684	0.228081	1
ENSG00000274020	LINC01138	0.0480747	-0.220585	1	0.0794582	0.687327	0.629999	0.124376	1.32862	0.217426	0.0536319	0.00731679	1	0.048995	-0.0976981	1	0.0552491	0.0879986	1	0.0159816	-1.74084	0.0470121	0.0537394	0.0579008	1
ENSG00000231551	RP11-495P10.1	0.00212094	-0.940412	0.77312	0	-1.85154	0.693333	0.014351	2.2387	0.315612	0.00684662	1.01107	0.667925	0.0116655	1.88288	0.571732	0.00502265	0.764109	1	0	-1.51097	0.401818	0.00597104	1.03301	0.998586
ENSG00000280649	AC245100.1	0.106754	0.000854058	1	0.183476	0.964037	0.143737	0.0669714	-0.609298	1	0.0912883	-0.260567	0.966888	0.149318	0.552884	1	0.140634	0.454381	1	0.00532719	-4.08496	8.08576e-06	0.0925512	-0.184221	1
ENSG00000236334	PPIAL4G	0	-0.692485	1	0	0.607893	1	0.00956735	5.07159	0.174074	0.0011411	1.61875	0.782487	0	1.38538	1	0	1.50107	1	0	0.948461	1	0	1.76998	1
ENSG00000270629	NBPF14	0.133619	0.663052	0.23258	0.0722347	-0.487866	1	0.148294	0.656903	0.536985	0.0912883	-0.121772	1	0.0723259	-0.444338	1	0.120544	0.340997	1	0.0568234	-0.833693	0.353515	0.0716525	-0.437918	1
ENSG00000178104	PDE4DIP	0.0975634	0.0645127	1	0.0939051	0.00123538	1	0.186563	1.06709	0.279842	0.154049	0.916137	0.0854096	0.0863245	-0.114881	1	0.0652944	-0.528673	1	0.0355146	-1.46335	0.0679556	0.0179131	-2.27129	0.156597
ENSG00000269713	NBPF9	0.0424189	0.668397	0.427262	0.0130022	-1.26	0.522795	0.124376	2.23029	0.0356679	0.0171166	-0.925569	0.417897	0.0279971	-0.0740469	1	0.0426925	0.562475	1	0.00887866	-1.69539	0.0981512	0.0298552	0.0494977	1
ENSG00000274265	CH17-189H20.1	0.0247443	-0.20906	1	0.052009	1.14492	0.207868	0.0621878	1.3282	0.272374	0.0205399	-0.455249	0.85895	0.0279971	0.108545	1	0.0276246	0.0973524	1	0.00887866	-1.52186	0.146612	0.0208987	-0.263448	1
ENSG00000272755	RP11-326G21.1	0	-1.49984	0.692977	0.00722347	4.19286	0.0147641	0.00478367	2.90166	0.560327	0	-0.603641	0.965453	0	0.57803	1	0	0.69372	1	0	0.141106	1	0	0.96262	1
ENSG00000271383	NBPF19	0.0240374	-0.938241	0.216199	0.0722347	1.0515	0.21341	0.119592	1.73585	0.10028	0.0570552	0.647321	0.418028	0.0629936	0.758111	0.946963	0.0150679	-1.29148	1	0.00532719	-2.67359	0.00844134	0.0119421	-1.52281	0.580639
ENSG00000277147	LINC00869	0.0346421	-0.692485	0.407119	0.0924604	1.09888	0.108026	0.0430531	-0.0983366	1	0.076454	0.783382	0.196424	0.0513281	0.0823982	1	0.0276246	-0.808781	1	0.026636	-0.921903	0.327868	0.0328407	-0.53988	1
ENSG00000275557	RP11-353N4.6	0.00282792	-0.370557	1	0.00722347	1.28596	0.838551	0	0.164698	1	0.00342331	0.116251	1	0.0116655	2.06346	0.465857	0.00502265	0.916112	1	0	-1.37347	0.547007	0	-0.551953	1
ENSG00000150337	FCGR1A	0.0141396	2.89248	0.00365042	0.00433408	0.0229304	1	0.00478367	0.786186	0.963478	0.00228221	-0.85518	0.937582	0	-1.3695	1	0	-1.25381	1	0	-1.80643	0.58157	0	-0.984912	1
ENSG00000203814	HIST2H2BF	0.0332281	-0.465074	0.807363	0.0462302	0.168471	1	0.0813224	1.05664	0.375833	0.0296687	-0.57278	0.715777	0.00933238	-1.98617	0.515484	0.0226019	-0.835209	1	0.0390661	-0.0902192	1	0.158233	2.22108	0.00185512
ENSG00000233030	RP11-196G18.3	0	0.307515	1	0.00144469	3.60789	0.693333	0	3.48663	1	0	1.20371	1	0	2.38538	1	0	2.50107	1	0	1.94846	1	0	2.76998	1
ENSG00000183598	HIST2H3D	0.00424189	-0.585569	0.992063	0.00722347	0.437968	1	0.0239184	2.3167	0.242987	0.00456442	-0.281713	1	0.00233309	-0.568812	1	0.00753397	0.643094	1	0.00177573	-1.00574	0.820183	0.0179131	1.87689	0.409459
ENSG00000270882	HIST2H4A	0.000706981	0.307515	1	0.00288939	2.60789	0.635434	0	2.1647	1	0	-0.118214	1	0	1.06346	1	0.00251132	2.50107	1	0	0.626533	1	0	1.44805	1
ENSG00000203812	HIST2H2AA3	0.000706981	0.307515	1	0.00144469	1.60789	1	0.00478367	3.48663	0.447601	0	-0.118214	1	0	1.06346	1	0	1.17915	1	0	0.626533	1	0.00298552	2.76998	0.779187
ENSG00000184678	HIST2H2BE	0.00919076	-0.666489	0.69285	0.0130022	0.047178	1	0.00956735	0.0271943	1	0.0159755	0.355717	0.907294	0.0186648	0.648419	1	0.0125566	0.108757	1	0.0142059	0.211496	1	0.0238842	1.03301	0.640519
ENSG00000272993	RP11-196G18.24	0.000706981	0.722553	1	0.00144469	2.02293	1	0	2.48663	1	0	0.203714	1	0.00233309	2.80042	1	0	1.50107	1	0	0.948461	1	0	1.76998	1
ENSG00000272196	HIST2H2AA4	0.0176745	-0.886863	0.341682	0.0476749	0.90094	0.45876	0.0382694	0.569088	0.772597	0.0308098	0.140704	1	0.0186648	-0.532153	1	0.0150679	-0.800095	1	0.0355146	0.386582	0.741803	0.0477684	0.857438	0.637285
ENSG00000270276	HIST2H4B	0.000706981	-0.86241	0.94959	0.00433408	1.80054	0.693333	0	1.1647	1	0.00228221	0.788677	1	0	0.0634567	1	0	0.179147	1	0	-0.373467	0.953043	0.00895657	2.96262	0.225442
ENSG00000264207	RP11-196G18.23	0.000706981	-1.59938	0.687456	0.00433408	0.907453	1	0.014351	2.78619	0.290345	0.00228221	-0.0186784	1	0.00233309	0.478494	1	0.00502265	1.27868	1	0	-1.05154	1	0.00895657	2.06954	0.57788
ENSG00000184260	HIST2H2AC	0.0714051	-0.30083	0.937812	0.105463	0.412205	0.918748	0.157861	1.00803	0.314346	0.0901472	0.146264	0.981426	0.0769921	-0.0932064	1	0.0301359	-1.44234	0.734736	0.0159816	-2.38425	0.00417962	0.211972	1.52627	0.0319835
ENSG00000184270	HIST2H2AB	0.0261583	-1.23897	0.0890393	0.0202257	-1.42185	0.413141	0.0430531	-0.15723	1	0.0445031	-0.255718	1	0.0233309	-1.11519	1	0.0226019	-1.14278	1	0.00177573	-4.06277	0.00120728	0.414988	3.99237	9.13345e-13
ENSG00000178096	BOLA1	0.0127257	-0.421837	0.958294	0.0115576	-0.412007	1	0.0239184	0.823661	0.641948	0.0262454	0.930696	0.33964	0.00933238	-0.559474	1	0.0100453	-0.443784	1	0.0213088	0.540377	0.665186	0.0179131	0.348511	1
ENSG00000159164	SV2A	0.000706981	-2.59938	0.0639831	0.0115576	1.25426	0.693333	0.0239184	2.37115	0.21179	0.0102699	1.06621	0.508826	0.0139986	1.54888	0.775508	0	-1.45312	1	0	-2.00574	0.31528	0.00298552	-0.136915	1
ENSG00000143368	SF3B4	0.404393	0.0269632	1	0.453634	0.218851	1	0.205698	-0.961584	0.842231	0.552294	0.594173	0.283395	0.347631	-0.21155	1	0.424414	0.100697	1	0.099441	-2.11649	0.00251624	0.525452	0.43345	0.825706
ENSG00000014914	MTMR11	0.00212094	3.30752	0.179833	0	0.607893	1	0	2.48663	1	0	0.203714	1	0	1.38538	1	0	1.50107	1	0	0.948461	1	0	1.76998	1
ENSG00000264522	OTUD7B	0.00565585	-0.807962	0.692977	0.0158916	1.02293	0.693333	0.0334857	2.1647	0.168828	0.0171166	1.20371	0.21837	0.0116655	0.57803	1	0	-2.05351	0.928257	0	-2.60613	0.106022	0	-1.78461	0.751805
ENSG00000136631	VPS45	0.0424189	0.456893	0.710759	0.0303386	-0.151844	1	0.0526204	0.758705	0.580406	0.0376564	0.193145	0.965453	0.0373295	0.206061	1	0.0276246	-0.226846	1	0.00532719	-2.43524	0.0122585	0.0417973	0.391464	1
ENSG00000023902	PLEKHO1	0.113117	1.3165	0.0029166	0.0390067	-0.779509	0.83507	0.153078	1.3611	0.204604	0.0308098	-1.18369	0.155268	0.0186648	-1.73009	0.548258	0.0627831	-0.0030568	1	0.0284117	-1.212	0.199278	0.0716525	0.204378	1
ENSG00000143401	ANP32E	0.278551	-0.640423	0.317769	0.355395	-0.151099	1	0.248751	-0.651187	1	0.778233	1.34799	0.000706416	0.251974	-0.668205	1	0.263689	-0.595168	1	0.10832	-1.9561	0.0050352	0.803105	1.15942	0.110083
ENSG00000117362	APH1A	0.574776	0.588383	0.250284	0.37851	-0.238122	1	0.272669	-0.688816	1	0.479264	0.162334	0.921378	0.345298	-0.364833	1	0.54998	0.365062	1	0.113647	-2.05777	0.00308565	0.504553	0.22517	1
ENSG00000118292	C1orf54	0.0254513	1.38769	0.144447	0.0115576	-0.199462	1	0.0239184	1.02719	0.575869	0.011411	-0.267592	1	0.00699928	-0.702078	1	0.0100453	-0.243086	1	0.00177573	-2.18082	0.273625	0.00895657	-0.317488	1
ENSG00000159208	CIART	0.000706981	0.722553	1	0	0.607893	1	0	2.48663	1	0.0011411	1.61875	0.825778	0.00233309	2.80042	1	0	1.50107	1	0	0.948461	1	0	1.76998	1
ENSG00000266472	MRPS21	0.437621	0.0659704	1	0.343837	-0.342208	1	0.301371	-0.494941	1	0.626466	0.722039	0.152292	0.471285	0.171903	1	0.339029	-0.340721	1	0.156264	-1.53942	0.0250972	0.567249	0.459422	0.793093
ENSG00000117360	PRPF3	0.0982704	0.035919	1	0.0939051	-0.0342135	1	0.272669	1.63036	0.080277	0.0821595	-0.26824	0.974189	0.100323	0.0832651	1	0.118032	0.337844	1	0.019533	-2.33076	0.00431411	0.125392	0.431368	0.910895
ENSG00000163125	RPRD2	0.0714051	-0.184966	1	0.07079	-0.153392	1	0.191347	1.40123	0.150185	0.0741718	-0.0872822	1	0.109655	0.556719	1	0.128078	0.80491	0.78057	0.0124301	-2.62519	0.00226279	0.0806091	0.0814751	1
ENSG00000143374	TARS2	0.0480747	0.63468	0.391624	0.0216704	-0.740835	0.861654	0.0430531	0.407675	0.849964	0.0456442	0.452742	0.641419	0.0233309	-0.547501	1	0.0326472	-0.0578927	1	0.019533	-0.850281	0.406489	0.0328407	-0.0287666	1
ENSG00000143369	ECM1	0.000706981	0.722553	0.999186	0	0.607893	1	0.00478367	3.90166	0.375833	0.0011411	1.61875	0.789165	0	1.38538	1	0	1.50107	1	0	0.948461	1	0	1.76998	1
ENSG00000228126	FALEC	0.00353491	0.57055	1	0.00433408	1.02293	1	0.00956735	2.37115	0.42083	0.00342331	0.618752	1	0	-0.521506	1	0	-0.405816	1	0.00177573	0.141106	1	0	-0.136915	1
ENSG00000143382	ADAMTSL4	0.00282792	1.62944	0.509984	0.00144469	0.800538	1	0.00478367	2.67927	0.604087	0	-0.796286	0.975419	0	0.385385	1	0	0.501075	1	0.00177573	1.14111	0.882213	0	0.769975	1
ENSG00000143384	MCL1	0.574069	-0.416079	0.71924	1.09652	0.758842	0.295176	1.24854	0.860053	0.325818	0.968797	0.564346	0.321369	0.573941	-0.332916	1	0.354097	-1.06171	0.954108	0.57001	-0.353617	0.91713	0.319451	-1.20221	0.577279
ENSG00000143420	ENSA	0.619316	-0.0645282	1	0.797471	0.378066	0.899861	0.420963	-0.616013	1	0.983632	0.799584	0.0918655	0.501615	-0.376905	1	0.580116	-0.150225	1	0.174022	-1.99583	0.00356864	0.665771	0.064096	1
ENSG00000143457	GOLPH3L	0.0254513	-0.365674	0.931979	0.0317833	0.0870608	1	0.0382694	0.466726	0.89008	0.0262454	-0.244746	1	0.048995	0.789534	0.950286	0.0401812	0.480013	1	0.0248602	-0.273931	1	0.0388118	0.437779	1
ENSG00000143452	HORMAD1	0.00141396	1.89248	0.692977	0	0.607893	1	0.00478367	3.90166	0.398195	0	0.203714	1	0	1.38538	1	0	1.50107	1	0	0.948461	1	0	1.76998	1
ENSG00000163131	CTSS	0.914834	1.23262	0.000480752	0.254266	-1.20179	0.179464	0.770171	0.540496	0.554862	0.267018	-1.16294	0.0548391	0.244975	-1.20467	0.710202	0.979417	0.964894	0.36411	0.190003	-1.6135	0.0185573	0.567249	0.0782773	1
ENSG00000143387	CTSK	0.000706981	-0.0144127	1	0.00288939	2.19286	0.718358	0.00478367	3.1647	0.511553	0	-0.381248	0.965453	0.00233309	2.06346	1	0	0.916112	1	0	0.363499	1	0	1.18501	1
ENSG00000143437	ARNT	0.0487817	0.227345	0.98178	0.0390067	-0.154608	1	0.110024	1.47168	0.173862	0.0513497	0.301011	0.838287	0.0419957	-0.00331236	1	0.0527378	0.345796	1	0.0124301	-1.76578	0.0605243	0.0179131	-1.14377	0.832923
ENSG00000143379	SETDB1	0.0805959	0.575577	0.408726	0.0505643	-0.298998	1	0.124376	1.11739	0.284081	0.0559141	-0.15243	1	0.0396626	-0.614615	1	0.0904077	0.639066	1	0.0106544	-2.46819	0.00498715	0.062696	0.0796597	1
ENSG00000143418	CERS2	0.0919076	-0.403895	0.77312	0.128578	0.223229	1	0.157861	0.53517	0.617534	0.171166	0.766162	0.158571	0.132986	0.271822	1	0.0904077	-0.320139	1	0.0532719	-1.14447	0.141078	0.0985222	-0.181481	1
ENSG00000143412	ANXA9	0	0.307515	1	0	1.60789	1	0.00478367	5.48663	0.237557	0	1.20371	1	0	2.38538	1	0	2.50107	1	0	1.94846	1	0	2.76998	1
ENSG00000143409	FAM63A	0.00353491	-1.27745	0.511318	0.00722347	0.0229304	1	0.0239184	1.90166	0.317351	0.00684662	-0.118214	1	0.0139986	1.06346	1	0.00251132	-0.820853	1	0.019533	1.62653	0.0924572	0.00298552	-0.551953	1
ENSG00000143363	PRUNE	0.036763	0.215257	0.992063	0.0433408	0.485274	0.932805	0.0669714	1.15511	0.341276	0.0422209	0.451642	0.661803	0.0209979	-0.578089	1	0.0226019	-0.462399	1	0.00532719	-2.39139	0.0194314	0.0298552	-0.0467176	1
ENSG00000163141	BNIPL	0	-0.277447	1	0	1.02293	1	0.00478367	4.48663	0.320711	0.0011411	2.20371	0.691526	0	1.80042	1	0	1.91611	1	0	1.3635	1	0	2.18501	1
ENSG00000143443	C1orf56	0.00494887	-0.277447	1	0.00722347	0.492416	1	0.00478367	0.579735	1	0.00456442	-0.229245	1	0.0116655	1.26991	0.953736	0.00251132	-0.405816	1	0.0106544	1.11196	0.382926	0.00298552	-0.136915	1
ENSG00000197622	CDC42SE1	0.45671	0.0714901	1	0.564875	0.425752	0.831049	0.440098	0.00480482	1	0.570552	0.466748	0.464636	0.408292	-0.117357	1	0.58765	0.458728	1	0.0550477	-3.11426	2.00324e-05	0.298552	-0.587228	1
ENSG00000213190	MLLT11	0.00848377	-0.277447	1	0.0158916	0.870927	0.754911	0.00956735	0.456879	1	0.0205399	1.40725	0.0828349	0.00699928	-0.199578	1	0.00251132	-1.14278	1	0	-2.72396	0.0494248	0.00895657	0.185013	1
ENSG00000143458	GABPB2	0.0176745	-0.786461	0.538984	0.0274492	0.0594563	1	0.0574041	1.23287	0.338375	0.043362	0.874406	0.296854	0.0349964	0.466522	1	0.0200906	-0.329	1	0.00177573	-3.12835	0.0157157	0.0507539	1.04508	0.531393
ENSG00000143434	SEMA6C	0	-0.277447	1	0.00144469	2.60789	0.899861	0	2.90166	1	0.0011411	2.20371	0.689527	0	1.80042	1	0	1.91611	1	0	1.3635	1	0	2.18501	1
ENSG00000163154	TNFAIP8L2	0.0183815	1.10821	0.153673	0.00433408	-1.14699	0.718358	0	-1.34626	0.756209	0.0159755	0.68434	0.614824	0.00933238	-0.0206076	1	0.0175793	0.857218	1	0	-2.88443	0.0459096	0.00597104	-0.426422	1
ENSG00000163156	SCNM1	0.152708	0.0718871	1	0.108352	-0.492908	1	0.172212	0.263537	0.865747	0.205399	0.608163	0.30872	0.121321	-0.285438	1	0.175793	0.291072	1	0.0337389	-2.19722	0.00368676	0.232871	0.731681	0.524414
ENSG00000163155	LYSMD1	0.000706981	-0.49984	1	0.00144469	0.800538	1	0.00478367	2.67927	0.600796	0.0011411	0.396359	1	0.00466619	2.38538	0.919772	0	0.501075	1	0.00177573	1.14111	0.876071	0	0.769975	1
ENSG00000163159	VPS72	0.0678702	-0.0292097	1	0.052009	-0.435319	1	0.0717551	0.137898	1	0.119816	1.04899	0.0378823	0.0419957	-0.702078	1	0.0527378	-0.361422	1	0.0142059	-2.26099	0.00653566	0.122406	0.933474	0.394502
ENSG00000143398	PIP5K1A	0.109582	0.516102	0.517311	0.0577878	-0.62327	0.918748	0.282237	1.87782	0.0440338	0.0718896	-0.296132	0.965453	0.0513281	-0.745689	1	0.0904077	0.106902	1	0.019533	-2.16006	0.0112804	0.11345	0.459188	0.890739
ENSG00000159352	PSMD4	0.307537	-0.191087	1	0.248487	-0.503409	0.973613	0.176996	-0.936103	0.854493	0.543166	0.883602	0.0575335	0.270639	-0.343234	1	0.331495	-0.0276659	1	0.15804	-1.18357	0.0963018	0.623974	0.974446	0.242675
ENSG00000232671	RP11-126K1.2	0.00848377	0.253068	1	0.0130022	1.02293	0.708377	0.00478367	0.238698	1	0.00684662	-0.0333252	1	0.00466619	-0.239106	1	0.00753397	0.33115	1	0.00532719	-0.221464	1	0.00597104	0.145484	1
ENSG00000143373	ZNF687	0.0247443	0.47744	0.77312	0.0158916	-0.266576	1	0.00478367	-1.12808	0.825703	0.0239632	0.377743	0.825778	0.0163317	-0.138177	1	0.0326472	0.882165	1	0.00710293	-1.29947	0.23614	0.0179131	0.0381713	1
ENSG00000143393	PI4KB	0.114531	0.152418	1	0.124244	0.272759	1	0.138727	0.43932	0.730043	0.12438	0.284634	0.775921	0.125987	0.287161	1	0.092919	-0.181735	1	0.0319632	-1.78945	0.0198316	0.0865801	-0.277331	1
ENSG00000143390	RFX5	0.166141	0.458839	0.533898	0.0693453	-1.03479	0.384902	0.0765388	-0.756828	1	0.128945	-0.058793	1	0.0699928	-0.959627	0.983671	0.200906	0.661016	0.935186	0.026636	-2.38469	0.00198767	0.364234	1.64103	0.00846083
ENSG00000224645	RP11-126K1.8	0.00353491	1.08512	0.829528	0	-0.97707	1	0	0.901663	1	0.0011411	-0.255718	1	0	-0.199578	1	0	-0.0838879	1	0	-0.636501	0.96393	0.0149276	3.54758	0.0233782
ENSG00000237976	RP11-126K1.6	0.0212094	0.132429	1	0.00433408	-1.99202	0.13903	0.00956735	-0.543121	1	0.0102699	-0.982153	0.372981	0.00466619	-1.64436	0.775508	0.0276246	0.610304	1	0.00532719	-1.65145	0.124713	0.116435	3.16117	2.16101e-07
ENSG00000143416	SELENBP1	0.00141396	1.30752	0.82142	0.00288939	2.60789	0.635434	0	2.1647	1	0	-0.118214	1	0	1.06346	1	0	1.17915	1	0	0.626533	1	0	1.44805	1
ENSG00000159377	PSMB4	0.222699	-0.33561	0.828091	0.281715	0.110163	1	0.220049	-0.253406	1	0.397104	0.752952	0.135697	0.251974	-0.068018	1	0.2662	0.0185399	1	0.129628	-1.10535	0.130148	0.328407	0.345223	0.937022
ENSG00000143442	POGZ	0.209973	0.271655	0.844422	0.144469	-0.392107	1	0.492718	1.53422	0.0842579	0.143779	-0.418626	0.761047	0.179648	-0.0279177	1	0.2662	0.595083	1	0.0479448	-2.02718	0.00630223	0.211972	0.230816	1
ENSG00000143375	CGN	0.000706981	-0.277447	1	0.00433408	2.60789	0.399568	0	1.67927	1	0.0011411	0.618752	1	0	0.57803	1	0.00251132	1.91611	1	0	0.141106	1	0	0.96262	1
ENSG00000143367	TUFT1	0.00777679	0.248622	1	0.0101129	0.749912	1	0.00956735	0.984126	0.814529	0.00684662	0.104178	1	0.00233309	-0.743898	1	0.00502265	-0.00142571	1	0.00532719	-0.0959328	1	0.00895657	0.725581	1
ENSG00000143376	SNX27	0.0183815	0.155512	1	0.0245598	0.669293	0.854024	0.0239184	0.731738	0.771528	0.0102699	-0.741144	0.635882	0.025664	0.741529	1	0.0125566	-0.253813	1	0.00710293	-1.08716	0.423511	0.0238842	0.654498	0.912929
ENSG00000159409	CELF3	0	0.307515	1	0	1.60789	1	0	3.48663	1	0.0011411	3.20371	0.508826	0	2.38538	1	0	2.50107	1	0	1.94846	1	0	2.76998	1
ENSG00000269621	RP11-98D18.15	0.00212094	-0.392924	1	0.00433408	0.907453	1	0	0.486626	1	0.00456442	0.94068	0.72681	0.00233309	0.478494	1	0.00251132	0.594184	1	0.00177573	0.0415707	1	0.00597104	1.54758	0.839099
ENSG00000143436	MRPL9	0.169675	-0.161138	1	0.200812	0.152213	1	0.153078	-0.242119	1	0.267018	0.685768	0.201475	0.15865	-0.218618	1	0.168259	-0.125708	1	0.0479448	-2.02554	0.00535179	0.295567	0.75562	0.484921
ENSG00000143450	OAZ3	0.00212094	0.13759	1	0.00144469	0.148461	1	0.00956735	2.74966	0.370751	0.00228221	0.466748	1	0.00233309	0.925953	1	0.00251132	1.04164	1	0.00177573	0.48903	0.982833	0	0.185013	1
ENSG00000182134	TDRKH	0.00919076	-1.26017	0.12519	0.0245598	0.474037	1	0.0334857	1.01089	0.558504	0.0376564	1.3139	0.0485577	0.0209979	0.264369	1	0.00502265	-1.46855	1	0.00532719	-1.5907	0.149921	0.0328407	0.945547	0.65311
ENSG00000203288	RP11-98D18.9	0.00424189	0.529908	1	0.00288939	0.192855	1	0.00478367	1.39916	0.900052	0.0011411	-0.883749	0.760903	0.00699928	1.47849	1	0.00251132	0.413612	1	0.00177573	-0.139002	1	0.00597104	1.35494	0.903039
ENSG00000213171	LINGO4	0	-0.692485	1	0.00144469	2.02293	0.983079	0.00478367	3.90166	0.378505	0.0011411	1.61875	0.793721	0	1.38538	1	0	1.50107	1	0	0.948461	1	0	1.76998	1
ENSG00000143365	RORC	0.00141396	-4.46507	2.34911e-09	0.0693453	1.33996	0.0601045	0.0334857	0.173743	1	0.112969	2.78148	1.1674e-09	0.0163317	-0.927498	1	0	-3.87396	0.0540986	0.00177573	-3.41786	0.003263	0.00298552	-2.59635	0.228462
ENSG00000234614	AL450992.2	0	0.307515	1	0	1.60789	1	0	3.48663	1	0.0011411	3.20371	0.508826	0	2.38538	1	0	2.50107	1	0	1.94846	1	0	2.76998	1
ENSG00000196407	THEM5	0	0.307515	1	0	1.60789	1	0	3.48663	1	0.0011411	3.20371	0.508826	0	2.38538	1	0	2.50107	1	0	1.94846	1	0	2.76998	1
ENSG00000159445	THEM4	0.0714051	-0.214816	1	0.128578	0.847081	0.307473	0.0861061	0.179965	0.976118	0.0673251	-0.277413	0.965453	0.188981	1.45292	0.0453515	0.0175793	-2.09512	0.22089	0.0106544	-2.8441	0.00111675	0.0955367	0.314523	1
ENSG00000197747	S100A10	1.46133	-0.256601	0.926376	3.91079	1.59226	0.000317375	0.693633	-1.29599	0.620483	2.11789	0.435394	0.537856	1.22721	-0.475331	1	0.278757	-2.6701	0.0149337	0.530944	-1.76725	0.00976211	1.4032	-0.263331	1
ENSG00000229021	AL591893.1	0.000706981	1.30752	0.94959	0.00144469	2.60789	0.899861	0	2.90166	1	0	0.618752	1	0	1.80042	1	0	1.91611	1	0	1.3635	1	0	2.18501	1
ENSG00000163191	S100A11	1.1135	0.530824	0.398364	1.37968	0.811792	0.302902	0.186563	-2.23993	0.257537	1.46404	0.983249	0.0387743	0.424623	-1.09786	0.834729	0.0803624	-3.5054	0.00116912	0.301874	-1.63685	0.0195517	0.11345	-2.99345	0.0102547
ENSG00000159450	TCHH	0.000706981	1.30752	0.94959	0	1.02293	1	0	2.90166	1	0.0011411	2.20371	0.701407	0	1.80042	1	0	1.91611	1	0	1.3635	1	0	2.18501	1
ENSG00000237975	FLG-AS1	0	0.307515	1	0	1.60789	1	0	3.48663	1	0	1.20371	1	0	2.38538	1	0.00251132	4.50107	0.78057	0	1.94846	1	0	2.76998	1
ENSG00000236427	RP11-107M16.2	0	0.307515	1	0	1.60789	1	0	3.48663	1	0	1.20371	1	0	2.38538	1	0	2.50107	1	0	1.94846	1	0.00298552	4.76998	0.4132
ENSG00000203782	LOR	0.00141396	2.89248	0.408726	0	1.02293	1	0	2.90166	1	0	0.618752	1	0	1.80042	1	0	1.91611	1	0	1.3635	1	0	2.18501	1
ENSG00000163220	S100A9	0.498422	3.1057	0.000443768	0.244153	0.487853	0.966686	0.119592	-0.599204	0.88284	0.0011411	-6.62124	0.00976475	0.0116655	-3.84823	1	0.00502265	-4.73733	1	0	-6.87809	0.082906	0	-6.05657	1
ENSG00000163221	S100A12	0.0183815	3.25505	0.00193366	0.00722347	0.385501	1	0	-0.557768	1	0	-2.84068	0.346106	0.00233309	-0.614615	1	0	-1.54332	1	0	-2.09593	0.71116	0	-1.27442	1
ENSG00000143546	S100A8	0.336523	3.54715	5.73288e-06	0.128578	0.169009	1	0.0382694	-1.49573	1	0.00228221	-5.37874	0.0109961	0	-5.78704	0.775508	0.00251132	-4.66885	1	0	-6.22397	0.0422113	0	-5.40245	0.934023
ENSG00000197956	S100A6	1.28034	-0.448433	0.62189	3.22745	1.25797	0.0139097	0.669714	-1.30142	0.62448	3.21221	1.34235	0.00106902	1.33686	-0.294806	1	0.318938	-2.42892	0.0353152	0.348043	-2.34667	0.00090163	0.101508	-4.04783	0.000249401
ENSG00000196420	S100A5	0	-0.277447	1	0.00144469	2.60789	0.899861	0	2.90166	1	0.0011411	2.20371	0.701407	0	1.80042	1	0	1.91611	1	0	1.3635	1	0	2.18501	1
ENSG00000196154	S100A4	1.14107	-1.60561	5.2323e-05	5.63431	1.26737	0.0116398	0.688849	-2.06849	0.291461	7.93752	2.23177	2.17845e-10	2.07412	-0.470918	1	0.241087	-3.63911	0.000382628	0.200658	-3.95695	7.09654e-08	0.197044	-3.90719	0.000306526
ENSG00000196754	S100A2	0.00212094	2.30752	0.397953	0	0.285965	1	0	2.1647	1	0.0011411	1.20371	0.915773	0	1.06346	1	0	1.17915	1	0	0.626533	1	0	1.44805	1
ENSG00000188643	S100A16	0.00141396	-0.692485	1	0.0158916	4.60789	0.153583	0	0.679271	1	0	-1.60364	1	0	-0.42197	1	0	-0.30628	1	0	-0.858894	1	0	-0.0373797	1
ENSG00000189334	S100A14	0	-2.27745	1	0.0144469	5.06732	0.127351	0	0.901663	1	0.0011411	-0.255718	0.960438	0	-0.199578	1	0	-0.0838879	1	0	-0.636501	1	0	0.185013	1
ENSG00000189171	S100A13	0.00989774	0.407051	0.992424	0.0144469	1.06732	0.730527	0.00956735	0.74966	0.828116	0.00342331	-1.08169	0.793526	0	-2.00693	1	0.00251132	-0.856477	1	0.0142059	1.03092	0.425556	0.00895657	0.484573	1
ENSG00000160678	S100A1	0.00141396	0.57055	1	0	-0.199462	1	0	1.67927	1	0.00228221	1.46675	0.676888	0.00233309	1.80042	1	0.00251132	1.91611	1	0	0.141106	1	0	0.96262	1
ENSG00000272030	RP1-178F15.4	0.0190885	0.688606	0.605956	0.00722347	-0.829512	0.93318	0.00956735	-0.0158744	1	0.0182577	0.536289	0.722549	0.00933238	-0.337081	1	0.0175793	0.523795	1	0.00355146	-1.55404	0.250823	0.0179131	0.57733	1
ENSG00000160679	CHTOP	0.145638	-0.0943947	1	0.122799	-0.349547	1	0.2344	0.671051	0.498592	0.205399	0.541169	0.393489	0.137653	-0.146517	1	0.163236	0.119204	1	0.0443933	-1.85889	0.0120674	0.247798	0.774275	0.478272
ENSG00000143553	SNAPIN	0.136447	0.132641	1	0.0881263	-0.592729	0.899861	0.0621878	-0.977482	0.851033	0.213386	0.963887	0.0449255	0.102656	-0.319979	1	0.135612	0.110007	1	0.0355146	-1.91425	0.01054	0.17316	0.490227	0.816753
ENSG00000143621	ILF2	0.641939	-0.0473631	1	0.703566	0.115514	1	0.464016	-0.513374	1	0.863816	0.495972	0.410347	0.580941	-0.191863	1	0.620297	-0.0887275	1	0.259257	-1.44386	0.0335795	1.01806	0.689976	0.516815
ENSG00000143624	INTS3	0.0813028	0.143129	1	0.0751241	0.000423047	1	0.124376	0.79443	0.445688	0.0833006	0.174763	0.955956	0.0793252	0.10104	1	0.0552491	-0.438888	1	0.0301874	-1.36543	0.0918555	0.104493	0.530509	0.821193
ENSG00000279767	AL513523.2	0.00282792	0.170012	1	0.00288939	0.492416	1	0	0.579735	1	0.00342331	0.618752	1	0.00466619	1.26991	1	0	-0.405816	1	0.00177573	0.141106	1	0.00597104	1.6545	0.800982
ENSG00000143554	SLC27A3	0.0134326	-0.0429819	1	0.0173363	0.450352	1	0.0191347	0.76416	0.85763	0.0285276	1.4123	0.0762112	0.00699928	-0.680704	1	0.00251132	-1.60745	1	0.00710293	-0.774005	0.686146	0.00298552	-1.33855	0.93716
ENSG00000143614	GATAD2B	0.107461	-0.00874395	1	0.125688	0.266425	1	0.172212	0.738977	0.467993	0.123239	0.240579	0.848562	0.0909907	-0.241054	1	0.125566	0.257621	1	0.0301874	-1.89284	0.0144753	0.128377	0.292769	1
ENSG00000198837	DENND4B	0.0487817	0.370709	0.804831	0.037562	-0.104825	1	0.114808	1.64667	0.124615	0.0365153	-0.169744	1	0.0373295	-0.0740469	1	0.0326472	-0.261426	1	0.00532719	-2.69539	0.0083231	0.0567249	0.568341	0.848877
ENSG00000160741	CRTC2	0.11241	0.316561	0.80599	0.0837923	-0.22027	1	0.138727	0.586162	0.585279	0.0901472	-0.110983	1	0.0909907	-0.0674742	1	0.153191	0.754831	0.822251	0.00532719	-3.94028	2.11932e-05	0.143305	0.639851	0.678923
ENSG00000143570	SLC39A1	0.148466	0.300694	0.80509	0.0967945	-0.451849	1	0.0813224	-0.612576	1	0.199693	0.820795	0.107943	0.118988	-0.101528	1	0.1331	0.0735678	1	0.0443933	-1.6014	0.030219	0.104493	-0.286512	1
ENSG00000143578	CREB3L4	0.00848377	-0.483898	0.895397	0.00866816	-0.257177	1	0	-1.34626	0.756209	0.0182577	0.933625	0.337158	0.00233309	-1.42197	0.983671	0.0100453	0.0950823	1	0.0124301	0.304605	1	0.0298552	1.67482	0.180668
ENSG00000143543	JTB	0.54791	-0.0292097	1	0.589435	0.0995945	1	0.315722	-0.829368	0.936241	0.717754	0.462632	0.463432	0.590273	0.096782	1	0.45455	-0.309674	1	0.380007	-0.603126	0.531414	0.620989	0.174124	1
ENSG00000272654	RP11-422P24.11	0.000706981	0.307515	1	0	0.285965	1	0	2.1647	1	0.00228221	2.20371	0.484571	0	1.06346	1	0.00251132	2.50107	1	0	0.626533	1	0	1.44805	1
ENSG00000143545	RAB13	0.0120187	0.47744	0.922262	0.00288939	-1.36173	0.669087	0	-1.12808	0.910281	0.00912883	0.016087	1	0.00466619	-0.584242	1	0.0100453	0.33115	1	0.0213088	1.43945	0.0897988	0.00895657	0.246413	1
ENSG00000177954	RPS27	30.4094	0.584686	0.260538	27.2859	0.27566	1	6.95068	-1.78778	0.237557	17.6666	-0.466047	0.586658	34.1938	0.624484	0.960001	31.1203	0.465601	1	4.33278	-2.56579	6.84678e-05	16.9578	-0.483089	1
ENSG00000143552	NUP210L	0.00282792	3.62944	0.0727371	0	0.285965	1	0	2.1647	1	0	-0.118214	1	0	1.06346	1	0	1.17915	1	0	0.626533	1	0	1.44805	1
ENSG00000143549	TPM3	2.23972	0.206433	0.94959	2.12948	0.0825035	1	1.2007	-0.782092	0.977721	3.06044	0.76283	0.132362	1.59584	-0.374875	1	1.64994	-0.321392	1	0.339165	-2.72146	8.36671e-05	2.56158	0.363571	0.891751
ENSG00000163263	C1orf189	0.000706981	2.30752	0.77312	0	1.60789	1	0	3.48663	1	0	1.20371	1	0	2.38538	1	0	2.50107	1	0	1.94846	1	0	2.76998	1
ENSG00000143612	C1orf43	0.540134	0.185525	0.94959	0.457968	-0.123618	1	0.349208	-0.506045	1	0.61962	0.410063	0.525289	0.529612	0.113676	1	0.570071	0.229366	1	0.172246	-1.62418	0.0172611	0.537394	0.134753	1
ENSG00000143569	UBAP2L	0.161192	0.391832	0.689637	0.104018	-0.401955	1	0.186563	0.530105	0.622478	0.159755	0.320898	0.711242	0.123654	-0.10528	1	0.143146	0.123041	1	0.026636	-2.38469	0.00233586	0.164204	0.336539	0.976454
ENSG00000143575	HAX1	0.299053	-0.116849	1	0.316388	-0.000916295	1	0.205698	-0.621899	1	0.336626	0.107106	1	0.401292	0.380182	1	0.316427	0.00292429	1	0.349819	0.16419	0.87255	0.253769	-0.331237	1
ENSG00000143595	AQP10	0	-0.692485	0.992063	0	0.607893	1	0	2.48663	1	0.0011411	1.61875	0.825778	0.00466619	3.97035	0.392195	0	1.50107	1	0	0.948461	1	0	1.76998	1
ENSG00000143515	ATP8B2	0.00494887	-1.84223	0.0500625	0.0231151	0.741159	0.84681	0.028702	1.12406	0.487867	0.0205399	0.544751	0.695481	0.0419957	1.72642	0.193972	0.00251132	-1.76571	1	0.0159816	0.161865	1	0.00597104	-0.89299	1
ENSG00000228013	RP11-350G8.5	0.000706981	0.307515	1	0	0.285965	1	0.00956735	4.48663	0.218717	0.0011411	1.20371	0.852354	0	1.06346	1	0	1.17915	1	0	0.626533	1	0	1.44805	1
ENSG00000160712	IL6R	0.0487817	-0.640017	0.515766	0.0361173	-0.986288	0.635434	0.172212	1.45291	0.16498	0.0855828	0.407247	0.666082	0.205312	1.88957	0.00380507	0.0100453	-2.56501	0.161751	0.0639263	-0.0852593	1	0.0149276	-2.02877	0.313128
ENSG00000160714	UBE2Q1	0.0346421	0.42781	0.77312	0.0260045	-0.086694	1	0.0334857	0.420537	0.86125	0.0296687	0.113111	1	0.0233309	-0.188607	1	0.0226019	-0.221391	1	0.00887866	-1.55404	0.126183	0.0477684	0.891654	0.604174
ENSG00000160710	ADAR	0.208559	-0.266029	0.94959	0.249932	0.0807306	1	0.602743	1.43914	0.105023	0.294405	0.378172	0.609217	0.240309	0.0183901	1	0.24611	0.0562898	1	0.0799079	-1.67136	0.0203224	0.229885	-0.0465983	1
ENSG00000143603	KCNN3	0.00141396	-3.27745	5.96914e-05	0	-3.60156	0.0178375	0	-1.72283	0.558523	0.00570552	-1.31985	0.244591	0	-2.82407	0.329971	0	-2.70838	0.408545	0.0852351	3.86273	1.32162e-12	0.0537394	2.21055	0.00890545
ENSG00000163344	PMVK	0.157657	-0.366929	0.780977	0.186366	-0.0297351	1	0.0765388	-1.27453	0.629929	0.333202	1.06308	0.0171488	0.184314	-0.0392015	1	0.0728284	-1.42017	0.589044	0.115423	-0.776982	0.36223	0.310494	0.780317	0.453531
ENSG00000270361	RP11-307C12.13	0.00353491	-0.965503	0.692977	0.0144469	1.48236	0.436878	0.0191347	1.90166	0.32656	0.00342331	-0.750482	0.828185	0.0186648	1.85487	0.382454	0	-1.58639	1	0.00355146	-0.466576	0.968957	0.00298552	-0.274419	1
ENSG00000163346	PBXIP1	0.466608	-1.07217	0.0186292	1.26266	0.725501	0.345727	2.07133	1.40779	0.100173	1.45263	1.05381	0.0186876	1.33453	0.763141	0.655025	0.356608	-1.28961	0.702073	0.0799079	-3.51346	1.82327e-06	0.298552	-1.5376	0.349686
ENSG00000163348	PYGO2	0.0671632	-0.113147	1	0.0606771	-0.241967	1	0.0669714	-0.00736289	1	0.101558	0.656648	0.311313	0.111989	0.752167	0.811214	0.092919	0.449794	1	0.0159816	-2.15168	0.00950323	0.0507539	-0.448117	1
ENSG00000271380	RP11-307C12.12	0.00212094	0.307515	1	0.00288939	1.02293	1	0.00478367	2.1647	0.716091	0.00228221	0.618752	1	0	-0.0740469	1	0	0.041643	1	0.00177573	0.626533	1	0.00298552	1.44805	1
ENSG00000160691	SHC1	0.110996	0.210417	0.94959	0.108352	0.141575	1	0.0765388	-0.329793	1	0.109546	0.163382	0.963911	0.0793252	-0.333955	1	0.107987	0.140327	1	0.0639263	-0.684436	0.495626	0.110464	0.178699	1
ENSG00000173207	CKS1B	0.0494887	-0.917777	0.11097	0.0260045	-1.72914	0.0467654	0.00956735	-2.57227	0.237557	0.150626	1.18218	0.0120619	0.0279971	-1.52151	0.505752	0.0452038	-0.83596	1	0.019533	-2.0776	0.00953219	0.412002	2.84452	1.02132e-08
ENSG00000160688	FLAD1	0.0904936	0.0613548	1	0.0722347	-0.304644	1	0.148294	0.83199	0.422809	0.117534	0.533466	0.445167	0.0723259	-0.269251	1	0.0703171	-0.30628	1	0.0337389	-1.42658	0.0737075	0.128377	0.618382	0.692288
ENSG00000160685	ZBTB7B	0.0162606	-0.447372	0.866476	0.0144469	-0.487264	1	0.0430531	1.2387	0.353486	0.0422209	1.38555	0.0300069	0.0279971	0.562263	1	0.00753397	-1.15714	1	0.0106544	-0.858894	0.520851	0.00895657	-0.888236	1
ENSG00000163354	DCST2	0.000706981	2.30752	0.77312	0	1.60789	1	0	3.48663	1	0	1.20371	1	0	2.38538	1	0	2.50107	1	0	1.94846	1	0	2.76998	1
ENSG00000143537	ADAM15	0.036763	-0.348268	0.917036	0.0491196	0.205795	1	0.0765388	0.908753	0.440507	0.0753129	1.01242	0.0776212	0.0419957	-0.0177394	1	0.0150679	-1.42628	0.827063	0.0213088	-1.04459	0.27104	0.0417973	-0.00261432	1
ENSG00000243364	EFNA4	0.0162606	0.466213	0.845957	0.0158916	0.411496	1	0.0239184	1.14085	0.507821	0.0102699	-0.307248	1	0.0209979	0.874423	1	0.00251132	-1.52129	1	0.00177573	-2.07391	0.13416	0.0179131	0.67044	1
ENSG00000143590	EFNA3	0.00141396	0.085123	1	0.00144469	0.607893	1	0	1.3167	1	0.0011411	0.203714	1	0	0.21546	1	0.00502265	2.27868	0.989405	0	-0.221464	1	0.00597104	2.54758	0.524414
ENSG00000169242	EFNA1	0.00141396	-0.914877	0.77312	0.00288939	0.385501	1	0.00956735	2.26423	0.432679	0.0011411	-0.703177	0.905125	0.0139986	2.87081	0.0859552	0.00251132	0.594184	1	0.00177573	0.0415707	1	0	-0.230025	1
ENSG00000169241	SLC50A1	0.132205	0.17911	0.986779	0.0621218	-1.04902	0.383406	0.119592	0.0246743	1	0.098135	-0.353342	0.848562	0.0536612	-1.19707	0.775508	0.200906	0.824116	0.698161	0.152713	0.391405	0.54214	0.20003	0.80487	0.451126
ENSG00000179085	DPM3	0.13574	-0.304599	0.894375	0.156027	-0.0205275	1	0.0861061	-0.842875	0.94158	0.24762	0.829791	0.0986813	0.167983	0.103534	1	0.0803624	-1.00528	1	0.1829	0.241633	0.757049	0.116435	-0.445315	1
ENSG00000163463	KRTCAP2	0.603762	-0.491378	0.560563	0.954943	0.349224	0.913816	0.440098	-0.84188	0.925941	0.926577	0.311927	0.682137	0.963568	0.340779	1	0.509799	-0.650663	1	1.17198	0.687156	0.153328	0.397074	-1.01568	0.702456
ENSG00000163462	TRIM46	0	-2.39292	0.26317	0.00288939	0.733424	1	0.00478367	1.90166	0.754501	0.00684662	2.20371	0.136811	0.00466619	1.51092	1	0	-0.199365	1	0.00177573	0.363499	1	0	0.0695355	1
ENSG00000185499	MUC1	0	-0.692485	1	0.00288939	3.19286	0.553345	0.00478367	3.90166	0.38189	0	0.203714	1	0	1.38538	1	0	1.50107	1	0	0.948461	1	0	1.76998	1
ENSG00000231064	RP11-263K19.4	0	-2.01441	0.692977	0.00577878	2.34486	0.447796	0.00956735	3.07159	0.31969	0.00228221	0.788677	1	0.00233309	1.21546	1	0	0.179147	1	0	-0.373467	1	0	0.448047	1
ENSG00000169231	THBS3	0.0169675	0.525107	0.828091	0.0130022	0.07184	1	0.0478367	2.11317	0.143163	0.00912883	-0.509004	0.939394	0.0209979	0.849332	1	0.00502265	-0.936331	1	0.00355146	-1.48894	0.331932	0.00597104	-0.66743	1
ENSG00000173171	MTX1	0.108875	-0.03107	1	0.121354	0.165535	1	0.0717551	-0.565942	1	0.150626	0.565509	0.373908	0.0676597	-0.721745	1	0.0778511	-0.507354	1	0.0710293	-0.67698	0.484018	0.179131	0.7759	0.487813
ENSG00000236263	RP11-263K19.6	0	0.307515	1	0	1.60789	1	0	3.48663	1	0	1.20371	1	0	2.38538	1	0.00251132	4.50107	0.78057	0	1.94846	1	0	2.76998	1
ENSG00000177628	GBA	0.0600934	-0.451095	0.728012	0.0794582	0.0888184	1	0.0908898	0.328774	0.860261	0.115252	0.772852	0.175539	0.0886576	0.269908	1	0.0753397	0.0206427	1	0.0372904	-1.06378	0.196689	0.0776236	0.0736516	1
ENSG00000160767	FAM189B	0.0148466	0.860056	0.421832	0.0144469	0.709773	0.94528	0.00478367	-0.15723	1	0.00684662	-0.480784	0.915773	0.00933238	0.152724	1	0.0100453	0.268414	1	0.00355146	-1.08129	0.484698	0.00597104	-0.259772	1
ENSG00000116521	SCAMP3	0.199369	0.0684693	1	0.16325	-0.268301	1	0.200914	0.0863422	1	0.240773	0.402204	0.566724	0.22631	0.263693	1	0.205929	0.114563	1	0.10832	-0.893382	0.26035	0.182117	-0.0718681	1
ENSG00000176444	CLK2	0.0190885	-0.344561	0.965663	0.0158916	-0.507584	1	0.0956735	2.30909	0.0475075	0.0239632	0.108557	1	0.0209979	-0.0206076	1	0.0401812	0.959181	0.982534	0.00710293	-1.52403	0.20365	0.0179131	-0.190854	1
ENSG00000143630	HCN3	0.00212094	-0.277447	1	0.00433408	1.02293	0.973623	0.00478367	1.67927	0.770453	0.00228221	0.0882368	1	0.00466619	1.26991	1	0.00502265	1.3856	1	0	-0.958429	1	0.00298552	0.96262	1
ENSG00000160752	FDPS	0.188057	-0.638816	0.333202	0.184921	-0.569469	0.899861	0.196131	-0.413378	1	0.510074	1.28315	0.00178591	0.202979	-0.393588	1	0.158213	-0.765712	1	0.184676	-0.555251	0.608348	0.471713	0.931842	0.292687
ENSG00000225855	RUSC1-AS1	0	-2.27745	0.296753	0.00144469	0.148461	1	0	0.901663	1	0.00456442	1.52564	0.432864	0.00466619	1.64842	1	0.00251132	1.04164	1	0.00355146	1.2115	0.635143	0.00298552	1.31054	1
ENSG00000160753	RUSC1	0.0353491	-0.774947	0.2804	0.102573	1.17049	0.0676591	0.0717551	0.515082	0.747918	0.098135	1.1548	0.022264	0.0326633	-0.685005	1	0.0326472	-0.674564	1	0.00710293	-2.76303	0.00238406	0.0358263	-0.51827	1
ENSG00000116539	ASH1L	0.248857	-0.158219	1	0.1907	-0.55962	0.918748	0.923249	1.93933	0.022323	0.261313	-0.0514583	1	0.300969	0.18134	1	0.366653	0.494954	1	0.0763565	-1.91854	0.00803171	0.304523	0.19791	1
ENSG00000235919	ASH1L-AS1	0.0233304	-0.774947	0.402328	0.0534537	0.726537	0.675018	0.0956735	1.58432	0.152294	0.0365153	0.068199	1	0.048995	0.559414	1	0.0351585	0.0592371	1	0.0177573	-0.975811	0.394242	0.0268697	-0.300414	1
ENSG00000232519	RP11-29H23.4	0.00141396	0.307515	1	0	-0.392107	1	0	1.48663	1	0.0011411	0.396359	1	0.00233309	1.57803	1	0.00251132	1.69372	1	0.00355146	1.94846	0.391786	0	0.769975	1
ENSG00000125459	MSTO1	0.0459538	0.181985	1	0.0361173	-0.215229	1	0.0956735	1.3167	0.237557	0.0376564	-0.168255	1	0.0396626	-0.0296528	1	0.0326472	-0.30628	1	0.0390661	-0.0748712	1	0.0388118	-0.0373797	1
ENSG00000163374	YY1AP1	0.123015	-0.224267	0.992063	0.143025	0.0693548	1	0.296588	1.19244	0.212506	0.160896	0.27932	0.781328	0.123654	-0.152049	1	0.145657	0.102947	1	0.046169	-1.6498	0.0306489	0.197044	0.57397	0.713397
ENSG00000132676	DAP3	0.222699	-0.192835	1	0.235485	-0.0652222	1	0.310939	0.371149	0.734421	0.360589	0.709537	0.173584	0.286971	0.254773	1	0.20844	-0.243599	1	0.099441	-1.38983	0.0508731	0.25974	0.0975498	1
ENSG00000116580	GON4L	0.195127	-0.0645717	1	0.216704	0.126909	1	0.425747	1.1583	0.212271	0.224798	0.196446	0.895145	0.193647	-0.0520206	1	0.226019	0.190287	1	0.0621506	-1.7855	0.0139477	0.214958	0.112742	1
ENSG00000132718	SYT11	0.0268653	-2.19498	3.48922e-06	0.0823476	-0.25864	1	0.186563	1.02392	0.309368	0.259031	2.05361	2.52159e-07	0.121321	0.371838	1	0.0276246	-1.78741	0.421659	0.00177573	-4.95542	2.04049e-06	0.161218	0.816625	0.487802
ENSG00000143622	RIT1	0.113824	0.389978	0.704501	0.112686	0.308047	1	0.0765388	-0.242895	1	0.10384	0.172687	0.944564	0.0839914	-0.156706	1	0.085385	-0.127866	1	0.0177573	-2.42816	0.00255144	0.119421	0.389435	0.932925
ENSG00000132680	KIAA0907	0.0487817	-0.148164	1	0.0462302	-0.186917	1	0.200914	2.1381	0.0255306	0.0536319	0.0472095	1	0.0559943	0.140498	1	0.0452038	-0.17581	1	0.00887866	-2.46658	0.00843003	0.068667	0.46012	0.920683
ENSG00000116584	ARHGEF2	0.152708	0.711515	0.175171	0.101129	-0.131103	1	0.196131	0.904529	0.351819	0.10384	-0.0960913	1	0.0653266	-0.767862	1	0.118032	0.128935	1	0.0248602	-2.1945	0.00580571	0.107479	-0.00925613	1
ENSG00000273002	RP11-336K24.12	0.000706981	0.307515	1	0	0.285965	1	0	2.1647	1	0.00228221	2.20371	0.484571	0	1.06346	1	0	1.17915	1	0	0.626533	1	0.00298552	2.76998	0.79207
ENSG00000163479	SSR2	0.968564	-0.261221	0.913355	1.22943	0.179582	1	0.798873	-0.484644	1	1.30314	0.293881	0.762189	1.58417	0.578636	0.92336	0.851339	-0.40525	1	1.1418	0.052364	1	0.731453	-0.629585	1
ENSG00000160803	UBQLN4	0.0169675	-0.315415	0.983761	0.0361173	1.06041	0.359869	0.028702	0.724125	0.709764	0.0239632	0.341218	0.900332	0.0186648	0.0161509	1	0.00753397	-1.11364	1	0.0177573	-0.0999017	1	0.00895657	-0.844735	1
ENSG00000116586	LAMTOR2	0.23896	0.220804	0.930252	0.148803	-0.591024	0.899861	0.0621878	-1.73531	0.405886	0.343472	0.877969	0.0655265	0.132986	-0.723861	1	0.160725	-0.43366	1	0.118974	-0.916817	0.243034	0.34035	0.732822	0.504082
ENSG00000132698	RAB25	0.00141396	-0.692485	0.896313	0.00288939	0.607893	1	0	0.679271	1	0	-1.60364	0.508826	0.00699928	1.92595	0.858533	0	-0.30628	1	0	-0.858894	0.697832	0.0179131	3.57733	0.0098107
ENSG00000254726	MEX3A	0.000706981	1.30752	0.94959	0	1.02293	1	0	2.90166	1	0	0.618752	1	0	1.80042	1	0	1.91611	1	0	1.3635	1	0.00298552	3.76998	0.580639
ENSG00000160789	LMNA	1.81765	-0.279129	0.888285	5.82645	1.97325	1.15585e-06	2.4014	0.203358	0.858987	1.74361	-0.315945	0.823894	1.01956	-1.10705	0.803256	0.323961	-2.78816	0.011011	1.83078	-0.217887	1	0.191073	-3.52846	0.00138513
ENSG00000196189	SEMA4A	0.0233304	-1.82902	0.00286492	0.0317833	-1.14467	0.62683	0.124376	0.984126	0.39283	0.0193988	-1.92557	0.02229	0	-4.98965	0.0058367	0.0477152	-0.467016	1	0.17047	1.66573	0.00377266	0.352292	2.92333	2.01368e-06
ENSG00000160785	SLC25A44	0.0353491	-0.386381	0.862119	0.0635665	0.681894	0.672476	0.0526204	0.399163	0.859089	0.0741718	1.01929	0.0847314	0.0326633	-0.358776	1	0.0326472	-0.349782	1	0.0124301	-1.75198	0.0535763	0.0298552	-0.450073	1
ENSG00000260238	PMF1-BGLAP	0.00141396	0.57055	1	0.00144469	1.02293	1	0	1.67927	1	0.0011411	0.618752	1	0	0.57803	1	0	0.69372	1	0.00177573	1.3635	0.818003	0.00298552	2.18501	0.919122
ENSG00000160783	PMF1	0.0120187	-0.844488	0.547344	0.0231151	0.355506	1	0.0574041	1.77767	0.184367	0.0365153	1.22574	0.101456	0.00933238	-0.831846	1	0.0100453	-0.716156	1	0.00710293	-1.26877	0.332714	0.0208987	0.278122	1
ENSG00000242252	BGLAP	0	-3.21605	0.231354	0.00144469	-0.851539	1	0.00478367	1.02719	0.843268	0	-2.31985	0.616043	0	-1.13818	1	0	-1.02249	1	0.0355146	5.75582	1.71775e-05	0	-0.753587	1
ENSG00000160781	PAQR6	0.00212094	-0.779947	0.916294	0.00577878	0.929821	1	0.00956735	1.90166	0.527102	0.00228221	-0.381248	1	0	-0.936543	1	0	-0.820853	1	0.0142059	2.53342	0.0291077	0	-0.551953	1
ENSG00000198952	SMG5	0.104633	0.16474	0.999186	0.0736794	-0.426377	1	0.263102	1.57288	0.0995865	0.110687	0.248568	0.847109	0.0933238	-0.0285527	1	0.0703171	-0.451516	1	0.0355146	-1.49527	0.0678545	0.110464	0.236543	1
ENSG00000163472	TMEM79	0.0162606	0.307515	0.990977	0.0115576	-0.199462	1	0.028702	1.27161	0.408759	0.0171166	0.396359	0.855035	0.00466619	-1.13818	1	0.0226019	0.868806	1	0.00177573	-2.18082	0.0828106	0.0179131	0.554962	1
ENSG00000198715	GLMP	0.0544376	-0.141792	1	0.0534537	-0.127173	1	0.0334857	-0.658032	1	0.100417	1.02124	0.0531081	0.074659	0.418552	1	0.0401812	-0.509495	1	0.0355146	-0.736037	0.476948	0.0358263	-0.648526	1
ENSG00000163468	CCT3	0.55498	0.00480381	1	0.508532	-0.140471	1	0.392261	-0.505749	1	0.83757	0.766762	0.114192	0.443288	-0.344387	1	0.449527	-0.320522	1	0.154489	-1.95679	0.00442183	0.937454	0.834366	0.374344
ENSG00000163467	TSACC	0.00141396	0.307515	1	0	-0.392107	1	0	1.48663	1	0.0011411	0.396359	1	0.00233309	1.57803	1	0	0.501075	1	0	-0.0515387	1	0.00895657	3.44805	0.136084
ENSG00000125462	C1orf61	0.00636283	-0.86241	0.64389	0.0245598	1.56836	0.184185	0.00956735	0.371149	1	0.011411	0.203714	1	0.00466619	-0.730092	1	0.00753397	-0.171351	1	0.00887866	-0.0812861	1	0.0149276	0.740228	0.962112
ENSG00000236947	RP11-98G7.1	0.000706981	0.722553	1	0	0.607893	1	0.00478367	3.90166	0.398195	0	0.203714	1	0.00233309	2.80042	1	0	1.50107	1	0	0.948461	1	0	1.76998	1
ENSG00000116604	MEF2D	0.101098	0.13759	1	0.0852369	-0.157642	1	0.243967	1.48663	0.121289	0.0821595	-0.23217	1	0.0583274	-0.702078	1	0.0753397	-0.316219	1	0.0870108	-0.115042	1	0.110464	0.26971	1
ENSG00000183856	IQGAP3	0	-2.15192	0.408726	0.00144469	0.285965	1	0.00956735	2.90166	0.31395	0.0011411	-0.118214	1	0	-0.0740469	1	0	0.041643	1	0.00177573	0.626533	1	0.0149276	3.76998	0.0155799
ENSG00000187862	TTC24	0.0226234	-0.277447	0.99672	0.00722347	-1.78442	0.20332	0.0574041	1.29225	0.298245	0.0285276	0.176233	0.998037	0.0419957	0.813133	0.97739	0.0678058	1.60799	0.138942	0.00355146	-2.4778	0.0266894	0.0268697	0.161166	1
ENSG00000163382	APOA1BP	0.227648	0.0429929	1	0.222483	0.0013743	1	0.100457	-1.12674	0.721683	0.267018	0.325343	0.682899	0.22631	0.0328683	1	0.213463	-0.0570791	1	0.1829	-0.309652	0.980112	0.241827	0.137423	1
ENSG00000160818	GPATCH4	0.123722	0.235566	0.928281	0.127133	0.247576	1	0.105241	-0.0204792	1	0.116393	0.0990516	1	0.137653	0.367463	1	0.085385	-0.366822	1	0.0319632	-1.84527	0.0144773	0.137334	0.361668	0.961018
ENSG00000272405	RP11-284F21.10	0	0.307515	1	0	1.60789	1	0	3.48663	1	0	1.20371	1	0	2.38538	1	0	2.50107	1	0.00177573	3.94846	0.26035	0	2.76998	1
ENSG00000229953	RP11-284F21.7	0	0.307515	1	0	1.60789	1	0	3.48663	1	0	1.20371	1	0	2.38538	1	0	2.50107	1	0.00177573	3.94846	0.26035	0	2.76998	1
ENSG00000143320	CRABP2	0.00282792	0.822089	0.989231	0	-0.851539	1	0.00956735	2.90166	0.329485	0	-1.25572	0.8389	0.00466619	1.80042	1	0.00251132	1.17915	1	0.00177573	0.626533	0.977561	0	0.310544	1
ENSG00000143319	ISG20L2	0.255927	0.414736	0.602085	0.244153	0.257396	1	0.315722	0.630874	0.503399	0.213386	0.0286821	1	0.216978	0.0588596	1	0.180815	-0.22199	1	0.0514962	-2.1205	0.00373061	0.170175	-0.307209	1
ENSG00000143303	RRNAD1	0.0212094	-0.042069	1	0.0130022	-0.714035	1	0.0334857	0.814201	0.652912	0.0273865	0.438179	0.750944	0.0233309	0.21546	1	0.0276246	0.471327	1	0.0177573	-0.221464	1	0.0208987	0.0975498	1
ENSG00000143314	MRPL24	0.115945	-0.0642546	1	0.0881263	-0.487759	1	0.0239184	-2.12317	0.31413	0.173448	0.683025	0.224205	0.125987	0.0979662	1	0.118032	-0.00142571	1	0.110095	-0.121383	1	0.134349	0.20078	1
ENSG00000143321	HDGF	0.0445398	-0.247073	0.994416	0.052009	0.0691535	1	0.0574041	0.286199	0.921206	0.0775951	0.796539	0.209432	0.0513281	0.0697429	1	0.0251132	-0.952383	1	0.0159816	-1.64847	0.062755	0.0895657	0.936269	0.442684
ENSG00000143294	PRCC	0.161192	0.0381947	1	0.143025	-0.159762	1	0.124376	-0.316907	1	0.190564	0.336288	0.678622	0.144652	-0.125175	1	0.140634	-0.165881	1	0.110095	-0.562099	0.61195	0.235856	0.638633	0.617251
ENSG00000027869	SH2D2A	0.0685772	-3.55047	9.65808e-17	1.54871	1.80882	1.7519e-05	0.425747	-0.498267	1	1.58499	2.04653	1.54202e-08	0.543611	-0.146197	1	0.0426925	-3.84174	0.000306626	0.0177573	-5.1083	4.81518e-10	0.0925512	-2.73584	0.0190578
ENSG00000198400	NTRK1	0	-4.42041	3.8093e-05	0.0101129	0.084331	1	0.014351	0.84277	0.931291	0.0422209	3.45164	3.13397e-09	0.00933238	0.092603	1	0	-2.22685	0.78057	0.00177573	-1.75198	0.169809	0	-1.95795	0.620949
ENSG00000027644	INSRR	0	-0.692485	1	0	0.607893	1	0.00478367	3.90166	0.373803	0.0011411	1.61875	0.783885	0	1.38538	1	0	1.50107	1	0.00177573	2.3635	0.505319	0	1.76998	1
ENSG00000132694	ARHGEF11	0.000706981	-0.277447	1	0.00288939	1.87093	0.869161	0.00478367	2.90166	0.505653	0	-0.603641	1	0.00233309	1.80042	1	0	0.69372	1	0	0.141106	1	0.00298552	2.18501	0.858463
ENSG00000117036	ETV3	0.123015	0.345099	0.77312	0.171919	0.885427	0.241644	0.200914	1.02719	0.298963	0.0604785	-0.893148	0.268198	0.125987	0.318122	1	0.105476	0.041643	1	0.0319632	-1.76071	0.0263864	0.0358263	-1.504	0.46428
ENSG00000143297	FCRL5	0.238253	0.881846	0.0666134	0.00433408	-5.01416	4.36606e-08	0.368343	1.29225	0.188038	0.0102699	-4.08538	1.20714e-08	0	-6.24215	2.24148e-05	0.276246	0.88398	0.662805	0.282341	0.966609	0.0678161	0.283625	0.911994	0.4132
ENSG00000163518	FCRL4	0.154829	4.23089	4.39017e-23	0.00144469	-4.34047	0.000116242	0.028702	-0.624882	1	0.00228221	-4.15384	4.93765e-06	0	-4.56881	0.00858848	0.00753397	-2.43556	0.278645	0.0106544	-2.16305	0.0277876	0.0298552	-0.665411	1
ENSG00000160856	FCRL3	0.266532	1.56598	1.53771e-05	0.0260045	-2.54292	0.00103216	0.315722	1.26039	0.194388	0.0262454	-2.59934	3.1979e-05	0.00933238	-3.72105	0.00189596	0.205929	0.621085	1	0.0248602	-2.55192	0.00170986	0.322436	1.34587	0.0725398
ENSG00000227217	RP11-367J7.3	0.00141396	2.89248	0.408726	0	1.02293	1	0	2.90166	1	0	0.618752	1	0	1.80042	1	0	1.91611	1	0	1.3635	1	0	2.18501	1
ENSG00000132704	FCRL2	0.294104	2.76349	7.4479e-16	0	-6.54185	1.06091e-09	0.210482	0.945056	0.329081	0.00456442	-4.61391	6.23712e-10	0	-5.76436	4.35265e-05	0.0803624	-0.52062	1	0.046169	-1.3788	0.0804434	0.134349	0.26287	1
ENSG00000163534	FCRL1	0.260876	1.19504	0.00162897	0.00288939	-5.39023	1.07616e-09	0.301371	1.0231	0.281667	0.00912883	-4.19811	4.26852e-10	0.00466619	-4.61274	0.000105594	0.635365	2.47853	1.68599e-06	0.0106544	-3.81972	8.64572e-06	0.194059	0.354938	0.954603
ENSG00000073754	CD5L	0.000706981	0.722553	1	0	0.607893	1	0	2.48663	1	0	0.203714	1	0	1.38538	1	0	1.50107	1	0	0.948461	1	0.00597104	4.35494	0.16007
ENSG00000158473	CD1D	0.074233	2.64312	2.73129e-10	0	-4.59178	0.000246872	0.0382694	0.53761	0.76794	0	-4.99596	3.6537e-06	0.00233309	-2.80444	0.150976	0.0351585	0.352683	1	0.0230845	-0.310273	1	0.0149276	-0.794809	1
ENSG00000176320	RP11-404O13.5	0.00565585	1.67009	0.267305	0.00144469	-0.199462	1	0.00478367	1.67927	0.834275	0	-1.70318	0.508826	0	-0.521506	1	0.0100453	2.36357	0.476369	0	-0.958429	0.705198	0	-0.136915	1
ENSG00000158477	CD1A	0.00989774	0.356425	0.992063	0	-2.81837	0.153015	0	-0.939639	0.884786	0	-3.22255	0.0252794	0	-2.04088	0.784221	0.0502265	3.36983	3.64538e-05	0	-2.4778	0.0964317	0.0238842	1.81062	0.192587
ENSG00000158481	CD1C	0.494887	3.26094	1.00231e-23	0.00144469	-6.17347	4.86487e-11	0.110024	-0.673245	1	0.00228221	-5.99104	1.7274e-14	0.00699928	-4.39269	0.000129021	0.298848	0.834318	0.663434	0.00532719	-4.82962	1.43398e-07	0.0865801	-1.05784	0.722255
ENSG00000158485	CD1B	0.0106047	5.30752	1.85948e-06	0	-1.39211	0.918748	0	0.486626	1	0	-1.79629	0.401296	0	-0.614615	1	0	-0.498925	1	0	-1.05154	0.715932	0	-0.230025	1
ENSG00000158488	CD1E	0.0240374	5.4368	2.67084e-07	0	-2.56203	0.693333	0	-0.683299	1	0	-2.96621	0.233155	0	-1.78454	1	0	-1.66885	1	0	-2.22146	0.486537	0.00298552	-0.359308	1
ENSG00000163554	SPTA1	0	0.307515	1	0	1.60789	1	0.00478367	5.48663	0.237557	0	1.20371	1	0	2.38538	1	0	2.50107	1	0	1.94846	1	0	2.76998	1
ENSG00000163563	MNDA	0.136447	4.448	1.15995e-27	0.00577878	-2.79128	0.00331748	0.0239184	-0.642657	1	0.00228221	-3.94603	2.75826e-06	0	-4.36281	0.0050405	0.0226019	-0.863498	1	0.00177573	-3.79301	0.000429692	0	-3.97822	0.0203731
ENSG00000163564	PYHIN1	0.0247443	-1.86241	0.000326799	0.115576	0.823622	0.402822	0.14351	1.07888	0.303657	0.179153	1.84928	2.50957e-05	0.123654	0.882884	0.687172	0.00251132	-3.98274	0.0114912	0.00355146	-3.94636	0.000140759	0	-4.71786	0.00530369
ENSG00000163565	IFI16	0.236839	-0.38763	0.77312	0.257156	-0.190221	1	0.425747	0.596936	0.524156	0.453018	0.837524	0.0847314	0.240309	-0.280498	1	0.389255	0.478138	1	0.10832	-1.50885	0.033506	0.310494	0.118992	1
ENSG00000163568	AIM2	0.246736	1.53472	1.14396e-05	0.0534537	-1.39921	0.118709	0.0813224	-0.644945	1	0.106123	-0.358041	0.830673	0.0326633	-2.01606	0.141365	0.0226019	-2.49667	0.0543134	0.0585991	-1.22852	0.101462	0.283625	1.2438	0.0968507
ENSG00000162706	CADM3	0.000706981	-0.277447	1	0	-0.199462	1	0	1.67927	1	0	-0.603641	0.965453	0	0.57803	1	0.00251132	1.91611	1	0	0.141106	1	0.0119421	4.50694	0.0130087
ENSG00000179639	FCER1A	0.0282792	5.0801	1.68203e-09	0	-2.81837	0.315694	0.00956735	0.714036	0.859089	0	-3.22255	0.0763833	0	-2.04088	1	0	-1.92519	1	0	-2.4778	0.232209	0	-1.65629	1
ENSG00000158716	DUSP23	0.0989774	0.317784	0.796546	0.0939051	0.180612	1	0.0382694	-1.02995	0.826892	0.158613	1.19857	0.00945601	0.0559943	-0.600116	1	0.0426925	-0.983636	1	0.0284117	-1.62229	0.036391	0.0298552	-1.45007	0.468866
ENSG00000181036	FCRL6	0.00212094	-2.39292	0.0501922	0.0390067	2.60789	0.00357052	0.0239184	1.42773	0.445745	0.0205399	1.24219	0.24305	0.00233309	-1.3695	1	0	-2.28029	1	0	-2.8329	0.140012	0	-2.01138	0.890912
ENSG00000158714	SLAMF8	0.0197955	2.1655	0.000697804	0.00577878	-0.392107	1	0	-0.972806	0.887591	0.0125521	0.744282	0.593323	0	-2.07405	0.797835	0	-1.95836	0.976076	0	-2.51097	0.100804	0	-1.68946	0.684641
ENSG00000188004	C1orf204	0	-1.01441	0.999186	0.00144469	1.60789	1	0	2.1647	1	0.00228221	2.20371	0.484571	0.00233309	2.38538	1	0	1.17915	1	0	0.626533	1	0	1.44805	1
ENSG00000243284	VSIG8	0.000706981	-0.692485	1	0.00144469	0.607893	1	0.00478367	2.48663	0.603441	0.00228221	0.981322	0.805061	0	0.21546	1	0.00251132	1.50107	1	0.00355146	1.72607	0.464398	0	0.60005	1
ENSG00000213085	CFAP45	0.00282792	-0.0709962	1	0.00433408	0.800538	1	0	0.399163	1	0.00798773	1.88179	0.134122	0.00233309	0.385385	1	0	-0.586388	1	0	-1.139	0.518662	0.00298552	0.769975	1
ENSG00000158710	TAGLN2	5.05916	0.620551	0.211312	5.07377	0.497828	0.750897	1.33464	-1.55143	0.458926	3.79075	-0.00453026	1	2.44742	-0.684105	1	4.0357	0.0928664	1	1.3389	-1.62081	0.0152213	2.97955	-0.375515	1
ENSG00000162723	SLAMF9	0.00424189	3.11487	0.145329	0	-0.392107	1	0.00478367	2.67927	0.539542	0	-0.796286	1	0	0.385385	1	0	0.501075	1	0	-0.0515387	1	0	0.769975	1
ENSG00000224259	LINC01133	0	0.307515	1	0.00144469	3.60789	0.693333	0	3.48663	1	0	1.20371	1	0	2.38538	1	0	2.50107	1	0	1.94846	1	0	2.76998	1
ENSG00000143315	PIGM	0.0134326	-0.86241	0.389023	0.0346727	0.842358	0.62453	0.0191347	0.0943085	1	0.0251043	0.284332	0.915773	0.0419957	1.12552	0.610179	0.0125566	-0.614403	1	0.0213088	0.0489882	1	0.0119421	-0.622342	1
ENSG00000162729	IGSF8	0.0975634	-0.143399	1	0.0780135	-0.468728	1	0.110024	0.120304	1	0.149485	0.651918	0.27081	0.142319	0.503531	1	0.102964	-0.00445341	1	0.0816837	-0.379593	0.891462	0.068667	-0.596347	1
ENSG00000132681	ATP1A4	0.000706981	2.30752	0.77312	0	1.60789	1	0	3.48663	1	0	1.20371	1	0	2.38538	1	0	2.50107	1	0	1.94846	1	0	2.76998	1
ENSG00000227741	RP11-536C5.7	0.00424189	2.11487	0.179157	0.00288939	1.19286	1	0	1.1647	1	0	-1.11821	0.783885	0	0.0634567	1	0.00251132	1.33115	1	0	-0.373467	0.953043	0	0.448047	1
ENSG00000162734	PEA15	0.511147	1.63244	7.02607e-07	0.111241	-1.36409	0.101856	0.0908898	-1.51563	0.490839	0.176871	-0.673275	0.417897	0.0513281	-2.41185	0.0284515	0.205929	-0.375368	1	0.0514962	-2.45753	0.000767189	0.576206	1.25615	0.0753705
ENSG00000132716	DCAF8	0.141396	0.00728237	1	0.128578	-0.143428	1	0.330073	1.32589	0.150634	0.182577	0.471236	0.507343	0.135319	-0.0471218	1	0.115521	-0.286411	1	0.0585991	-1.33476	0.0778328	0.116435	-0.265649	1
ENSG00000228606	RP11-574F21.2	0.00494887	-0.901938	0.585168	0.0144469	0.979862	0.693333	0.014351	1.12907	0.641268	0.0148344	1.05687	0.335963	0.0139986	0.944812	1	0.00502265	-0.30628	1	0.00355146	-0.858894	0.686146	0	-1.68946	0.684641
ENSG00000162735	PEX19	0.0410049	-0.140758	1	0.0404514	-0.111555	1	0.0430531	0.0943085	1	0.066184	0.75544	0.242866	0.0396626	-0.102902	1	0.0627831	0.601602	1	0.0106544	-1.97889	0.023305	0.0507539	0.281689	1
ENSG00000122218	COPA	0.243909	-0.00940044	1	0.267268	0.149872	1	0.631445	1.47179	0.0962852	0.271583	0.184228	0.902625	0.16565	-0.594437	1	0.243599	-0.000559491	1	0.143834	-0.830978	0.316105	0.170175	-0.539462	1
ENSG00000162736	NCSTN	0.104633	0.169132	0.992063	0.07079	-0.486343	1	0.196131	1.11407	0.241873	0.10384	0.138561	0.981594	0.0723259	-0.412277	1	0.145657	0.676359	0.96251	0.0550477	-0.8492	0.334989	0.0776236	-0.288919	1
ENSG00000171786	NHLH1	0	0.307515	1	0	1.60789	1	0	3.48663	1	0	1.20371	1	0	2.38538	1	0.00251132	4.50107	0.78057	0	1.94846	1	0	2.76998	1
ENSG00000162738	VANGL2	0.000706981	2.30752	0.77312	0	1.60789	1	0	3.48663	1	0	1.20371	1	0	2.38538	1	0	2.50107	1	0	1.94846	1	0	2.76998	1
ENSG00000162739	SLAMF6	0.0615074	-0.139944	1	0.0577878	-0.199462	1	0.110024	0.823661	0.439236	0.0536319	-0.340607	0.902741	0.0863245	0.453403	1	0.128078	1.09299	0.402679	0.0248602	-1.43467	0.0885924	0.0806091	0.348511	1
ENSG00000066294	CD84	0.0523166	-0.566954	0.588846	0.052009	-0.472673	1	0.239184	1.93505	0.0403059	0.104982	0.737248	0.241985	0.100323	0.587429	1	0.0778511	0.188192	1	0.0106544	-2.66625	0.00343659	0.0477684	-0.52194	1
ENSG00000117090	SLAMF1	0.144224	-0.998846	0.044681	0.327946	0.488042	0.738499	0.382694	0.674191	0.471106	0.352601	0.651702	0.240082	0.191314	-0.389323	1	0.41688	0.84586	0.601319	0.0816837	-1.69171	0.0188559	0.307509	0.347587	0.941155
ENSG00000228863	RP11-404F10.2	0.00494887	0.0595879	1	0.00577878	0.470389	1	0.00478367	0.84277	1	0.0102699	1.43818	0.235444	0.00233309	-0.258471	1	0.00251132	-0.142782	1	0.00177573	-0.695395	0.876071	0.00298552	0.126119	1
ENSG00000117091	CD48	1.04704	0.520045	0.389965	0.921715	0.195822	1	0.564473	-0.555562	1	0.725742	-0.213728	1	1.11522	0.4912	1	1.13763	0.519463	1	0.17047	-2.3967	0.000573615	0.412002	-1.04071	0.690135
ENSG00000026751	SLAMF7	0.222699	0.931816	0.03923	0.111241	-0.446555	1	0.2344	0.729603	0.470911	0.0810184	-0.979508	0.205969	0.00466619	-4.5275	0.000347762	0.0351585	-2.06574	0.231916	0.307202	1.28288	0.0100763	0.068667	-1.10039	0.775292
ENSG00000122224	LY9	1.97884	1.41277	3.71307e-05	0.26149	-2.23442	0.00091236	1.71734	0.678413	0.446358	0.22708	-2.49756	4.64884e-06	0.282304	-2.05047	0.0859552	3.01108	1.69269	0.00643824	0.32851	-1.86138	0.00760119	1.06882	-0.0425373	1
ENSG00000122223	CD244	0.00494887	-2.77995	1.00246e-05	0.0577878	1.27894	0.0822871	0.0478367	0.890775	0.498754	0.0901472	2.52564	3.29442e-08	0.00233309	-2.76436	0.164983	0.00502265	-2.05351	0.532503	0.00177573	-3.20129	0.0043677	0.00597104	-1.78461	0.476415
ENSG00000158769	F11R	0.0205025	0.659817	0.585324	0.018781	0.437968	1	0.014351	0.296801	1	0.00684662	-1.11821	0.393884	0.0163317	0.27686	1	0.0150679	0.179147	1	0.0142059	0.0309234	1	0.00895657	-0.419849	1
ENSG00000270149	RP11-544M22.13	0.00141396	1.30752	0.82142	0	0.285965	1	0	2.1647	1	0.0011411	1.20371	0.915773	0	1.06346	1	0	1.17915	1	0	0.626533	1	0.00298552	2.76998	0.79207
ENSG00000215845	TSTD1	0.407221	0.133429	1	0.33228	-0.226859	1	0.114808	-1.72594	0.395884	0.508932	0.524029	0.377188	0.396626	0.065145	1	0.572582	0.652028	0.886623	0.191779	-1.07289	0.138593	0.283625	-0.445153	1
ENSG00000158773	USF1	0.138568	0.700749	0.212722	0.0476749	-1.15951	0.372815	0.167429	0.807928	0.427574	0.0947116	-0.0939665	1	0.0793252	-0.337081	1	0.138123	0.523795	1	0.046169	-1.17317	0.171079	0.0985222	0.00256964	1
ENSG00000186517	ARHGAP30	0.390254	0.288081	0.803363	0.264379	-0.409642	1	0.440098	0.399163	0.69583	0.467853	0.58407	0.306998	0.305635	-0.160808	1	0.389255	0.218521	1	0.0674778	-2.44121	0.000791305	0.331393	-0.0318486	1
ENSG00000162755	KLHDC9	0.00424189	1.79294	0.276319	0	-0.851539	1	0	1.02719	1	0	-1.25572	0.614824	0.00699928	2.38538	0.668144	0	0.041643	1	0.00177573	0.626533	1	0	0.310544	1
ENSG00000143256	PFDN2	0.253806	0.0562171	1	0.226817	-0.136813	1	0.157861	-0.634146	1	0.343472	0.604491	0.284199	0.216978	-0.193169	1	0.236065	-0.0609267	1	0.0799079	-1.7215	0.0143202	0.397074	0.755247	0.46428
ENSG00000158793	NIT1	0.038177	-0.511038	0.715647	0.018781	-1.46127	0.209398	0.0478367	0.0512398	1	0.108405	1.53129	0.00136954	0.0396626	-0.296439	1	0.0351585	-0.462399	1	0.0159816	-1.63048	0.0640264	0.104493	1.20519	0.204169
ENSG00000158796	DEDD	0.100391	0.159048	0.999186	0.104018	0.201528	1	0.0526204	-0.735766	1	0.135791	0.701214	0.227207	0.0933238	0.0321303	1	0.0627831	-0.560037	1	0.0177573	-2.40268	0.0029033	0.116435	0.377658	0.951122
ENSG00000143222	UFC1	0.716172	0.0597377	1	0.735349	0.0944517	1	0.425747	-0.723694	1	0.907178	0.481687	0.428315	0.790919	0.205125	1	0.685592	-0.0211131	1	0.387109	-0.92196	0.21522	0.549336	-0.359085	1
ENSG00000224985	RP11-297K8.2	0.00212094	1.30752	0.896288	0	-0.199462	1	0	1.67927	1	0	-0.603641	0.977013	0.00233309	1.80042	1	0	0.69372	1	0.00355146	2.2115	0.331086	0	0.96262	1
ENSG00000143258	USP21	0.036056	0.349744	0.83356	0.0274492	-0.125461	1	0.028702	0.104156	1	0.0319509	0.107499	1	0.0373295	0.385385	1	0.0376699	0.403043	1	0.00887866	-1.66625	0.0815917	0.0328407	0.215386	1
ENSG00000143224	PPOX	0.03747	0.307515	0.896114	0.0245598	-0.392107	1	0.0430531	0.560627	0.80049	0.0365153	0.236881	0.921924	0.0326633	0.092603	1	0.0326472	0.0989762	1	0.0177573	-0.830512	0.433504	0.0358263	0.251246	1
ENSG00000158850	B4GALT3	0.130085	-0.444191	0.704501	0.153138	-0.103911	1	0.148294	-0.113287	1	0.201975	0.380239	0.612324	0.174982	0.117612	1	0.163236	0.0101934	1	0.248602	0.70647	0.173227	0.0835946	-0.977523	0.79207
ENSG00000158864	NDUFS2	0.124429	-0.280161	0.936808	0.115576	-0.346878	1	0.148294	0.0836139	1	0.236209	0.935487	0.0518881	0.15865	0.171981	1	0.0954303	-0.60154	1	0.0514962	-1.55192	0.0330374	0.232871	0.774548	0.478272
ENSG00000158869	FCER1G	0.532357	3.42299	3.143e-16	0.151693	-0.347181	1	0.028702	-2.55308	0.486694	0.0684662	-1.62544	0.0651993	0.00466619	-4.88296	0.00376602	0	-6.35535	0.0011746	0	-6.90796	1.10224e-06	0	-6.08645	0.00290879
ENSG00000158882	TOMM40L	0.0183815	-0.346988	0.94959	0.018781	-0.199462	1	0.028702	0.579735	0.868833	0.0387975	1.06621	0.13574	0.025664	0.326491	1	0.0150679	-0.405816	1	0.0106544	-0.958429	0.411421	0.0238842	0.2534	1
ENSG00000158887	MPZ	0.000706981	-1.49984	0.679606	0.00288939	0.492416	1	0.00478367	1.67927	0.80434	0.00342331	0.618752	0.923105	0.00699928	1.80042	0.959665	0.00753397	1.91611	0.949463	0	-0.958429	0.748538	0.00298552	0.96262	1
ENSG00000143252	SDHC	0.219164	-0.255635	0.94959	0.203702	-0.329823	1	0.14351	-0.786794	0.985729	0.422209	0.992475	0.0280734	0.15865	-0.687243	1	0.188349	-0.423425	1	0.154489	-0.749454	0.3784	0.438872	0.899944	0.331585
ENSG00000188931	CFAP126	0.00141396	1.30752	0.82486	0.00144469	1.60789	1	0	2.1647	1	0	-0.118214	1	0.00233309	2.38538	1	0	1.17915	1	0	0.626533	1	0	1.44805	1
ENSG00000143226	FCGR2A	0.0636283	4.35588	7.78038e-17	0.00577878	-1.67009	0.334755	0.00478367	-1.15723	0.85402	0.00456442	-2.07427	0.0417698	0	-3.27283	0.186064	0	-3.15714	0.264653	0	-3.70975	0.00771586	0.00298552	-1.87388	0.556268
ENSG00000173110	HSPA6	0.362681	0.276966	0.948108	0.676117	1.38462	0.0765875	0.315722	0.00485663	0.923547	0.287558	-0.169744	1	0.35463	0.18027	1	0.100453	-1.71407	1	0.0958895	-1.82956	0.12969	0.0507539	-2.65442	0.4132
ENSG00000203747	FCGR3A	0.0289862	1.05598	0.238568	0.0505643	1.97046	0.0185086	0.014351	0.0271943	1	0.011411	-0.676704	0.829579	0.00233309	-2.10647	0.889558	0	-3.00672	0.599013	0	-3.55933	0.0339793	0	-2.73782	0.507461
ENSG00000162747	FCGR3B	0	-0.692485	0.992063	0.00144469	2.02293	1	0.00478367	3.90166	0.398195	0.0011411	1.61875	0.825778	0	1.38538	1	0	1.50107	1	0	0.948461	1	0	1.76998	1
ENSG00000072694	FCGR2B	0.395909	3.00474	1.62061e-20	0.0101129	-3.89593	3.5374e-07	0.124376	-0.224053	1	0.00684662	-4.49474	5.59363e-11	0.00466619	-4.54338	0.00010688	0.165747	0.185621	1	0.072805	-1.09385	0.150479	0.0716525	-1.05581	0.715666
ENSG00000234211	RP11-25K21.1	0.000706981	2.30752	0.77312	0	1.60789	1	0	3.48663	1	0	1.20371	1	0	2.38538	1	0	2.50107	1	0	1.94846	1	0	2.76998	1
ENSG00000132185	FCRLA	0.610832	1.59851	1.84111e-06	0.00433408	-6.00682	1.56596e-12	0.315722	-0.00283263	1	0.00342331	-6.411	1.48109e-17	0.00233309	-6.23116	2.5175e-07	0.524867	0.803809	0.67717	0.0568234	-2.59492	0.000487635	1.17032	2.18501	2.89021e-05
ENSG00000162746	FCRLB	0.00706981	0.679484	0.825951	0.00144469	-1.09255	0.94685	0.00478367	0.786186	1	0	-2.55117	0.122335	0	-1.3695	1	0.00251132	-0.199365	1	0.00887866	1.07399	0.477708	0.0238842	2.69197	0.0275336
ENSG00000081721	DUSP12	0.0827168	-0.0813046	1	0.0751241	-0.211081	1	0.100457	0.284279	0.873941	0.106123	0.378924	0.656695	0.0909907	0.111123	1	0.105476	0.342377	1	0.0426176	-1.05873	0.198383	0.110464	0.414276	0.915703
ENSG00000226889	RP11-474I16.8	0.00919076	1.94495	0.0520019	0.00288939	-0.129073	1	0.00478367	1.09431	0.976118	0	-2.25572	0.260263	0	-1.07405	1	0.00753397	1.25315	1	0	-1.51097	0.401818	0.00597104	1.03301	0.998586
ENSG00000118217	ATF6	0.144931	0.614638	0.318243	0.0823476	-0.444019	1	0.229616	1.1647	0.237557	0.0890061	-0.337995	0.89538	0.0909907	-0.255583	1	0.0954303	-0.179307	1	0.0763565	-0.543392	0.690019	0.0865801	-0.314656	1
ENSG00000198929	NOS1AP	0.000706981	1.30752	0.94959	0	1.02293	1	0	2.90166	1	0	0.618752	1	0.00233309	3.38538	0.983671	0	1.91611	1	0	1.3635	1	0	2.18501	1
ENSG00000198574	SH2D1B	0.000706981	-2.0848	0.290614	0.0260045	4.85582	5.10008e-06	0	0.0271943	1	0.00228221	-0.533252	0.990074	0	-1.07405	1	0	-0.958357	1	0	-1.51097	0.658951	0	-0.689456	1
ENSG00000152332	UHMK1	0.320262	0.215201	0.936808	0.290383	0.013439	1	0.387478	0.456161	0.646565	0.342331	0.306763	0.701407	0.282304	-0.0281738	1	0.326472	0.200224	1	0.0372904	-3.04332	4.85197e-05	0.337364	0.249718	1
ENSG00000259788	RP11-359K18.3	0.000706981	-1.01441	0.998765	0.00577878	2.12247	0.566226	0.00956735	2.90166	0.348204	0.0011411	-0.118214	1	0	-0.0740469	1	0.00251132	1.17915	1	0.00177573	0.626533	0.95065	0	0.310544	1
ENSG00000117143	UAP1	0.0912006	-0.661639	0.348247	0.21237	0.877767	0.220919	0.124376	-0.0158744	1	0.143779	0.192399	0.915773	0.111989	-0.204477	1	0.0803624	-0.697705	1	0.197106	0.714157	0.178692	0.0537394	-1.25822	0.580639
ENSG00000162733	DDR2	0	-1.27745	0.874302	0.00144469	1.28596	1	0	1.90166	1	0	-0.381248	1	0.00699928	3.80042	0.265429	0	0.916112	1	0.00177573	1.62653	0.716925	0	1.18501	1
ENSG00000132196	HSD17B7	0.0848377	0.237694	0.942913	0.0621218	-0.303363	1	0.14351	1.01456	0.31989	0.0867239	0.251332	0.84206	0.0653266	-0.191262	1	0.0878964	0.265858	1	0.0284117	-1.44789	0.0730995	0.0746381	0.0233317	1
ENSG00000143248	RGS5	0.00141396	0.892478	1	0	0.0229304	1	0	1.90166	1	0	-0.381248	0.965453	0	0.800422	1	0	0.916112	1	0.00177573	1.62653	0.741803	0.00597104	3.35494	0.33309
ENSG00000232995	RGS5	0.00706981	0.959592	0.640957	0.00577878	0.607893	1	0.00478367	0.963064	0.977721	0.0011411	-1.31985	0.604035	0.00233309	-0.138177	1	0.00251132	-0.0224873	1	0.00177573	-0.575101	1	0.0119421	1.76998	0.510836
ENSG00000143228	NUF2	0.00565585	-2.15192	0.00116442	0.00288939	-2.52139	0.042822	0.014351	-0.213814	1	0.0376564	1.08172	0.105994	0.00233309	-2.34254	0.367839	0.0100453	-0.863498	1	0.00532719	-1.75198	0.0977135	0.155247	3.71654	3.20094e-11
ENSG00000185630	PBX1	0	0.307515	1	0.00144469	3.60789	0.693333	0	3.48663	1	0	1.20371	1	0	2.38538	1	0	2.50107	1	0	1.94846	1	0	2.76998	1
ENSG00000236206	RP11-306I1.2	0	-1.69248	0.77312	0.00433408	2.28596	0.602904	0	1.48663	1	0.00228221	1.20371	0.744714	0	0.385385	1	0	0.501075	1	0.00355146	1.94846	0.407884	0	0.769975	1
ENSG00000143198	MGST3	0.243202	-0.0235833	1	0.379955	0.762023	0.315322	0.105241	-1.20656	0.677788	0.267018	0.14654	0.960078	0.326633	0.458847	1	0.215974	-0.192973	1	0.191779	-0.391879	0.848923	0.0417973	-2.54955	0.0389106
ENSG00000143149	ALDH9A1	0.130792	-0.124869	1	0.11991	-0.238194	1	0.119592	-0.183622	1	0.225939	0.906648	0.0641602	0.130653	-0.0832214	1	0.138123	0.0046488	1	0.0639263	-1.1886	0.114466	0.143305	0.0650129	1
ENSG00000273365	RP11-466F5.10	0	0.307515	1	0.00144469	3.60789	0.693333	0	3.48663	1	0	1.20371	1	0	2.38538	1	0	2.50107	1	0	1.94846	1	0	2.76998	1
ENSG00000143183	TMCO1	0.236839	-0.419108	0.721919	0.314943	0.119411	1	0.411396	0.519118	0.584743	0.451877	0.799162	0.10361	0.345298	0.261368	1	0.210951	-0.502104	1	0.19533	-0.641907	0.495902	0.206001	-0.529102	1
ENSG00000224358	RP11-466F5.8	0.00424189	0.529908	1	0.00577878	1.12247	0.964737	0	0.316701	1	0.00570552	1.08824	0.593323	0.00233309	0.297922	1	0.00251132	0.413612	1	0	-1.22146	0.523747	0	-0.39995	1
ENSG00000143179	UCK2	0.038177	0.613142	0.472848	0.0158916	-0.851539	0.75073	0.00478367	-1.66312	0.565859	0.0513497	1.11257	0.0616191	0.0163317	-0.702078	1	0.0175793	-0.586388	1	0.0213088	-0.384522	0.917857	0.0149276	-0.753587	1
ENSG00000236364	RP11-525G13.2	0.000706981	2.30752	0.77312	0	1.60789	1	0	3.48663	1	0	1.20371	1	0	2.38538	1	0	2.50107	1	0	1.94846	1	0	2.76998	1
ENSG00000188859	FAM78B	0	0.307515	1	0	1.60789	1	0	3.48663	1	0	1.20371	1	0.00233309	4.38538	0.775508	0	2.50107	1	0	1.94846	1	0	2.76998	1
ENSG00000234142	RP11-276E17.2	0.000706981	0.722553	1	0.00144469	2.02293	1	0	2.48663	1	0	0.203714	1	0	1.38538	1	0.00251132	2.91611	1	0	0.948461	1	0	1.76998	1
ENSG00000143157	POGK	0.0593864	0.265695	0.940055	0.0548984	0.105393	1	0.100457	1.05124	0.346872	0.0616196	0.305594	0.800985	0.0349964	-0.545353	1	0.0652944	0.391776	1	0.00887866	-2.45526	0.00808511	0.0447828	-0.160762	1
ENSG00000152382	TADA1	0.0212094	-0.042069	1	0.0158916	-0.421854	1	0.0382694	0.998339	0.51089	0.0273865	0.438179	0.748893	0.0279971	0.485912	1	0.0175793	-0.171351	1	0.00355146	-2.20804	0.0406426	0.0417973	1.10701	0.469889
ENSG00000143195	ILDR2	0.00141396	-0.277447	1	0	-0.851539	1	0	1.02719	1	0.00456442	1.71829	0.361797	0.00233309	1.06346	1	0	0.041643	1	0	-0.51097	0.956619	0.00895657	2.76998	0.271666
ENSG00000143194	MAEL	0	0.307515	1	0	1.60789	1	0	3.48663	1	0	1.20371	1	0	2.38538	1	0	2.50107	1	0.00177573	3.94846	0.26035	0	2.76998	1
ENSG00000143167	GPA33	0	-3.33634	0.197562	0.0216704	3.28596	0.0413282	0.014351	2.02719	0.433638	0	-2.44014	0.676487	0.0139986	1.94481	0.775508	0	-1.14278	1	0	-1.69539	1	0	-0.873881	1
ENSG00000272205	RP11-277B15.3	0.00141396	0.57055	1	0.00144469	1.02293	1	0.00478367	2.90166	0.513593	0	-0.603641	1	0.00466619	2.64842	0.899924	0	0.69372	1	0	0.141106	1	0	0.96262	1
ENSG00000143190	POU2F1	0.0544376	0.183527	1	0.0418961	-0.253401	1	0.110024	1.26423	0.248836	0.0387975	-0.401713	0.864414	0.0303302	-0.677625	1	0.0477152	-0.00988729	1	0.0408418	-0.273931	1	0.0835946	0.853169	0.537093
ENSG00000198821	CD247	0.0141396	-5.45878	1.19567e-27	0.746907	0.819764	0.240101	0.731902	0.68128	0.453067	1.31113	2.19496	1.1674e-09	0.991565	1.24281	0.086509	0.0175793	-4.66572	4.4158e-05	0.00710293	-5.89828	5.84644e-11	0.0895657	-2.42811	0.0531507
ENSG00000273160	RP11-104L21.3	0	-2.39292	0.535913	0.00144469	0.0229304	1	0.0191347	3.63863	0.149843	0.00456442	1.35572	0.542926	0.00466619	1.51092	1	0	-0.199365	1	0	-0.751978	1	0.00298552	1.18501	1
ENSG00000143162	CREG1	0.0438328	0.296111	0.897656	0.0462302	0.357666	1	0.0334857	-0.0211687	1	0.0445031	0.296823	0.82644	0.0396626	0.129045	1	0.0200906	-0.828846	1	0.0177573	-1.07592	0.26035	0.0388118	0.117898	1
ENSG00000241666	RP3-455J7.4	0	-1.27745	1	0	0.0229304	1	0.00478367	3.1647	0.469892	0.00342331	2.61875	0.328111	0	0.800422	1	0	0.916112	1	0	0.363499	1	0.00298552	2.44805	0.806221
ENSG00000198771	RCSD1	0.347128	0.429851	0.566701	0.160361	-0.911182	0.497158	0.306155	0.130699	0.963234	0.236209	-0.310165	0.899154	0.174982	-0.73301	1	0.605229	1.24751	0.104624	0.0390661	-2.95109	9.47914e-05	0.546351	1.05036	0.189772
ENSG00000197965	MPZL1	0.0565585	0.866006	0.141421	0.0115576	-1.72998	0.13994	0.0382694	0.148756	1	0.0182577	-1.15177	0.202361	0.0139986	-1.33082	0.879408	0.0477152	0.40515	1	0.0497205	0.466592	0.550891	0.0716525	1.03879	0.4096
ENSG00000143199	ADCY10	0	0.307515	1	0	1.60789	1	0.00478367	5.48663	0.237557	0	1.20371	1	0	2.38538	1	0	2.50107	1	0	1.94846	1	0	2.76998	1
ENSG00000232194	RP1-313L4.3	0	0.307515	1	0	1.60789	1	0.00478367	5.48663	0.237557	0	1.20371	1	0	2.38538	1	0	2.50107	1	0	1.94846	1	0	2.76998	1
ENSG00000143158	MPC2	0.233304	-0.726939	0.204827	0.447855	0.462399	0.763425	0.100457	-1.75525	0.38667	0.498662	0.691943	0.179702	0.338299	-0.0144418	1	0.233553	-0.581867	1	0.126077	-1.53893	0.026216	0.829975	1.43466	0.0245063
ENSG00000143164	DCAF6	0.102512	0.0379083	1	0.112686	0.200867	1	0.157861	0.716108	0.480865	0.120957	0.334156	0.711678	0.0956569	-0.0551878	1	0.0979417	-0.0162011	1	0.019533	-2.39139	0.00346752	0.128377	0.402858	0.929362
ENSG00000143155	TIPRL	0.142103	-0.349423	0.816496	0.167585	-0.0175974	1	0.162645	-0.0351427	1	0.28984	1.00824	0.0280991	0.156317	-0.117739	1	0.110498	-0.640067	1	0.0479448	-1.90774	0.00865419	0.280639	0.800672	0.439157
ENSG00000213064	SFT2D2	0.161899	0.219315	0.948539	0.125688	-0.234172	1	0.306155	1.15585	0.226519	0.163178	0.206221	0.882656	0.111989	-0.387923	1	0.193372	0.462296	1	0.0248602	-2.60408	0.00101616	0.164204	0.204465	1
ENSG00000143178	TBX19	0.00636283	1.04448	0.681677	0	-1.78442	0.945401	0.014351	2.3167	0.350186	0.00228221	-0.459251	1	0.00233309	0.0634567	1	0.00753397	1.33115	1	0	-1.44386	0.872024	0.00597104	1.10701	0.951644
ENSG00000143185	XCL2	0.00353491	-6.44737	0.00274364	0.741128	1.99147	0.272534	0.770171	1.67166	0.347777	0.683521	1.97721	0.129838	0.00466619	-5.37284	1	0.00251132	-5.84322	1	0.00532719	-5.39361	0.795676	0.0477684	-2.47011	1
ENSG00000143184	XCL1	0.0106047	-4.94041	4.66132e-05	0.75702	2.1785	0.0419101	0.655363	1.49975	0.321227	0.60935	1.82209	0.0519634	0.00233309	-5.87906	0.624047	0	-6.76454	0.611022	0.00532719	-5.31363	0.0490394	0.0477684	-2.3893	1
ENSG00000143153	ATP1B1	0.0480747	0.256169	0.976019	0.0693453	0.873875	0.51869	0.124376	1.71013	0.149843	0.0445031	0.0993773	1	0.0163317	-1.28704	1	0	-4.22002	0.0766863	0.026636	-0.666249	0.771875	0.0208987	-0.90245	1
ENSG00000143156	NME7	0.0339351	-0.616934	0.55753	0.0476749	0.0443041	1	0.105241	1.28227	0.237557	0.0969938	1.41081	0.00521352	0.0419957	-0.121575	1	0.0477152	0.0748099	1	0.00177573	-3.91572	0.000444523	0.0208987	-1.05657	0.864397
ENSG00000117475	BLZF1	0.0523166	-0.283845	0.950531	0.0780135	0.446738	0.900017	0.153078	1.46493	0.152886	0.0833006	0.586619	0.416868	0.0559943	-0.0792835	1	0.0452038	-0.390549	1	0.0213088	-1.52102	0.0740011	0.0358263	-0.69951	1
ENSG00000117479	SLC19A2	0.0176745	0.101065	1	0.0202257	0.365036	1	0.0430531	1.56063	0.258491	0.0148344	-0.158856	1	0.0233309	0.615998	1	0.0226019	0.575075	1	0.00532719	-1.40909	0.298548	0.00298552	-1.62234	0.713236
ENSG00000213062	RP1-206D15.6	0.000706981	0.307515	1	0.00288939	2.60789	0.659536	0	2.1647	1	0	-0.118214	1	0	1.06346	1	0.00251132	2.50107	1	0	0.626533	1	0	1.44805	1
ENSG00000198734	F5	0.00141396	-4.03826	3.56024e-07	0.00577878	-1.97707	0.18167	0.0717551	1.71844	0.160503	0.0855828	2.83693	1.53415e-08	0.0606605	1.52556	0.18259	0.00251132	-2.44144	0.451428	0	-4.00574	0.00332652	0	-3.18422	0.170884
ENSG00000174175	SELP	0.000706981	0.307515	1	0	0.285965	1	0.00478367	3.48663	0.456822	0.00228221	2.20371	0.491203	0	1.06346	1	0	1.17915	1	0	0.626533	1	0	1.44805	1
ENSG00000000460	C1orf112	0.0106047	-0.921303	0.381757	0.00144469	-2.86784	0.0450303	0.0334857	1.11159	0.441968	0.0353742	1.32107	0.0496435	0.0116655	-0.439044	1	0.0200906	0.313448	1	0.00177573	-2.52727	0.0364193	0.062696	2.12088	0.0126022
ENSG00000188404	SELL	0.797475	0.595816	0.277871	0.144469	-2.22425	0.00109208	0.9376	0.66729	0.458291	0.233926	-1.5465	0.00724523	1.43019	1.44047	0.0220459	1.69514	1.73328	0.00301305	0.0124301	-5.58779	8.07591e-11	0.155247	-2.01633	0.135222
ENSG00000171806	METTL18	0.0106047	-0.36491	0.966752	0.00866816	-0.491643	1	0.00478367	-0.535742	1	0.0262454	1.36241	0.0642948	0.00933238	-0.246883	1	0.0276246	1.30468	0.682046	0.00355146	-1.46658	0.255206	0.00895657	-0.207305	1
ENSG00000000457	SCYL3	0.0318142	-0.224205	1	0.0303386	-0.227296	1	0.0669714	1.03596	0.384068	0.0467853	0.497999	0.594874	0.0396626	0.224393	1	0.0652944	1.00803	0.693576	0.0106544	-1.67045	0.0777033	0.0208987	-0.647877	1
ENSG00000075945	KIFAP3	0.073526	-0.172996	1	0.0866816	0.142026	1	0.172212	1.20022	0.237557	0.118675	0.723203	0.230259	0.0863245	0.141459	1	0.0652944	-0.279313	1	0.0319632	-1.36967	0.0977347	0.0328407	-1.23752	0.663147
ENSG00000231407	RP11-576I22.2	0	-0.277447	1	0	1.02293	1	0	2.90166	1	0.0011411	2.20371	0.701407	0	1.80042	1	0	1.91611	1	0.00177573	2.94846	0.425556	0	2.18501	1
ENSG00000120370	GORAB	0.0417119	0.307515	0.894238	0.0130022	-1.47957	0.271963	0.0574041	0.803361	0.554302	0.0387975	0.153088	1	0.0419957	0.302395	1	0.0678058	1.0605	0.61909	0.0159816	-1.139	0.256145	0.0298552	-0.171473	1
ENSG00000231424	RP1-45C12.1	0.000706981	0.722553	1	0	0.607893	1	0	2.48663	1	0	0.203714	1	0	1.38538	1	0	1.50107	1	0.00355146	3.53342	0.112569	0	1.76998	1
ENSG00000010932	FMO1	0	0.307515	1	0	1.60789	1	0	3.48663	1	0	1.20371	1	0	2.38538	1	0	2.50107	1	0	1.94846	1	0.00298552	4.76998	0.4132
ENSG00000076258	FMO4	0.00777679	0.085123	1	0.00433408	-0.562032	1	0.014351	1.3167	0.571611	0.00570552	-0.298786	1	0.00699928	0.21546	1	0.0100453	0.69372	1	0.00532719	-0.221464	1	0.0179131	1.53294	0.415578
ENSG00000117523	PRRC2C	1.09582	-0.122098	1	1.38835	0.29892	1	2.42054	1.12208	0.200402	1.3465	0.258491	0.823894	1.29487	0.16754	1	1.06731	-0.136809	1	0.287669	-2.14524	0.00177942	1.15838	-0.00902249	1
ENSG00000117533	VAMP4	0.0699911	-0.0429819	1	0.0664559	-0.104305	1	0.0861061	0.342236	0.840848	0.106123	0.730397	0.225481	0.0886576	0.367006	1	0.0652944	-0.10159	1	0.019533	-1.88864	0.0199555	0.0656815	-0.0815023	1
ENSG00000010165	METTL13	0.0311072	-0.277447	0.992063	0.0216704	-0.749659	0.894683	0.0526204	0.679271	0.626262	0.0502086	0.618752	0.453682	0.0559943	0.753117	0.983671	0.0326472	-0.0666099	1	0.0142059	-1.29947	0.178592	0.0567249	0.769975	0.648734
ENSG00000197959	DNM3	0.00141396	-0.42945	1	0.00288939	0.870927	1	0.00956735	2.74966	0.373808	0.00228221	0.466748	1	0.00466619	1.64842	1	0	-0.0838879	1	0	-0.636501	1	0.00298552	1.31054	1
ENSG00000135845	PIGC	0.0848377	0.123091	1	0.0996839	0.388448	0.940267	0.0621878	-0.283448	1	0.0992761	0.396359	0.629394	0.0956569	0.310097	1	0.0803624	0.041643	1	0.0177573	-2.18082	0.00679995	0.0656815	-0.249495	1
ENSG00000094975	SUCO	0.149173	-0.109222	1	0.169029	0.124214	1	0.397045	1.44015	0.113428	0.167742	0.113959	1	0.149318	-0.0700057	1	0.193372	0.335266	1	0.0585991	-1.50323	0.0432202	0.131363	-0.255841	1
ENSG00000117560	FASLG	0.00212094	-4.82177	2.4551e-12	0.176253	2.21949	6.71451e-06	0.110024	1.04922	0.352106	0.141497	1.85662	7.13811e-05	0.00466619	-3.16408	0.0505856	0	-4.64358	0.00977507	0.00710293	-2.85373	0.00444345	0.0119421	-2.03222	0.367652
ENSG00000224228	RP1-15D23.2	0	0.307515	1	0	1.60789	1	0.00478367	5.48663	0.237557	0	1.20371	1	0	2.38538	1	0	2.50107	1	0	1.94846	1	0	2.76998	1
ENSG00000117586	TNFSF4	0.00141396	-2.88888	0.00491729	0.00866816	-0.257177	1	0.00478367	-0.320729	1	0.0479264	3.72309	1.5785e-08	0	-2.44751	0.747926	0	-2.33182	0.96251	0	-2.88443	0.0825657	0.0149276	0.654498	0.989825
ENSG00000203739	RP11-296O14.3	0.00353491	-0.107522	1	0	-1.78442	0.693333	0.00956735	1.82366	0.544108	0.00342331	0.033789	1	0.00233309	0.0634567	1	0.00251132	0.179147	1	0.0106544	1.84893	0.104405	0.00597104	1.10701	0.97183
ENSG00000117592	PRDX6	0.477212	-0.208231	0.992063	0.548984	0.0600066	1	0.176996	-1.59356	0.447601	0.746282	0.62685	0.237618	0.366296	-0.569989	1	0.336518	-0.69474	1	0.19533	-1.54368	0.0233158	1.37334	1.54982	0.0098107
ENSG00000076321	KLHL20	0.0466608	-0.149957	1	0.0462302	-0.115897	1	0.110024	1.24504	0.258959	0.0581963	0.267529	0.873439	0.0676597	0.504373	1	0.0652944	0.448607	1	0.0124301	-1.97635	0.0372812	0.0447828	-0.106542	1
ENSG00000120334	CENPL	0.0254513	-0.494258	0.77312	0.0288939	-0.179699	1	0.0669714	1.15511	0.356271	0.0490675	0.732408	0.35871	0.0209979	-0.578089	1	0.0351585	0.16956	1	0.00355146	-2.8153	0.00916111	0.0776236	1.40592	0.157653
ENSG00000117593	DARS2	0.0141396	-0.18281	1	0.0202257	0.492416	1	0.014351	0.238698	1	0.0148344	-0.0333252	1	0.0116655	-0.239106	1	0.0175793	0.33115	1	0.0142059	-0.0313608	1	0.0238842	0.790153	0.840466
ENSG00000270084	GAS5-AS1	0.00212094	1.30752	0.869462	0.00288939	1.87093	0.838551	0	1.67927	1	0	-0.603641	0.965453	0	0.57803	1	0	0.69372	1	0	0.141106	1	0.00298552	2.18501	0.919122
ENSG00000185278	ZBTB37	0.0120187	0.192038	1	0.0101129	-0.0068169	1	0.0382694	2.07159	0.150195	0.0102699	-0.0289467	1	0.00933238	0.00687312	1	0.0125566	0.413612	1	0.00177573	-1.8329	0.20214	0.0119421	0.391464	1
ENSG00000135870	RC3H1	0.113824	-0.120819	1	0.134357	0.185202	1	0.373127	1.77082	0.0467123	0.128945	0.117741	1	0.100323	-0.268926	1	0.130589	0.138883	1	0.0248602	-2.332	0.00337394	0.125392	0.079896	1
ENSG00000224977	RP11-160H22.3	0.00141396	0.307515	1	0.00433408	2.28596	0.530418	0	1.48663	1	0	-0.796286	0.979669	0.00233309	1.57803	1	0	0.501075	1	0	-0.0515387	1	0.00298552	1.96262	0.961581
ENSG00000227373	RP11-160H22.5	0.00565585	-0.329915	1	0.0101129	0.749912	1	0.014351	1.44223	0.524511	0.011411	0.962706	0.508826	0.00466619	-0.117116	1	0.00251132	-0.628208	1	0.00355146	-0.554039	0.958495	0.00597104	0.267475	1
ENSG00000152061	RABGAP1L	0.289862	-0.376905	0.77312	0.377065	0.119716	1	0.698416	1.05603	0.237557	0.453018	0.458796	0.485828	0.366296	0.0689457	1	0.193372	-0.905267	1	0.0870108	-2.12364	0.00284547	0.695627	1.09152	0.157653
ENSG00000203737	GPR52	0	-0.692485	0.992063	0	0.607893	1	0	2.48663	1	0.0011411	1.61875	0.825778	0.00233309	2.80042	1	0	1.50107	1	0	0.948461	1	0.00298552	3.18501	0.700111
ENSG00000229531	RP1-102G20.5	0	-0.277447	1	0	1.02293	1	0	2.90166	1	0	0.618752	1	0	1.80042	1	0	1.91611	1	0.00177573	2.94846	0.425556	0.00298552	3.76998	0.580639
ENSG00000116161	CACYBP	0.477212	-0.637565	0.320002	0.868261	0.455111	0.767128	0.353992	-0.930214	0.869235	1.29515	1.28804	0.00192666	0.760589	0.211055	1	0.276246	-1.33387	0.652666	0.154489	-2.2319	0.00148453	0.803105	0.291722	0.977988
ENSG00000120333	MRPS14	0.0714051	-0.346489	0.849795	0.0592325	-0.573437	0.93715	0.0478367	-0.740443	1	0.12438	0.695055	0.235055	0.0536612	-0.669898	1	0.0678058	-0.317279	1	0.0781322	-0.121928	1	0.197044	1.36033	0.0738364
ENSG00000120332	TNN	0	0.307515	1	0	1.60789	1	0	3.48663	1	0	1.20371	1	0	2.38538	1	0	2.50107	1	0.00177573	3.94846	0.26035	0	2.76998	1
ENSG00000235750	KIAA0040	0.0721121	-0.0172113	1	0.0693453	-0.0627994	1	0.0669714	-0.0411117	1	0.0798773	0.173552	0.965431	0.0443288	-0.706315	1	0.130589	0.962209	0.578539	0.0301874	-1.30368	0.117313	0.110464	0.682512	0.637775
ENSG00000260990	RP3-518E13.2	0	-0.277447	1	0	1.02293	1	0	2.90166	1	0.00228221	3.78868	0.179702	0	1.80042	1	0	1.91611	1	0	1.3635	1	0	2.18501	1
ENSG00000116147	TNR	0.0148466	2.95959	0.000749517	0	-2.19946	0.659915	0.028702	2.83455	0.120547	0	-2.60364	0.197275	0	-1.42197	1	0	-1.30628	1	0	-1.85889	0.413758	0	-1.03738	1
ENSG00000227740	RP11-318C24.2	0.000706981	1.30752	0.94959	0	1.02293	1	0	2.90166	1	0	0.618752	1	0	1.80042	1	0.00251132	3.50107	1	0	1.3635	1	0	2.18501	1
ENSG00000143207	RFWD2	0.0183815	-0.705781	0.54036	0.033228	0.385501	1	0.0765388	1.67927	0.144389	0.0319509	0.320228	0.839821	0.0373295	0.57803	1	0.0226019	-0.154277	1	0.00710293	-1.76303	0.0875861	0.0358263	0.5279	0.992562
ENSG00000236021	RP11-195C7.1	0.00141396	-1.56695	0.316809	0.00433408	0.215576	1	0.00956735	1.61216	0.604386	0.00798773	1.11625	0.457395	0.00233309	-0.138177	1	0.00753397	1.10876	1	0.00710293	0.948461	0.624387	0.00298552	0.246413	1
ENSG00000279210	RP4-593C16.4	0	0.307515	1	0	1.60789	1	0	3.48663	1	0	1.20371	1	0	2.38538	1	0.00251132	4.50107	0.78057	0	1.94846	1	0	2.76998	1
ENSG00000240021	TEX35	0	-0.277447	1	0	1.02293	1	0	2.90166	1	0	0.618752	1	0.00233309	3.38538	0.983671	0.00251132	3.50107	1	0	1.3635	1	0	2.18501	1
ENSG00000213057	C1orf220	0.00212094	0.722553	0.978061	0	-0.562032	1	0.0239184	5.07159	0.0366463	0	-0.966211	1	0	0.21546	1	0	0.33115	1	0	-0.221464	1	0	0.60005	1
ENSG00000273384	RP5-1098D14.1	0.00424189	0.944945	0.77312	0	-1.299	0.906915	0	0.579735	1	0.00342331	0.618752	1	0	-0.521506	1	0.00502265	1.3856	1	0.00177573	0.141106	1	0.00597104	1.6545	0.800982
ENSG00000273062	RP11-428K3.1	0.000706981	-0.0144127	1	0.00144469	1.28596	1	0.00478367	3.1647	0.506362	0	-0.381248	1	0	0.800422	1	0.00251132	2.17915	1	0	0.363499	1	0.00298552	2.44805	0.859828
ENSG00000116191	RALGPS2	0.989774	1.53334	5.40463e-06	0.0317833	-4.19946	2.43176e-09	1.25811	1.34181	0.126583	0.0353742	-4.12215	5.66548e-12	0.12832	-2.11958	0.074166	1.30338	1.50177	0.0208507	0.221966	-1.34631	0.0581528	0.543365	0.0472703	1
ENSG00000116194	ANGPTL1	0	0.307515	1	0	1.60789	1	0	3.48663	1	0	1.20371	1	0	2.38538	1	0	2.50107	1	0	1.94846	1	0.00298552	4.76998	0.4132
ENSG00000116199	FAM20B	0.0233304	1.10958	0.157564	0.00577878	-1.15764	0.753829	0.0382694	1.65655	0.254378	0.00684662	-1.03333	0.508826	0.00699928	-0.72314	1	0.0276246	1.1553	0.842065	0.00355146	-1.59586	0.231262	0.0119421	0.00444044	1
ENSG00000186283	TOR3A	0.47297	0.983006	0.0114451	0.0967945	-1.7975	0.0144153	0.239184	-0.350724	1	0.188282	-0.81249	0.270481	0.102656	-1.63846	0.290864	0.231042	-0.427372	1	0.401315	0.450829	0.420142	0.579191	1.01756	0.214181
ENSG00000143322	ABL2	0.0240374	0.88221	0.349501	0.0115576	-0.412007	1	0.0382694	1.46673	0.314614	0.0159755	0.0445154	1	0.0139986	-0.036079	1	0.00753397	-0.784328	1	0.00710293	-0.996397	0.556169	0.00895657	-0.515427	1
ENSG00000057252	SOAT1	0.0982704	0.0274075	1	0.105463	0.15201	1	0.253535	1.5068	0.108459	0.0935705	-0.0542418	1	0.125987	0.435425	1	0.085385	-0.167304	1	0.0337389	-1.5751	0.0443922	0.0716525	-0.415891	1
ENSG00000162779	AXDND1	0.00282792	1.04448	0.828869	0.00288939	1.19286	1	0.00478367	2.3167	0.653745	0.0011411	0.033789	1	0.00233309	1.21546	1	0	0.179147	1	0	-0.373467	1	0	0.448047	1
ENSG00000169905	TOR1AIP2	0.0516096	-0.866736	0.183118	0.0996839	0.336297	1	0.200914	1.40114	0.158207	0.138074	0.97458	0.0702501	0.09799	0.299897	1	0.0527378	-0.631951	1	0.0213088	-1.97681	0.017797	0.0776236	-0.0487845	1
ENSG00000272906	RP11-533E19.7	0.0247443	0.50016	0.77312	0.0260045	0.533892	0.935166	0.0430531	1.33282	0.319097	0.0136932	-0.522111	0.783198	0.0186648	0.0634567	1	0.0150679	-0.215132	1	0.00710293	-1.2842	0.287473	0.0149276	-0.184221	1
ENSG00000143337	TOR1AIP1	0.161192	-0.536275	0.520596	0.313499	0.673905	0.465251	0.401829	0.980138	0.284886	0.282994	0.516258	0.412263	0.25664	0.303284	1	0.180815	-0.242791	1	0.072805	-1.63793	0.0216807	0.146291	-0.553395	1
ENSG00000260360	RP11-533E19.5	0.000706981	-1.77995	0.385067	0.00866816	1.83029	0.333388	0	0.316701	1	0.00456442	0.718287	0.923417	0.00933238	1.89996	0.724726	0.00502265	1.08604	1	0	-1.22146	0.523747	0	-0.39995	1
ENSG00000135837	CEP350	0.125843	-0.174453	1	0.147359	0.124468	1	0.387478	1.62259	0.0770938	0.138074	0.0129178	1	0.174982	0.397298	1	0.0904077	-0.615901	1	0.0532719	-1.43719	0.0678775	0.161218	0.265933	1
ENSG00000116260	QSOX1	0.075647	-0.533787	0.569826	0.131467	0.476819	0.812876	0.148294	0.631758	0.542055	0.172307	1.02958	0.0325162	0.09799	-0.00852946	1	0.092919	-0.0870482	1	0.0230845	-2.15408	0.00601689	0.062696	-0.65629	1
ENSG00000230124	ACBD6	0.144224	0.27275	0.856829	0.105463	-0.288562	1	0.210482	0.79857	0.405964	0.102699	-0.349187	0.859771	0.15865	0.374968	1	0.123055	-0.0224873	1	0.0479448	-1.46577	0.0529084	0.203016	0.759559	0.519494
ENSG00000143324	XPR1	0.0353491	-0.634769	0.523412	0.0635665	0.441535	0.929055	0.124376	1.46015	0.160559	0.0570552	0.26143	0.87817	0.0559943	0.234825	1	0.0527378	0.146725	1	0.0301874	-0.720817	0.536334	0.0388118	-0.286856	1
ENSG00000225857	RP11-46A10.2	0	0.307515	1	0.00144469	3.60789	0.693333	0	3.48663	1	0	1.20371	1	0	2.38538	1	0	2.50107	1	0	1.94846	1	0	2.76998	1
ENSG00000135835	KIAA1614	0	-1.01441	1	0	0.285965	1	0.00956735	4.48663	0.217819	0	-0.118214	1	0	1.06346	1	0	1.17915	1	0	0.626533	1	0.00597104	3.76998	0.38411
ENSG00000232586	KIAA1614-AS1	0.000706981	1.30752	0.94959	0	1.02293	1	0	2.90166	1	0	0.618752	1	0.00233309	3.38538	0.983671	0	1.91611	1	0	1.3635	1	0	2.18501	1
ENSG00000135823	STX6	0.0134326	-0.436646	0.868184	0.0158916	-0.0359632	1	0.014351	0.111587	1	0.0365153	1.49322	0.0189326	0.0186648	0.269908	1	0.00502265	-1.30628	1	0.00355146	-1.85889	0.10803	0.0238842	0.654498	0.982625
ENSG00000153029	MR1	0.0509026	-0.0649025	1	0.0534537	0.0484655	1	0.0956735	0.966054	0.374111	0.0821595	0.831296	0.166331	0.0443288	-0.21155	1	0.0376699	-0.44144	1	0.0124301	-2.04022	0.0204344	0.0537394	0.0930902	1
ENSG00000162783	IER5	0.0876657	0.409114	0.729497	0.124244	0.968687	0.226776	0.162645	1.28052	0.220234	0.0524908	-0.522468	0.701407	0.0396626	-0.854081	1	0.0401812	-0.82509	1	0.0248602	-1.56671	0.0749974	0.0567249	-0.308976	1
ENSG00000198216	CACNA1E	0.00353491	2.89248	0.286422	0	-0.199462	1	0.00478367	2.90166	0.481015	0	-0.603641	1	0	0.57803	1	0	0.69372	1	0	0.141106	1	0	0.96262	1
ENSG00000135821	GLUL	0.291276	1.30403	0.00281794	0.183476	0.158744	1	0.0908898	-0.847871	1	0.098135	-0.884724	0.362837	0.174982	0.0806432	1	0.0728284	-1.23047	1	0.0159816	-3.4038	0.00045543	0.203016	0.312446	0.990883
ENSG00000135828	RNASEL	0.0240374	0.227345	1	0.0216704	0.0687341	1	0.0334857	0.828414	0.626952	0.033092	0.806824	0.35807	0.025664	0.370434	1	0.0150679	-0.363996	1	0.00177573	-2.79301	0.0179762	0.0119421	-0.608536	1
ENSG00000143333	RGS16	0.110289	-0.436783	0.755217	0.0765688	-0.934136	0.555162	0.0765388	-0.80529	1	0.0992761	-0.5536	0.614005	0.025664	-2.41982	0.0638548	0.1331	-0.0409541	1	0.177573	0.421797	0.496728	0.612032	2.55863	8.35644e-07
ENSG00000261504	RP11-317P15.4	0.00141396	1.30752	0.82142	0	0.285965	1	0	2.1647	1	0	-0.118214	1	0.00233309	2.38538	1	0	1.17915	1	0	0.626533	1	0.00298552	2.76998	0.79207
ENSG00000135824	RGS8	0	-0.692485	0.992063	0	0.607893	1	0	2.48663	1	0	0.203714	1	0	1.38538	1	0	1.50107	1	0	0.948461	1	0.00895657	5.76998	0.0114909
ENSG00000135838	NPL	0.00565585	-0.107522	1	0.0115576	1.19286	0.635434	0.00478367	0.53243	1	0.00570552	0.033789	1	0.00699928	0.527404	1	0.00251132	-0.453122	1	0.00355146	-0.373467	1	0.00895657	0.911994	1
ENSG00000135829	DHX9	0.293397	0.0683759	1	0.317833	0.194897	1	0.526204	0.951245	0.293736	0.309239	0.154186	0.944496	0.270639	-0.0673053	1	0.2662	-0.0917317	1	0.0621506	-2.29312	0.00158176	0.367219	0.409022	0.86688
ENSG00000135862	LAMC1	0.00353491	-0.0144127	1	0	-1.71404	0.906469	0.0191347	2.80855	0.212506	0.00228221	-0.381248	1	0	-0.936543	1	0.0150679	2.50107	0.340144	0.00355146	0.363499	1	0	-0.551953	1
ENSG00000058085	LAMC2	0	0.307515	1	0	1.60789	1	0	3.48663	1	0	1.20371	1	0	2.38538	1	0	2.50107	1	0.00177573	3.94846	0.26035	0	2.76998	1
ENSG00000116698	SMG7	0.0919076	-0.225116	0.992063	0.089571	-0.218958	1	0.196131	1.00858	0.308255	0.112969	0.16809	0.950791	0.118988	0.246621	1	0.115521	0.200795	1	0.0319632	-1.74319	0.0262148	0.182117	0.916817	0.393149
ENSG00000116701	NCF2	0.0897866	2.66366	1.57505e-11	0.00722347	-2.23341	0.0277589	0.014351	-0.956318	0.929589	0.00570552	-2.63759	0.000784806	0.00233309	-3.07405	0.0675237	0.00502265	-2.36517	0.261817	0.00355146	-2.91779	0.00393378	0.0925512	1.58015	0.0558295
ENSG00000162704	ARPC5	0.639111	-0.000637555	1	0.469526	-0.504858	0.966686	0.425747	-0.59895	1	1.03042	0.893322	0.0631885	0.380294	-0.799128	1	0.497242	-0.387332	1	0.0976652	-2.83757	6.72172e-05	1.51366	1.39343	0.0288415
ENSG00000143344	RGL1	0.00212094	-0.0144127	1	0.00288939	0.733424	1	0.00956735	2.61216	0.358115	0.0011411	-0.381248	1	0.00233309	0.800422	1	0.00251132	0.916112	1	0.00355146	1.07399	0.687588	0	0.0695355	1
ENSG00000198756	COLGALT2	0	-2.27745	0.692977	0.00866816	2.83029	0.2403	0.0191347	3.80855	0.149843	0.0011411	-0.255718	1	0	-0.199578	1	0	-0.0838879	1	0	-0.636501	1	0	0.185013	1
ENSG00000198860	TSEN15	0.0579725	-0.688133	0.342067	0.089571	0.129846	1	0.0621878	-0.349875	1	0.150626	1.12457	0.0179631	0.104989	0.385385	1	0.0426925	-0.958357	1	0.0568234	-0.580792	0.629905	0.0865801	0.0919033	1
ENSG00000116667	C1orf21	0.000706981	-3.47384	0.00051032	0.0462302	3.06732	2.90299e-06	0.014351	0.758705	0.958249	0.00570552	-0.883749	0.641831	0	-2.42197	0.627444	0.00251132	-1.28029	1	0.00532719	-0.779459	0.681762	0.0298552	1.70584	0.204318
ENSG00000116406	EDEM3	0.0636283	-0.860647	0.16904	0.114131	0.215576	1	0.301371	1.71844	0.0601304	0.133509	0.508928	0.48583	0.132986	0.455463	1	0.0728284	-0.468552	1	0.0603749	-0.783343	0.418893	0.0865801	-0.199651	1
ENSG00000135842	FAM129A	0.0537306	-1.86033	4.5635e-05	0.326501	1.35229	0.0099877	0.440098	1.62491	0.0757427	0.231644	0.734032	0.189675	0.0629936	-1.34059	0.695199	0.0125566	-3.4895	0.00643308	0.0497205	-1.72494	0.0247572	0.328407	1.20245	0.13256
ENSG00000121481	RNF2	0.0805959	0.345651	0.77312	0.0780135	0.239506	1	0.0382694	-0.709771	1	0.0650429	-0.0727313	1	0.0863245	0.399693	1	0.092919	0.515382	1	0.0106544	-2.61922	0.00229244	0.0716525	0.119211	1
ENSG00000121486	TRMT1L	0.0664562	0.667918	0.316809	0.0231151	-1.12482	0.472119	0.0574041	0.341576	0.900052	0.066184	0.562795	0.469523	0.0466619	-0.0167137	1	0.0477152	0.0221028	1	0.0159816	-1.5938	0.0710375	0.0388118	-0.261874	1
ENSG00000116668	SWT1	0.0134326	-0.49984	0.823367	0.0144469	-0.236456	1	0.014351	0.0603612	1	0.0262454	0.744282	0.458637	0.0279971	0.819038	1	0.0301359	0.934728	0.96251	0.00710293	-1.139	0.334056	0.0149276	-0.0373797	1
ENSG00000116679	IVNS1ABP	0.412877	-0.545269	0.473652	1.15864	1.36917	0.00328258	1.10981	1.08344	0.225714	0.718896	0.491888	0.425832	0.475951	-0.218802	1	0.361631	-0.636994	1	0.0621506	-3.25991	9.98423e-06	0.194059	-1.54757	0.346412
ENSG00000273004	GS1-279B7.2	0.00282792	1.30752	0.77312	0.00144469	0.607893	1	0.00478367	2.48663	0.635157	0.0011411	0.203714	1	0	0.21546	1	0	0.33115	1	0.00177573	0.948461	0.92542	0	0.60005	1
ENSG00000143341	HMCN1	0	-0.692485	1	0	0.607893	1	0	2.48663	1	0.0011411	1.61875	0.805326	0.00233309	2.80042	1	0	1.50107	1	0	0.948461	1	0.00298552	3.18501	0.680942
ENSG00000116690	PRG4	0.000706981	-1.59938	0.517686	0	-1.39211	0.95101	0.00478367	1.57974	0.840706	0.0102699	2.71829	0.018127	0.00933238	2.12235	0.648238	0	-0.498925	1	0	-1.05154	0.741803	0	-0.230025	1
ENSG00000047410	TPR	0.453175	-0.172605	1	0.450745	-0.151937	1	1.02371	1.11978	0.208838	0.611632	0.383749	0.576869	0.650933	0.442535	1	0.467106	-0.0851731	1	0.136731	-1.96765	0.00474602	0.555307	0.183727	1
ENSG00000157181	C1orf27	0.0551445	-0.202485	1	0.052009	-0.24335	1	0.129159	1.18546	0.260438	0.054773	-0.17593	1	0.0793252	0.443205	1	0.0728284	0.309933	1	0.0514962	-0.24268	1	0.062696	0.0898555	1
ENSG00000262180	OCLM	0	-0.692485	0.992063	0.00144469	2.02293	1	0	2.48663	1	0	0.203714	1	0	1.38538	1	0	1.50107	1	0	0.948461	1	0.00597104	4.35494	0.16007
ENSG00000229739	RP11-295K2.3	0	0.307515	1	0	1.60789	1	0.00478367	5.48663	0.237557	0	1.20371	1	0	2.38538	1	0	2.50107	1	0	1.94846	1	0	2.76998	1
ENSG00000073756	PTGS2	0.0226234	4.35191	9.96994e-10	0.00288939	-0.894607	0.926904	0	-0.683299	1	0.0011411	-1.92557	0.173492	0	-1.78454	0.986987	0	-1.66885	1	0	-2.22146	0.148457	0	-1.39995	0.776176
ENSG00000273129	PACERR	0.000706981	2.30752	0.77312	0	1.60789	1	0	3.48663	1	0	1.20371	1	0	2.38538	1	0	2.50107	1	0	1.94846	1	0	2.76998	1
ENSG00000116711	PLA2G4A	0.00141396	1.89248	0.692977	0.00144469	2.02293	1	0	2.48663	1	0	0.203714	1	0	1.38538	1	0	1.50107	1	0	0.948461	1	0	1.76998	1
ENSG00000236030	LINC01036	0.000706981	2.30752	0.77312	0	1.60789	1	0	3.48663	1	0	1.20371	1	0	2.38538	1	0	2.50107	1	0	1.94846	1	0	2.76998	1
ENSG00000150681	RGS18	0.00636283	0.044481	1	0.00433408	-0.298998	1	0.00478367	0.486626	1	0.0182577	2.20371	0.00515316	0.00699928	0.478494	1	0	-1.54332	1	0	-2.09593	0.190577	0	-1.27442	0.9106
ENSG00000232498	RP5-1011O1.2	0	-0.277447	1	0	1.02293	1	0	2.90166	1	0	0.618752	1	0	1.80042	1	0	1.91611	1	0.00355146	4.53342	0.0518005	0	2.18501	1
ENSG00000090104	RGS1	0.499129	-0.41736	0.729016	0.82781	0.502505	0.693333	0.464016	-0.423206	1	1.06579	1.03019	0.0258789	0.366296	-0.80569	1	0.198395	-1.71033	0.299348	0.427951	-0.584917	0.570708	0.761308	0.32496	0.94464
ENSG00000127074	RGS13	0.0438328	-2.17464	1.12859e-05	0	-6.97331	7.81893e-10	0.0430531	-1.7556	0.546733	0.00684662	-4.55879	3.01639e-09	0.00466619	-4.60708	0.000688896	0.0150679	-3.26143	0.0270026	0.092338	-0.803399	0.460975	1.87491	5.95837	1.67104e-43
ENSG00000116741	RGS2	0.712637	0.744161	0.108318	0.502754	-0.0158156	1	0.397045	-0.359461	1	0.478123	-0.104408	1	0.261307	-1.01542	0.930254	0.376699	-0.458352	1	0.229069	-1.23984	0.0846593	0.743395	0.60005	0.632034
ENSG00000116750	UCHL5	0.129378	-0.0331088	1	0.128578	-0.029537	1	0.100457	-0.348563	1	0.149485	0.2313	0.843876	0.132986	0.0339124	1	0.0954303	-0.468552	1	0.0585991	-1.23086	0.101632	0.28661	1.25875	0.0913525
ENSG00000116747	TROVE2	0.207852	-0.102623	1	0.274492	0.390906	0.899861	0.291804	0.450718	0.668655	0.276147	0.421167	0.534082	0.198313	-0.144	1	0.153191	-0.534833	1	0.046169	-2.33557	0.00160552	0.352292	0.757902	0.4699
ENSG00000272579	RP11-101E13.5	0	0.307515	1	0	1.60789	1	0	3.48663	1	0.0011411	3.20371	0.508826	0	2.38538	1	0	2.50107	1	0	1.94846	1	0	2.76998	1
ENSG00000023572	GLRX2	0.0558515	0.307515	0.880032	0.0303386	-0.70086	0.907503	0.0239184	-0.798776	1	0.066184	0.586511	0.478341	0.0326633	-0.521506	1	0.0276246	-0.746853	1	0.046169	-0.0313608	1	0.0716525	0.665639	0.764883
ENSG00000134371	CDC73	0.147052	-0.0157926	1	0.161806	0.154276	1	0.310939	1.15164	0.224322	0.197411	0.522536	0.426354	0.137653	-0.100042	1	0.120544	-0.299957	1	0.0230845	-2.73202	0.000583904	0.155247	0.0906279	1
ENSG00000162630	B3GALT2	0.00212094	-1.86241	0.154366	0.0245598	2.31839	0.0147058	0.0239184	1.98413	0.274326	0.011411	0.805165	0.600097	0.00233309	-0.862543	1	0	-1.78433	1	0.00177573	-1.29947	0.543419	0.00298552	-0.477952	1
ENSG00000232077	LINC01031	0	0.307515	1	0	1.60789	1	0.00478367	5.48663	0.237557	0	1.20371	1	0	2.38538	1	0	2.50107	1	0	1.94846	1	0	2.76998	1
ENSG00000227421	RP11-476B1.1	0.000706981	2.30752	0.77312	0	1.60789	1	0	3.48663	1	0	1.20371	1	0	2.38538	1	0	2.50107	1	0	1.94846	1	0	2.76998	1
ENSG00000000971	CFH	0.000706981	-3.33634	0.000875153	0.0534537	4.04847	8.42666e-11	0.00956735	0.456879	1	0.0011411	-2.44014	0.0641424	0.0186648	1.12904	0.92902	0.00251132	-1.14278	1	0	-2.72396	0.0535763	0	-1.90245	0.616939
ENSG00000066279	ASPM	0.00353491	-3.15192	0.000158617	0.00288939	-2.88396	0.0744958	0.0861061	1.83974	0.17211	0.0581963	1.47789	0.0413373	0	-3.71265	0.224085	0	-3.59696	0.314134	0.0106544	-1.27761	0.449185	0.161218	3.1763	3.1814e-05
ENSG00000177888	ZBTB41	0.0197955	0.307515	0.95769	0.0158916	-0.0359632	1	0.0526204	1.84277	0.166067	0.0148344	-0.178756	1	0.0163317	0.081604	1	0.0276246	0.857218	1	0.00355146	-1.85889	0.132725	0.00597104	-1.03738	1
ENSG00000213047	DENND1B	0.0480747	-0.454325	0.77312	0.0621218	0.0505163	1	0.210482	1.96725	0.0397446	0.0821595	0.548049	0.481577	0.0396626	-0.599508	1	0.0326472	-0.866496	1	0.0497205	-0.29159	1	0.0477684	-0.302433	1
ENSG00000203724	C1orf53	0.00282792	0.044481	1	0.00144469	-0.298998	1	0	0.486626	1	0.00456442	0.94068	0.72681	0.00466619	1.16299	1	0	-0.498925	1	0.00532719	1.24802	0.477601	0.00298552	0.863085	1
ENSG00000151414	NEK7	0.0226234	-0.590605	0.714296	0.0447855	0.653697	0.774109	0.105241	1.95491	0.0770938	0.0365153	0.305594	0.865609	0.0279971	-0.0740469	1	0.0326472	0.158682	1	0.00710293	-1.96802	0.0629038	0.0238842	-0.259772	1
ENSG00000151418	ATP6V1G3	0	0.307515	1	0	1.60789	1	0	3.48663	1	0.0011411	3.20371	0.508826	0	2.38538	1	0	2.50107	1	0	1.94846	1	0	2.76998	1
ENSG00000223881	RP11-553K8.2	0	-0.277447	1	0	1.02293	1	0	2.90166	1	0.0011411	2.20371	0.701407	0	1.80042	1	0.00251132	3.50107	1	0	1.3635	1	0	2.18501	1
ENSG00000081237	PTPRC	2.17255	-0.794178	0.108095	3.93101	0.292765	1	9.29946	1.60613	0.0690108	4.27001	0.46117	0.508826	4.99516	0.664062	0.903754	3.55855	0.112541	1	0.308977	-3.57447	5.31226e-07	3.14674	-0.0800146	1
ENSG00000261573	RP11-553K8.5	0	-1.01441	0.999186	0.00288939	2.60789	0.635434	0	2.1647	1	0.0011411	1.20371	0.915773	0	1.06346	1	0	1.17915	1	0	0.626533	1	0.00298552	2.76998	0.79207
ENSG00000229989	MIR181A1HG	0.0346421	-0.985266	0.182832	0.0433408	-0.482305	1	0.191347	1.85549	0.0723444	0.0901472	0.777449	0.258117	0.0466619	-0.32033	1	0.0326472	-0.825997	1	0.0372904	-0.684864	0.650416	0.122406	1.1793	0.272205
ENSG00000116833	NR5A2	0	-0.277447	1	0	1.02293	1	0	2.90166	1	0.00228221	3.78868	0.179702	0	1.80042	1	0	1.91611	1	0	1.3635	1	0	2.18501	1
ENSG00000203721	LINC00862	0	0.307515	1	0	1.60789	1	0	3.48663	1	0	1.20371	1	0	2.38538	1	0	2.50107	1	0	1.94846	1	0.00298552	4.76998	0.4132
ENSG00000162702	ZNF281	0.0615074	-0.68838	0.33463	0.0794582	-0.165953	1	0.14351	0.768397	0.447601	0.159755	1.1241	0.0183181	0.130653	0.640846	0.969885	0.0778511	-0.16781	1	0.0284117	-1.68518	0.0290384	0.0656815	-0.406903	1
ENSG00000230623	RP11-469A15.2	0	-0.692485	0.992063	0	0.607893	1	0	2.48663	1	0	0.203714	1	0	1.38538	1	0	1.50107	1	0.00355146	3.53342	0.112569	0.00298552	3.18501	0.700111
ENSG00000282849	RP11-121P12.1	0	-4.42041	3.8093e-05	0	-3.12003	0.0694867	0.00478367	-0.213814	1	0.0513497	4.72728	3.71395e-15	0.0139986	0.638151	1	0	-2.22685	0.78057	0	-2.77946	0.0533169	0	-1.95795	0.620949
ENSG00000118193	KIF14	0.00424189	-1.40869	0.148328	0.00144469	-2.06453	0.279797	0.0191347	1.22359	0.520269	0.0296687	2.25816	0.00036484	0	-2.31505	0.638567	0.00251132	-1.17135	1	0	-2.75198	0.0512154	0.0388118	2.29193	0.0178547
ENSG00000118197	DDX59	0.0657493	0.147859	1	0.0476749	-0.38146	1	0.0669714	0.218591	0.982264	0.0867239	0.643952	0.334601	0.0583274	-0.0331166	1	0.0627831	0.0825733	1	0.0159816	-1.92928	0.0221014	0.0806091	0.468806	0.903506
ENSG00000118200	CAMSAP2	0.00212094	-0.692485	0.992063	0.00144469	-0.562032	1	0.00478367	1.3167	0.830784	0.0102699	2.20371	0.124687	0.00933238	1.80042	0.901384	0	-0.746853	1	0	-1.29947	0.86068	0	-0.477952	1
ENSG00000170128	GPR25	0.00989774	-2.21186	0.000160791	0.0202257	-0.911481	0.697648	0.0239184	-0.428257	1	0.150626	3.50411	2.99485e-16	0.0279971	-0.357119	1	0	-4.03808	0.033643	0.0142059	-1.35735	0.155613	0	-3.76918	0.0502921
ENSG00000163362	C1orf106	0	-1.86241	0.535913	0	-0.562032	1	0	1.3167	1	0.00684662	3.42611	0.0142502	0.00233309	1.38538	1	0	0.33115	1	0.00177573	0.948461	0.940818	0	0.60005	1
ENSG00000116852	KIF21B	0.0190885	-0.294521	1	0.0288939	0.476648	1	0.0861061	2.17996	0.0721261	0.0262454	0.312943	0.910032	0.0279971	0.441968	1	0.0150679	-0.419491	1	0	-3.85889	0.00796925	0.0149276	-0.386529	1
ENSG00000229191	RP11-168O16.1	0	0.307515	1	0	1.60789	1	0	3.48663	1	0.0011411	3.20371	0.508826	0	2.38538	1	0	2.50107	1	0	1.94846	1	0	2.76998	1
ENSG00000232237	ASCL5	0	-0.692485	0.999186	0.00144469	2.02293	1	0.00478367	3.90166	0.395546	0.0011411	1.61875	0.825778	0	1.38538	1	0	1.50107	1	0	0.948461	1	0	1.76998	1
ENSG00000116857	TMEM9	0.0572655	0.205636	0.987361	0.0361173	-0.549648	0.989506	0.0430531	-0.145642	1	0.0741718	0.663146	0.329614	0.0536612	0.0999825	1	0.0426925	-0.235891	1	0.0337389	-0.624428	0.610548	0.0507539	0.0330096	1
ENSG00000159166	LAD1	0.00353491	2.30752	0.428288	0	-0.392107	1	0.00956735	3.48663	0.309299	0	-0.796286	1	0	0.385385	1	0	0.501075	1	0	-0.0515387	1	0	0.769975	1
ENSG00000174307	PHLDA3	0	-1.27745	1	0.00288939	2.19286	0.785148	0.00478367	3.1647	0.458291	0.00228221	1.78868	0.608523	0	0.800422	1	0	0.916112	1	0	0.363499	1	0	1.18501	1
ENSG00000159176	CSRP1	0.0876657	-0.868807	0.11384	0.156027	0.193683	1	0.0334857	-1.927	0.348349	0.272724	1.29682	0.00237955	0.118988	-0.231588	1	0.0703171	-1.00945	1	0.106544	-0.417718	0.828771	0.211972	0.668437	0.596258
ENSG00000224536	RP11-134G8.7	0.00353491	-0.914877	0.627337	0.00722347	0.385501	1	0.00956735	1.11739	0.76538	0.0102699	0.94068	0.566517	0.00233309	-0.614615	1	0.00251132	-0.498925	1	0.00177573	-1.05154	0.566211	0.0238842	2.29604	0.0709282
ENSG00000223396	RP11-134G8.5	0.00565585	0.307515	1	0.00577878	0.470389	1	0.00478367	0.84277	0.997115	0.00570552	0.396359	1	0.00466619	0.385385	1	0.00753397	0.977513	1	0.00355146	-0.0515387	1	0	-0.930465	1
ENSG00000134369	NAV1	0.00989774	1.62944	0.108095	0.00144469	-1.03596	0.93318	0	-0.213814	1	0.00228221	-0.796286	0.727893	0.00699928	0.861823	1	0.00251132	-0.142782	1	0.00355146	-0.0515387	1	0.00597104	0.769975	1
ENSG00000231871	IPO9-AS1	0.00706981	0.37463	0.999466	0.018781	2.24532	0.0186416	0.00956735	1.21361	0.735587	0.00228221	-1.0693	0.544238	0.00233309	-0.521506	1	0	-1.45312	1	0.00177573	-0.958429	0.553851	0.00298552	-0.136915	1
ENSG00000198700	IPO9	0.0509026	-0.611185	0.535485	0.0780135	0.18958	1	0.196131	1.61685	0.0984791	0.0855828	0.358884	0.709456	0.0419957	-0.73301	1	0.0703171	0.0371275	1	0.026636	-1.43092	0.0926048	0.131363	1.0139	0.338933
ENSG00000198892	SHISA4	0.000706981	-1.94041	0.213525	0.00866816	1.60789	0.455641	0.00478367	1.2387	0.939096	0.00684662	1.20371	0.49244	0.00466619	0.800422	1	0.00251132	0.253147	1	0.00355146	0.363499	1	0	-0.551953	1
ENSG00000134375	TIMM17A	0.253099	0.114117	1	0.206591	-0.23899	1	0.14351	-0.725341	1	0.298969	0.401855	0.560445	0.188981	-0.357726	1	0.205929	-0.223234	1	0.149161	-0.738863	0.394402	0.412002	0.865162	0.371939
ENSG00000176393	RNPEP	0.0268653	0.44317	0.786989	0.0158916	-0.421854	1	0.0191347	0.0943085	1	0.0308098	0.653517	0.492568	0.0163317	-0.287041	1	0.00251132	-2.25381	0.476507	0.0159816	-0.373467	0.991786	0.0328407	0.740228	0.820561
ENSG00000273478	RP11-465N4.5	0.000706981	2.30752	0.77312	0	1.60789	1	0	3.48663	1	0	1.20371	1	0	2.38538	1	0	2.50107	1	0	1.94846	1	0	2.76998	1
ENSG00000234678	RP11-465N4.4	0.000706981	1.30752	0.94959	0	1.02293	1	0	2.90166	1	0.0011411	2.20371	0.701407	0	1.80042	1	0	1.91611	1	0	1.3635	1	0	2.18501	1
ENSG00000163435	ELF3	0.000706981	-0.86241	0.992063	0.00433408	1.80054	0.742724	0.00956735	3.07159	0.32603	0	-1.11821	1	0.00466619	1.97035	1	0	0.179147	1	0.00177573	0.778536	0.906425	0	0.448047	1
ENSG00000143862	ARL8A	0.0141396	-0.42945	0.874932	0.0274492	0.780074	0.693333	0.00956735	-0.387843	1	0.0171166	-0.0251047	1	0.0209979	0.367463	1	0.0150679	-0.0838879	1	0.0177573	0.0859648	1	0.0238842	0.582348	0.993355
ENSG00000143851	PTPN7	0.279965	-0.254246	0.94959	0.293273	-0.134367	1	0.411396	0.39624	0.700415	0.594515	1.19957	0.0044153	0.291637	-0.132191	1	0.200906	-0.698234	1	0.0657021	-2.38387	0.00106883	0.355277	0.176024	1
ENSG00000133067	LGR6	0.000706981	-0.49984	1	0.00722347	3.60789	0.0347686	0	1.48663	1	0	-0.796286	0.974189	0	0.385385	1	0	0.501075	1	0.00177573	1.14111	0.882213	0	0.769975	1
ENSG00000077152	UBE2T	0.0162606	-1.55047	0.00610276	0.0115576	-1.78442	0.089622	0	-3.13543	0.211813	0.0958527	1.79293	7.83734e-05	0.0139986	-1.38469	0.775508	0.0150679	-1.269	0.935994	0.0159816	-1.2842	0.159488	0.179131	2.60268	5.60842e-06
ENSG00000077157	PPP1R12B	0.0240374	0.0969484	1	0.0245598	0.163108	1	0.0861061	2.13464	0.0636675	0.0193988	-0.241071	1	0.025664	0.269908	1	0.0125566	-0.695323	1	0.0124301	-0.806426	0.57717	0.0149276	-0.426422	1
ENSG00000143858	SYT2	0	0.307515	1	0	1.60789	1	0.00478367	5.48663	0.237557	0	1.20371	1	0	2.38538	1	0	2.50107	1	0	1.94846	1	0	2.76998	1
ENSG00000117139	KDM5B	0.0975634	-0.498356	0.639252	0.144469	0.232681	1	0.401829	1.8192	0.0397446	0.223656	1.0843	0.0229655	0.0886576	-0.52397	1	0.092919	-0.448215	1	0.0319632	-2.04679	0.00868432	0.0358263	-1.78697	0.295683
ENSG00000260021	RP11-480I12.10	0	-0.692485	0.999186	0.00144469	2.02293	1	0.00478367	3.90166	0.394807	0	0.203714	1	0.00233309	2.80042	1	0	1.50107	1	0	0.948461	1	0	1.76998	1
ENSG00000228288	PCAT6	0.00706981	-0.187249	1	0.0101129	0.52043	1	0	-0.870926	0.87842	0.00798773	0.116251	1	0.00466619	-0.315055	1	0	-1.85648	0.940631	0.0230845	1.94846	0.0134713	0.00298552	-0.551953	1
ENSG00000183155	RABIF	0.0600934	-0.99414	0.0634113	0.125688	0.346225	0.986032	0.0669714	-0.557768	1	0.224798	1.54767	0.000187777	0.09799	-0.0556292	1	0.0452038	-1.19058	0.892211	0.0497205	-1.10345	0.16666	0.110464	0.13526	1
ENSG00000117153	KLHL12	0.0431259	-0.104611	1	0.037562	-0.281076	1	0.0574041	0.445599	0.800183	0.0684662	0.759412	0.248739	0.0419957	-0.0671275	1	0.0602718	0.486719	1	0.00532719	-2.85244	0.00314483	0.062696	0.549927	0.874267
ENSG00000159346	ADIPOR1	0.301174	0.0135619	1	0.33228	0.180031	1	0.148294	-1.00723	0.801227	0.353742	0.300849	0.701415	0.331299	0.166961	1	0.339029	0.202675	1	0.179349	-0.801178	0.32554	0.289596	-0.0415797	1
ENSG00000159348	CYB5R1	0.0848377	-0.0819604	1	0.0910157	0.0609985	1	0.0908898	0.101195	1	0.0844417	-0.071293	1	0.139986	0.757701	0.778157	0.125566	0.57731	1	0.0301874	-1.59586	0.0390928	0.0985222	0.199227	1
ENSG00000163444	TMEM183A	0.143517	-0.346489	0.824997	0.196478	0.236283	1	0.133943	-0.329585	1	0.244196	0.650411	0.241054	0.172649	0.0236164	1	0.163236	-0.0618616	1	0.0550477	-1.72042	0.0171037	0.277654	0.769975	0.472844
ENSG00000143847	PPFIA4	0	0.307515	1	0	1.60789	1	0	3.48663	1	0	1.20371	1	0.00233309	4.38538	0.775508	0	2.50107	1	0	1.94846	1	0	2.76998	1
ENSG00000133063	CHIT1	0	-1.27745	0.907274	0.00144469	1.28596	1	0.00956735	4.07159	0.221155	0	-0.381248	1	0.00233309	2.06346	1	0	0.916112	1	0.00177573	1.62653	0.701207	0	1.18501	1
ENSG00000231507	LINC01353	0.0106047	0.220053	1	0.00433408	-0.915669	0.929102	0	-1.12808	0.910281	0.0102699	0.203714	1	0.00233309	-1.19958	1	0.0100453	0.33115	1	0.00887866	0.0739922	1	0.0328407	2.10701	0.0525197
ENSG00000233791	LINC01136	0.00989774	0.822089	0.653345	0.00577878	-0.0243753	1	0.00478367	0.399163	1	0.0011411	-1.88375	0.21773	0.00699928	0.385385	1	0.00502265	0.041643	1	0.00887866	0.626533	0.769757	0.0119421	1.13771	0.753042
ENSG00000159388	BTG2	1.12764	0.239539	0.913355	1.06329	0.0955237	1	1.36335	0.461622	0.617679	0.643583	-0.749906	0.316373	1.11755	0.168801	1	1.30589	0.416057	1	0.855903	-0.258164	1	0.832961	-0.287475	1
ENSG00000122176	FMOD	0	-0.692485	0.999399	0	0.607893	1	0.00478367	3.90166	0.39268	0.00228221	2.78868	0.365342	0	1.38538	1	0	1.50107	1	0	0.948461	1	0	1.76998	1
ENSG00000188783	PRELP	0	0.307515	1	0	1.60789	1	0	3.48663	1	0.0011411	3.20371	0.508826	0	2.38538	1	0	2.50107	1	0	1.94846	1	0	2.76998	1
ENSG00000058668	ATP2B4	0.0459538	-2.4113	8.71039e-08	0.361173	1.16158	0.0413282	0.693633	2.05257	0.0182383	0.424491	1.61232	9.13906e-05	0.177315	-0.0926625	1	0.00251132	-5.36466	8.86782e-05	0.0319632	-2.64281	0.00100688	0.0179131	-3.28065	0.0135793
ENSG00000122188	LAX1	0.0530236	-1.72765	0.000175281	0.18781	0.491569	0.787661	0.320506	1.27259	0.187128	0.359448	1.92629	1.15901e-06	0.0909907	-0.656822	1	0.0200906	-2.75945	0.0399792	0.0905623	-0.688721	0.498479	0.0358263	-1.95165	0.233874
ENSG00000058673	ZC3H11A	0.178159	-0.0582192	1	0.16325	-0.186751	1	0.358775	1.03933	0.261151	0.231644	0.422869	0.538882	0.191314	0.0774296	1	0.213463	0.24962	1	0.0674778	-1.52436	0.0367917	0.164204	-0.152291	1
ENSG00000257315	ZBED6	0.00636283	-0.370557	1	0.0101129	0.52043	1	0.0430531	2.80855	0.0686527	0.00798773	0.116251	1	0	-1.97217	1	0.00502265	-0.199365	1	0.00532719	-0.299466	1	0.00895657	0.522048	1
ENSG00000182004	SNRPE	0.261583	-0.282623	0.922262	0.251377	-0.299547	1	0.138727	-1.11626	0.733463	0.451877	0.745274	0.137414	0.265973	-0.192241	1	0.298848	-0.00988729	1	0.104768	-1.62443	0.0196773	0.671743	1.28866	0.0617647
ENSG00000143845	ETNK2	0.00282792	0.459518	1	0.00288939	0.733424	1	0	0.786186	1	0.00456442	1.35572	0.503604	0.00233309	0.800422	1	0	-0.199365	1	0	-0.751978	0.974665	0.00298552	1.18501	1
ENSG00000174567	GOLT1A	0	0.307515	1	0	1.60789	1	0	3.48663	1	0	1.20371	1	0	2.38538	1	0	2.50107	1	0	1.94846	1	0.00298552	4.76998	0.4132
ENSG00000143850	PLEKHA6	0.00212094	0.985587	0.942772	0.00144469	0.800538	1	0.00478367	2.67927	0.589745	0.00228221	1.20371	0.747469	0	0.385385	1	0	0.501075	1	0	-0.0515387	1	0	0.769975	1
ENSG00000158615	PPP1R15B	0.139275	-0.476756	0.654547	0.338058	1.15125	0.0380203	0.430531	1.37054	0.135627	0.193988	0.151925	0.959959	0.137653	-0.387205	1	0.110498	-0.712705	1	0.0905623	-1.04459	0.185527	0.0985222	-0.867076	0.899771
ENSG00000133056	PIK3C2B	0.0459538	0.28582	0.934455	0.0288939	-0.483605	1	0.0813224	1.14876	0.318355	0.0205399	-1.0482	0.251229	0.0186648	-1.02212	1	0.118032	1.83811	0.014285	0.00532719	-2.66625	0.00713033	0.0597104	0.678477	0.771852
ENSG00000198625	MDM4	0.190178	0.085123	1	0.11702	-0.710512	0.762487	0.487935	1.53469	0.087097	0.139215	-0.455542	0.705859	0.174982	-0.0531883	1	0.293825	0.772693	0.780187	0.0514962	-1.90952	0.0102881	0.307509	0.83379	0.4132
ENSG00000240710	RP11-430C7.4	0	-0.692485	1	0	0.607893	1	0.014351	6.48663	0.0679653	0	0.203714	1	0	1.38538	1	0	1.50107	1	0	0.948461	1	0	1.76998	1
ENSG00000170382	LRRN2	0.00141396	2.89248	0.408726	0	1.02293	1	0	2.90166	1	0	0.618752	1	0	1.80042	1	0	1.91611	1	0	1.3635	1	0	2.18501	1
ENSG00000240219	RP11-430C7.5	0.00353491	1.08512	0.77312	0.00144469	0.148461	1	0.00956735	2.74966	0.371608	0	-1.38125	0.889206	0	-0.199578	1	0.00502265	1.76411	1	0.00177573	0.48903	0.978958	0	0.185013	1
ENSG00000174529	TMEM81	0.000706981	1.30752	0.94959	0	1.02293	1	0	2.90166	1	0	0.618752	1	0	1.80042	1	0.00251132	3.50107	1	0	1.3635	1	0	2.18501	1
ENSG00000117222	RBBP5	0.0933215	-0.0842854	1	0.114131	0.278769	1	0.14351	0.623839	0.552148	0.107264	0.17738	0.938124	0.0723259	-0.428396	1	0.123055	0.390043	1	0.0426176	-1.24373	0.108828	0.122406	0.380933	0.94754
ENSG00000133059	DSTYK	0.0162606	-0.566954	0.77312	0.0173363	-0.321024	1	0.0765388	2.00423	0.0971708	0.0251043	0.251543	0.974189	0.0373295	0.902992	0.935566	0.0301359	0.572158	1	0.00355146	-2.23476	0.0546958	0.0208987	0.0695355	1
ENSG00000133069	TMCC2	0	-2.39292	0.209551	0	-1.09255	1	0	0.786186	1	0.00684662	2.20371	0.105994	0.00699928	2.06346	0.784835	0	-0.199365	1	0.00532719	1.62653	0.338984	0	0.0695355	1
ENSG00000163545	NUAK2	0.076354	1.40327	0.00295975	0.00866816	-2.25718	0.0376586	0.0908898	1.23113	0.293443	0.00342331	-3.48977	6.51055e-05	0.0186648	-1.1029	1	0.120544	1.77593	0.0320342	0.00887866	-2.14606	0.0289924	0.0358263	-0.158942	1
ENSG00000162873	KLHDC8A	0	0.307515	1	0	1.60789	1	0	3.48663	1	0	1.20371	1	0	2.38538	1	0	2.50107	1	0.00177573	3.94846	0.26035	0	2.76998	1
ENSG00000224717	RP11-576D8.4	0	0.307515	1	0.00144469	3.60789	0.693333	0	3.48663	1	0	1.20371	1	0	2.38538	1	0	2.50107	1	0	1.94846	1	0	2.76998	1
ENSG00000117266	CDK18	0.00565585	2.15551	0.0897783	0	-1.09255	1	0	0.786186	1	0.0011411	-0.381248	1	0.00233309	0.800422	1	0.00251132	0.916112	1	0.00177573	0.363499	1	0	0.0695355	1
ENSG00000174514	MFSD4	0.00282792	1.62944	0.50681	0	-0.392107	1	0	1.48663	1	0.0011411	0.396359	1	0.00233309	1.57803	1	0.00251132	1.69372	1	0	-0.0515387	1	0	0.769975	1
ENSG00000158711	ELK4	0.0551445	0.262568	0.94959	0.0491196	0.043689	1	0.110024	1.3034	0.237557	0.0490675	0.033789	1	0.0466619	-0.0102004	1	0.0351585	-0.418583	1	0.00532719	-2.94636	0.00275895	0.0746381	0.715527	0.659744
ENSG00000158715	SLC45A3	0.0275723	4.04448	1.94471e-10	0	-2.88396	0.122061	0.00956735	0.645324	1	0.0011411	-2.25572	0.07926	0	-2.10647	0.80824	0.00502265	-0.340228	1	0	-2.54339	0.0749681	0	-1.72188	0.692775
ENSG00000069275	NUCKS1	0.400151	-0.185525	1	0.317833	-0.527532	0.939031	0.363559	-0.273111	1	0.57854	0.499783	0.413418	0.345298	-0.371295	1	0.424414	-0.0502604	1	0.099441	-2.25894	0.00143616	1.25093	1.71686	0.00277422
ENSG00000117280	RAB29	0.275016	1.08196	0.0053348	0.189255	0.172507	1	0.157861	-0.0912471	1	0.13465	-0.40728	0.778472	0.123654	-0.489084	1	0.168259	-0.0150889	1	0.0408418	-2.14957	0.00427654	0.0895657	-0.946485	0.826714
ENSG00000133065	SLC41A1	0.0296932	-0.364252	0.922236	0.0505643	0.607893	0.746619	0.0861061	1.40364	0.209615	0.0387975	0.153088	1	0.0303302	-0.1823	1	0.0226019	-0.586388	1	0.00887866	-1.90952	0.0471733	0.0656815	0.998916	0.428925
ENSG00000162877	PM20D1	0.00353491	0.307515	1	0.00288939	0.285965	1	0	0.399163	1	0.0011411	-0.796286	0.75544	0.00233309	0.385385	1	0.00502265	1.17915	1	0.00532719	1.14111	0.733421	0.00597104	1.44805	0.868455
ENSG00000276600	RAB7B	0.00706981	2.18198	0.0468026	0.00288939	0.385501	1	0.00956735	2.26423	0.432679	0.0011411	-0.703177	0.905125	0	-0.614615	1	0	-0.498925	1	0	-1.05154	0.715932	0	-0.230025	1
ENSG00000263961	C1orf186	0.19442	2.16811	7.75475e-10	0.00433408	-4.12003	2.52154e-06	0.0717551	-0.199875	1	0.00798773	-3.51053	5.31946e-07	0.00233309	-4.34932	0.00102197	0.0627831	-0.449537	1	0.136731	0.782652	0.155035	0.068667	-0.303274	1
ENSG00000196550	FAM72A	0.00919076	0.529908	0.922262	0	-2.60156	0.223979	0	-0.722827	1	0.00684662	0.0568726	1	0.00466619	-0.158936	1	0.0150679	1.35423	0.83703	0.00177573	-1.22146	0.463561	0.0238842	2.08192	0.112039
ENSG00000266028	SRGAP2	0.0579725	1.02434	0.0683673	0.0144469	-1.3673	0.400947	0.119592	1.88328	0.0801946	0.021681	-0.83191	0.497046	0.0116655	-1.50539	0.823108	0.0401812	0.204833	1	0.0177573	-1.02674	0.356136	0.0447828	0.377658	1
ENSG00000263528	IKBKE	0.0685772	-0.386114	0.808929	0.0447855	-0.973308	0.557807	0.138727	0.804802	0.452751	0.118675	0.641835	0.321369	0.109655	0.450711	1	0.0401812	-1.04809	1	0.019533	-2.12121	0.0101218	0.232871	1.68144	0.013102
ENSG00000266094	RASSF5	0.340058	-0.180475	1	0.56632	0.733424	0.340756	0.397045	0.105804	0.984202	0.555718	0.739989	0.139003	0.389627	0.0755295	1	0.351585	-0.0847403	1	0.0479448	-3.06277	3.26009e-05	0.164204	-1.21871	0.566163
ENSG00000143486	EIF2D	0.0890796	0.0482726	1	0.0736794	-0.257721	1	0.0430531	-0.909122	0.917918	0.10384	0.322135	0.736386	0.149318	0.892053	0.566014	0.085385	0.00100102	1	0.0284117	-1.65756	0.0322649	0.11345	0.440668	0.894247
ENSG00000237605	RP11-343H5.6	0	-1.01441	1	0.00144469	1.60789	1	0.00956735	4.48663	0.184579	0	-0.118214	1	0.00233309	2.38538	1	0	1.17915	1	0	0.626533	1	0	1.44805	1
ENSG00000143479	DYRK3	0.00424189	-1.61305	0.073948	0.0274492	1.60789	0.0734321	0.00956735	0.238698	1	0.0273865	1.71829	0.0111508	0.00466619	-0.862543	1	0.00251132	-1.35691	1	0.00532719	-0.858894	0.554615	0.00298552	-1.08801	0.956445
ENSG00000162889	MAPKAPK2	0.0551445	-0.227908	1	0.07079	0.240522	1	0.157861	1.47606	0.160559	0.0718896	0.272977	0.843806	0.0536612	-0.1794	1	0.0326472	-0.891243	1	0.046169	-0.431078	0.876455	0.062696	0.0695355	1
ENSG00000136634	IL10	0.00706981	-0.724906	0.901735	0.00288939	-1.53507	0.899861	0.0239184	1.42773	0.458	0.0193988	1.12571	0.399784	0.00233309	-1.3695	1	0.0351585	2.05041	0.285083	0.00177573	-1.80643	0.486686	0.0119421	0.419478	1
ENSG00000142224	IL19	0	-0.277447	1	0	1.02293	1	0	2.90166	1	0	0.618752	1	0	1.80042	1	0	1.91611	1	0	1.3635	1	0.00597104	5.35494	0.0774988
ENSG00000162892	IL24	0.00212094	2.30752	0.397953	0	0.285965	1	0	2.1647	1	0.0011411	1.20371	0.915773	0	1.06346	1	0	1.17915	1	0	0.626533	1	0	1.44805	1
ENSG00000162894	FCMR	1.18844	0.954699	0.0137382	0.365508	-1.20755	0.171338	0.889763	0.202609	0.868781	0.473558	-0.833094	0.230111	1.04289	0.469079	1	1.8634	1.4463	0.0247183	0.0355146	-4.55442	4.08762e-09	0.250784	-1.69138	0.24631
ENSG00000162896	PIGR	0.00353491	-0.807962	1	0.0288939	3.54078	0.119267	0.00478367	0.579735	0.750156	0.0011411	-1.70318	1	0	-1.56881	1	0.00753397	0.69372	1	0	-2.00574	1	0	-1.18422	1
ENSG00000123836	PFKFB2	0.0120187	1.38998	0.171088	0.00288939	-0.807145	1	0.0191347	1.90166	0.328231	0	-2.88375	0.0856554	0.00233309	-0.659009	1	0.0175793	1.74619	0.5519	0.00177573	-1.09593	0.619965	0.00298552	-0.274419	1
ENSG00000180667	YOD1	0.0134326	-0.49984	0.861784	0.0158916	-0.0925468	1	0.0669714	2.1647	0.0805942	0.0171166	-0.00573936	1	0.0303302	0.944812	0.931918	0.0175793	0.143523	1	0.00532719	-1.4778	0.22738	0.0179131	0.202291	1
ENSG00000123843	C4BPB	0.000706981	1.30752	0.94959	0	1.02293	1	0	2.90166	1	0	0.618752	1	0	1.80042	1	0.00251132	3.50107	1	0	1.3635	1	0	2.18501	1
ENSG00000196352	CD55	1.70453	0.448133	0.531879	1.15431	-0.296109	1	2.84629	1.1096	0.205986	0.421067	-1.91281	0.000364534	1.94113	0.547672	0.983671	3.18436	1.38036	0.0537196	0.365801	-2.04214	0.0029033	0.91357	-0.629931	1
ENSG00000274245	RP11-357P18.2	0	-0.277447	1	0.00144469	2.60789	0.899861	0.00478367	4.48663	0.32656	0	0.618752	1	0	1.80042	1	0	1.91611	1	0	1.3635	1	0	2.18501	1
ENSG00000117322	CR2	0.540841	1.1625	0.00175236	0.0158916	-4.4519	2.65258e-09	0.631445	1.01053	0.261151	0.00684662	-5.63819	1.07318e-15	0.0349964	-3.25576	0.00197534	1.36114	2.52249	5.0028e-07	0.0142059	-4.52907	7.72966e-08	0.394089	0.293876	0.987205
ENSG00000203710	CR1	0.244616	1.61702	9.29811e-06	0.0216704	-2.64714	0.000777707	0.339641	1.54021	0.101033	0.00456442	-4.75513	2.48835e-10	0.0116655	-3.3081	0.00675777	0.376699	1.84466	0.00321786	0.00532719	-4.33463	5.38459e-06	0.0925512	-0.446771	1
ENSG00000236911	RP11-78B10.2	0.00353491	1.89248	0.314079	0	-0.562032	1	0	1.3167	1	0	-0.966211	0.771345	0	0.21546	1	0.00753397	2.91611	0.438477	0	-0.221464	1	0	0.60005	1
ENSG00000117335	CD46	0.226234	-0.51834	0.539712	0.325056	0.160115	1	0.827575	1.60202	0.0599793	0.337767	0.235639	0.820031	0.438622	0.637014	0.86478	0.291314	-0.0187296	1	0.12075	-1.38388	0.0509852	0.211972	-0.497852	1
ENSG00000203709	C1orf132	0.0530236	0.685078	0.39603	0.0158916	-1.30699	0.45876	0.176996	2.45843	0.0143072	0.0205399	-0.991302	0.337655	0.0139986	-1.34642	0.938285	0.0251132	-0.547288	1	0.0408418	0.132544	1	0.0328407	-0.144908	1
ENSG00000174059	CD34	0	-0.277447	1	0.00144469	2.60789	0.899861	0.00478367	4.48663	0.325191	0	0.618752	1	0	1.80042	1	0	1.91611	1	0	1.3635	1	0	2.18501	1
ENSG00000076356	PLXNA2	0.00282792	0.307515	1	0	-1.19946	1	0.00956735	2.48663	0.406097	0.0011411	-0.496726	1	0.00466619	1.38538	1	0.0100453	2.50107	0.578215	0	-0.858894	1	0	-0.0373797	1
ENSG00000196878	LAMB3	0.000706981	2.30752	0.77312	0	1.60789	1	0	3.48663	1	0	1.20371	1	0	2.38538	1	0	2.50107	1	0	1.94846	1	0	2.76998	1
ENSG00000227591	RP1-28O10.1	0	-1.27745	0.829528	0	0.0229304	1	0	1.90166	1	0.00228221	1.78868	0.57951	0.00233309	2.06346	1	0	0.916112	1	0.00355146	2.53342	0.251489	0	1.18501	1
ENSG00000123689	G0S2	0.144224	2.09218	5.21281e-05	0.0130022	-2.3648	0.11654	0.014351	-1.8353	0.935128	0.102699	0.847323	0.312078	0.00233309	-3.94553	0.11522	0.00753397	-2.82085	0.511572	0.0124301	-2.35532	0.0671078	0.0149276	-1.95795	0.700111
ENSG00000117594	HSD11B1	0	-1.27745	0.829528	0	0.0229304	1	0	1.90166	1	0.00570552	4.78868	0.00468923	0	0.800422	1	0	0.916112	1	0	0.363499	1	0	1.18501	1
ENSG00000009790	TRAF3IP3	0.168969	-0.400304	0.77312	0.16614	-0.360675	1	0.267886	0.402144	0.704585	0.329779	0.863987	0.077635	0.396626	1.06684	0.245204	0.236065	0.211395	1	0.0532719	-2.05299	0.00507965	0.0865801	-1.28024	0.556654
ENSG00000162757	C1orf74	0.00565585	0.085123	1	0.00433408	-0.0925468	1	0	-0.371355	1	0.00912883	0.981322	0.508826	0.00233309	-0.42197	1	0.0100453	1.17915	1	0.00355146	-0.221464	1	0.00597104	0.60005	1
ENSG00000117595	IRF6	0.00282792	3.62944	0.0727371	0	0.285965	1	0	2.1647	1	0	-0.118214	1	0	1.06346	1	0	1.17915	1	0	0.626533	1	0	1.44805	1
ENSG00000117597	DIEXF	0.0551445	0.0188391	1	0.0476749	-0.199462	1	0.0717551	0.486626	0.762778	0.0707485	0.473635	0.566742	0.0583274	0.14331	1	0.0803624	0.644602	1	0.00710293	-2.79031	0.00285773	0.062696	0.263623	1
ENSG00000054392	HHAT	0.0240374	1.30752	0.0639434	0.0144469	0.184682	1	0.0526204	2.21361	0.0987091	0.0011411	-2.88375	0.0200817	0.0116655	-0.0296528	1	0.0100453	-0.199365	1	0.00355146	-1.53267	0.26035	0.00298552	-1.31749	0.926238
ENSG00000117625	RCOR3	0.0692842	0.0726859	1	0.0592325	-0.179699	1	0.138727	1.15511	0.2552	0.076454	0.246783	0.857196	0.0653266	0.000191759	1	0.0678058	0.060502	1	0.0284117	-1.26328	0.133327	0.0716525	0.151737	1
ENSG00000082512	TRAF5	0.219164	0.648707	0.229648	0.0823476	-1.07328	0.387546	0.344424	1.16668	0.220891	0.123239	-0.464813	0.701407	0.135319	-0.269191	1	0.256155	0.738427	0.823749	0.0124301	-3.68453	1.70558e-05	0.256755	0.731119	0.541747
ENSG00000153363	LINC00467	0.0197955	0.143129	1	0.00433408	-1.88396	0.226776	0.014351	-0.00522715	1	0.0159755	-0.193176	1	0.0163317	-0.04088	1	0.0125566	-0.373394	1	0.019533	0.175872	1	0.062696	2.05948	0.0139181
ENSG00000170385	SLC30A1	0.0113117	-0.386381	0.958175	0.0260045	1.1279	0.444898	0.0478367	2.01532	0.145261	0.0182577	0.509817	0.743562	0	-2.76436	0.495866	0.00753397	-0.586388	1	0.00710293	-0.7957	0.68183	0.00895657	-0.317488	1
ENSG00000117650	NEK2	0	-2.86241	0.0817768	0.00144469	-0.47957	1	0	0.316701	1	0.00912883	2.05171	0.0735738	0.00233309	0.297922	1	0	-0.66885	1	0	-1.22146	0.523747	0.0208987	3.31054	0.00890512
ENSG00000123684	LPGAT1	0.0445398	0.274092	0.94959	0.0491196	0.415248	0.979693	0.124376	1.8492	0.0757427	0.0251043	-0.698989	0.549535	0.0209979	-0.824069	1	0.0627831	0.800635	0.96251	0	-4.65145	0.00027111	0.0417973	0.185013	1
ENSG00000143493	INTS7	0.0169675	-0.931271	0.304464	0.0404514	0.632984	0.808684	0.0669714	1.39352	0.242876	0.0342331	0.350555	0.828185	0.0303302	0.181512	1	0.0125566	-1.01199	1	0.00532719	-2.17048	0.0413997	0.0716525	1.53119	0.134809
ENSG00000143476	DTL	0.00212094	-3.16822	1.96245e-05	0.00288939	-2.299	0.0954637	0.00956735	-0.420265	1	0.0559141	2.42131	1.89794e-06	0.00233309	-2.12241	0.475157	0	-3.02249	0.244909	0.026636	0.681675	0.423003	0.0567249	1.90208	0.0290865
ENSG00000226251	RP11-15I11.3	0	0.307515	1	0	1.60789	1	0	3.48663	1	0.0011411	3.20371	0.508826	0	2.38538	1	0	2.50107	1	0	1.94846	1	0	2.76998	1
ENSG00000066027	PPP2R5A	0.0233304	-0.570806	0.690802	0.0404514	0.443506	0.989819	0.0430531	0.589386	0.714944	0.0502086	0.862677	0.21837	0.0419957	0.504029	1	0.0326472	0.12852	1	0.00355146	-2.75198	0.0091599	0.0298552	0.0199534	1
ENSG00000234915	RP11-384C4.7	0.000706981	1.30752	0.94959	0	1.02293	1	0	2.90166	1	0.0011411	2.20371	0.701407	0	1.80042	1	0	1.91611	1	0	1.3635	1	0	2.18501	1
ENSG00000065600	TMEM206	0.0551445	0.11145	1	0.0505643	-0.029537	1	0.119592	1.3167	0.225415	0.0490675	-0.0917419	1	0.0349964	-0.545353	1	0.0728284	0.562475	1	0.0177573	-1.55211	0.0808782	0.068667	0.472295	0.91857
ENSG00000117691	NENF	0.00706981	-0.277447	1	0.0101129	0.437968	1	0.00478367	0.0943085	1	0.0125521	0.788677	0.57951	0.00933238	0.421911	1	0.00502265	-0.271515	1	0.00887866	0.285496	1	0.00597104	-0.00261432	1
ENSG00000260805	RP11-61J19.5	0.0162606	1.30752	0.0972719	0.00722347	-0.199462	1	0.00478367	-0.036936	1	0.011411	0.453692	0.898511	0.00466619	-0.521506	1	0.00251132	-1.02249	1	0.00532719	-0.51097	0.868589	0.00298552	-0.753587	1
ENSG00000162772	ATF3	0.415705	-0.212314	0.999186	1.13697	1.68885	0.000194085	0.406612	-0.185141	1	0.629889	0.562469	0.361797	0.144652	-1.75043	0.282233	0.155702	-1.63474	0.458827	0.227294	-1.10976	0.159456	0.0358263	-3.67488	0.00308984
ENSG00000162771	FAM71A	0	-1.01441	1	0.00433408	3.60789	0.181837	0.00478367	3.48663	0.456822	0	-0.118214	1	0	1.06346	1	0	1.17915	1	0	0.626533	1	0	1.44805	1
ENSG00000237980	RP11-338C15.3	0.000706981	2.30752	0.77312	0	1.60789	1	0	3.48663	1	0	1.20371	1	0	2.38538	1	0	2.50107	1	0	1.94846	1	0	2.76998	1
ENSG00000123685	BATF3	0.00636283	-0.277447	1	0.0130022	1.02293	0.708377	0.00956735	0.862135	0.85763	0.0182577	1.76761	0.0264395	0	-1.90002	0.901384	0	-1.78433	1	0	-2.33694	0.116834	0.00597104	0.145484	1
ENSG00000117697	NSL1	0.123722	0.0945217	1	0.0982392	-0.292011	1	0.0717551	-0.663121	1	0.151767	0.456022	0.508826	0.12832	0.148346	1	0.135612	0.23531	1	0.0301874	-2.02627	0.0075282	0.194059	0.797561	0.465539
ENSG00000203705	TATDN3	0.0395909	0.307515	0.899825	0.0274492	-0.308584	1	0.0382694	0.316701	0.926289	0.0559141	0.928707	0.158115	0.0163317	-0.963343	1	0.0376699	0.22495	1	0.00532719	-2.43524	0.0150118	0.0358263	0.166634	1
ENSG00000198468	FLVCR1-AS1	0.0113117	-0.305461	0.999399	0.0158916	0.359965	1	0.00478367	-0.579463	1	0.0262454	1.29682	0.0745031	0.0209979	0.82467	1	0	-2.58639	0.447559	0.00532719	-1.07391	0.424487	0.0119421	0.0919033	1
ENSG00000162769	FLVCR1	0.00494887	-0.151916	1	0	-2.25009	0.463822	0.0239184	2.48663	0.17195	0.0102699	1.20371	0.350495	0.00933238	1.06346	1	0	-1.35691	1	0.00177573	-0.858894	0.72762	0.00597104	0.60005	1
ENSG00000143494	VASH2	0.00353491	3.89248	0.0280104	0	0.0229304	1	0	1.90166	1	0	-0.381248	0.965453	0	0.800422	1	0	0.916112	1	0	0.363499	1	0	1.18501	1
ENSG00000174606	ANGEL2	0.0714051	-0.139	1	0.0910157	0.304112	1	0.172212	1.27401	0.226124	0.0958527	0.408534	0.644458	0.0886576	0.257159	1	0.0728284	-0.0432459	1	0.0248602	-1.6564	0.0519946	0.0388118	-0.93837	0.912371
ENSG00000136643	RPS6KC1	0.0459538	-0.0993016	1	0.0505643	0.0983378	1	0.176996	2.06922	0.0321676	0.0479264	0.000622142	1	0.0536612	0.208796	1	0.0452038	-0.0454137	1	0.00710293	-2.61225	0.00620837	0.0447828	-0.043806	1
ENSG00000117707	PROX1	0.00848377	2.2006	0.0697059	0	-1.64003	0.899861	0.014351	2.48663	0.317209	0	-2.04421	0.44017	0	-0.862543	1	0	-0.746853	1	0	-1.29947	0.827848	0.00895657	1.76998	0.638676
ENSG00000143499	SMYD2	0.0551445	-0.313516	0.926376	0.0953498	0.679629	0.586852	0.0478367	-0.334713	1	0.0627607	-0.0442135	1	0.116655	0.975661	0.473918	0.0652944	0.051391	1	0.0301874	-1.12954	0.185314	0.0537394	-0.225271	1
ENSG00000152104	PTPN14	0	-1.86241	0.86704	0	-0.562032	1	0.028702	5.70902	0.0309756	0.0011411	0.203714	1	0.00233309	1.38538	1	0	0.33115	1	0	-0.221464	1	0	0.60005	1
ENSG00000117724	CENPF	0.0219164	-2.25091	0.000216381	0.0462302	-0.902302	0.838551	0.191347	1.32062	0.240696	0.180294	1.55081	0.00498183	0.0233309	-1.79181	0.736676	0.0125566	-2.5686	0.329685	0.0213088	-1.98046	0.0607949	0.355277	2.50194	0.00025016
ENSG00000136636	KCTD3	0.00141396	0.892478	1	0	0.0229304	1	0	1.90166	1	0	-0.381248	1	0	0.800422	1	0.00251132	2.17915	1	0.00177573	1.62653	0.694563	0.00298552	2.44805	0.823265
ENSG00000042781	USH2A	0.000706981	2.30752	0.77312	0	1.60789	1	0	3.48663	1	0	1.20371	1	0	2.38538	1	0	2.50107	1	0	1.94846	1	0	2.76998	1
ENSG00000092978	GPATCH2	0.0784749	-0.439719	0.753976	0.118465	0.321154	1	0.229616	1.32326	0.168877	0.157472	0.875572	0.0966375	0.0816583	-0.264869	1	0.0552491	-0.83645	1	0.0390661	-1.38906	0.0805955	0.0835946	-0.214394	1
ENSG00000162814	SPATA17	0.00141396	1.30752	0.829528	0	0.285965	1	0.00478367	3.48663	0.405964	0	-0.118214	1	0	1.06346	1	0	1.17915	1	0.00177573	1.94846	0.563723	0	1.44805	1
ENSG00000067533	RRP15	0.123015	0.246974	0.910172	0.101129	-0.115804	1	0.167429	0.679271	0.500049	0.0992761	-0.157033	1	0.114322	0.092603	1	0.168259	0.705894	0.915625	0.0337389	-1.75198	0.0225452	0.110464	0.0463591	1
ENSG00000092969	TGFB2	0.00494887	2.72255	0.047461	0	-0.714035	1	0.00478367	2.3167	0.681152	0	-1.11821	0.783885	0	0.0634567	1	0.00251132	1.33115	1	0	-0.373467	0.953043	0	0.448047	1
ENSG00000228063	LYPLAL1-AS1	0.00494887	1.98559	0.162702	0	-0.97707	1	0	0.901663	1	0	-1.38125	0.62431	0	-0.199578	1	0.00251132	1.04164	1	0	-0.636501	0.96393	0.00895657	2.60005	0.325455
ENSG00000143353	LYPLAL1	0.0671632	0.277768	0.907563	0.0245598	-1.32021	0.295466	0.0908898	0.721091	0.520269	0.0422209	-0.537043	0.690865	0.0303302	-0.926201	1	0.0652944	0.206114	1	0.00710293	-2.89452	0.0024865	0.235856	2.36398	6.92408e-05
ENSG00000196660	SLC30A10	0	0.307515	1	0	1.60789	1	0	3.48663	1	0	1.20371	1	0	2.38538	1	0	2.50107	1	0	1.94846	1	0.00298552	4.76998	0.4132
ENSG00000136628	EPRS	0.200076	-0.14079	1	0.171919	-0.360198	1	0.124376	-0.769714	0.99733	0.278429	0.471467	0.481585	0.219311	0.042351	1	0.173281	-0.319469	1	0.216639	0.0206111	1	0.298552	0.524305	0.741676
ENSG00000162813	BPNT1	0.0487817	-0.351104	0.862849	0.0288939	-1.07661	0.456577	0.0382694	-0.483	1	0.0251043	-1.33881	0.0641798	0.048995	-0.226646	1	0.0351585	-0.700559	1	0.0159816	-1.86404	0.0255546	0.376176	3.40111	1.58459e-12
ENSG00000067704	IARS2	0.120894	0.0092663	1	0.104018	-0.230188	1	0.119592	0.0347808	1	0.160896	0.530094	0.425267	0.139986	0.255426	1	0.107987	-0.145402	1	0.0372904	-1.7545	0.0195352	0.179131	0.640017	0.632574
ENSG00000118873	RAB3GAP2	0.123722	0.299341	0.829013	0.0534537	-1.08669	0.402546	0.334857	1.79402	0.0474771	0.0833006	-0.419723	0.788737	0.0699928	-0.623315	1	0.092919	-0.193512	1	0.0230845	-2.25541	0.00516439	0.277654	1.55638	0.024679
ENSG00000116141	MARK1	0.00494887	0.722553	0.946849	0	-1.64003	1	0.00956735	1.98413	0.511265	0	-2.04421	0.605781	0	-0.862543	1	0	-0.746853	1	0	-1.29947	1	0.0268697	3.76998	0.0233782
ENSG00000162817	C1orf115	0.00282792	1.04448	0.870528	0	-0.714035	1	0.00956735	3.07159	0.32656	0	-1.11821	1	0	0.0634567	1	0	0.179147	1	0	-0.373467	1	0.00895657	2.96262	0.369611
ENSG00000117791	2021-03-02	0.0219164	2.22005	0.000556609	0	-2.97707	0.127933	0.014351	0.994773	0.690694	0.0011411	-2.35087	0.0837162	0	-2.19958	0.775508	0.0100453	0.363571	1	0.00177573	-1.60613	0.281464	0.0208987	1.41242	0.440906
ENSG00000186205	2021-03-01	0.000706981	2.30752	0.77312	0	1.60789	1	0	3.48663	1	0	1.20371	1	0	2.38538	1	0	2.50107	1	0	1.94846	1	0	2.76998	1
ENSG00000257551	HLX-AS1	0.00353491	2.30752	0.191677	0	-0.392107	1	0	1.48663	1	0	-0.796286	0.974189	0	0.385385	1	0.00502265	2.50107	0.896966	0	-0.0515387	1	0	0.769975	1
ENSG00000136630	HLX	0.00848377	1.83803	0.079926	0.00288939	-0.0550721	1	0	0.0943085	1	0	-2.1886	0.247607	0	-1.00693	1	0.0125566	2.08604	0.471747	0.00177573	-0.373467	1	0	-0.622342	1
ENSG00000234754	C1orf140	0	0.307515	1	0	1.60789	1	0	3.48663	1	0	1.20371	1	0	2.38538	1	0.00251132	4.50107	0.78057	0	1.94846	1	0	2.76998	1
ENSG00000143507	DUSP10	0.198662	0.0568978	1	0.255711	0.485574	0.754911	0.148294	-0.360431	1	0.30011	0.819748	0.101564	0.074659	-1.41571	0.525141	0.125566	-0.643484	1	0.0159816	-3.61072	8.84176e-06	0.322436	0.81706	0.4132
ENSG00000227925	RP11-191N8.2	0.00141396	2.89248	0.408726	0	1.02293	1	0	2.90166	1	0	0.618752	1	0	1.80042	1	0	1.91611	1	0	1.3635	1	0	2.18501	1
ENSG00000276997	RP11-378J18.9	0.00141396	-0.107522	1	0.00144469	0.437968	1	0.00956735	3.07159	0.339045	0.0011411	0.033789	1	0	0.0634567	1	0	0.179147	1	0	-0.373467	1	0.00895657	2.96262	0.4132
ENSG00000143512	HHIPL2	0.000706981	1.30752	0.94959	0	1.02293	1	0.00478367	4.48663	0.325187	0	0.618752	1	0	1.80042	1	0	1.91611	1	0	1.3635	1	0	2.18501	1
ENSG00000143498	TAF1A	0.0268653	0.484393	0.764108	0.0144469	-0.532588	1	0.0239184	0.399163	0.979535	0.0205399	-0.0240919	1	0.0163317	-0.258471	1	0.0401812	1.08074	0.712323	0.00177573	-2.77946	0.0131138	0.0328407	0.769975	0.792481
ENSG00000225265	TAF1A-AS1	0.00494887	-0.0144127	1	0.00722347	0.733424	1	0.014351	1.90166	0.409175	0.00684662	0.618752	0.900838	0.00233309	-0.315055	1	0	-1.25381	1	0	-1.80643	0.3784	0.0119421	1.56834	0.582008
ENSG00000154305	MIA3	0.193713	-0.126415	1	0.242709	0.279152	1	0.406612	1.0487	0.251279	0.184859	-0.187338	1	0.247308	0.295544	1	0.273734	0.455886	1	0.110095	-0.973616	0.214947	0.149276	-0.474972	1
ENSG00000272750	RP11-378J18.8	0.00212094	0.985587	0.94959	0.00144469	0.800538	1	0.00478367	2.67927	0.568905	0	-0.796286	1	0.00233309	1.57803	1	0.00251132	1.69372	1	0	-0.0515387	1	0	0.769975	1
ENSG00000186063	AIDA	0.0869587	0.273027	0.882051	0.0765688	0.0229304	1	0.0813224	0.164698	1	0.0924294	0.351813	0.701407	0.0513281	-0.562729	1	0.105476	0.539322	1	0.026636	-1.55138	0.0530122	0.068667	-0.112668	1
ENSG00000162819	BROX	0.0650423	-0.338201	0.879324	0.0924604	0.312848	1	0.129159	0.818247	0.435075	0.110687	0.658553	0.303928	0.102656	0.472096	1	0.0652944	-0.223818	1	0.019533	-2.00574	0.0146611	0.062696	-0.270439	1
ENSG00000197520	FAM177B	0.0226234	2.65147	1.18483e-05	0.00144469	-1.85154	0.465251	0.00478367	0.0271943	1	0	-3.28814	0.0200819	0	-2.10647	0.80824	0.0251132	1.83122	0.220893	0	-2.54339	0.0749681	0	-1.72188	0.692775
ENSG00000228106	RP11-452F19.3	0.0551445	1.02633	0.0450745	0.0231151	-0.608425	0.979693	0.0334857	0.102922	1	0.0308098	-0.188603	1	0.0349964	0.0725018	1	0.0426925	0.376379	1	0.0106544	-1.6365	0.0701298	0.0208987	-0.613729	1
ENSG00000278610	RP11-455P21.3	0.000706981	1.30752	0.94959	0	1.02293	1	0	2.90166	1	0	0.618752	1	0	1.80042	1	0.00251132	3.50107	1	0	1.3635	1	0	2.18501	1
ENSG00000154309	DISP1	0.00706981	1.18198	0.569298	0.00288939	-0.129073	1	0.00478367	1.09431	0.893609	0.00342331	-0.0442135	1	0.00466619	0.648419	1	0.00753397	1.25315	1	0	-1.51097	0.686146	0	-0.689456	1
ENSG00000187554	TLR5	0.00282792	-0.370557	1	0.00433408	0.52043	1	0.00478367	1.2387	0.939096	0.00456442	0.525642	0.959959	0.0139986	2.38538	0.202152	0.00251132	0.253147	1	0	-1.37347	0.547007	0	-0.551953	1
ENSG00000236846	RP11-239E10.2	0	0.307515	1	0	1.60789	1	0	3.48663	1	0	1.20371	1	0	2.38538	1	0	2.50107	1	0.00177573	3.94846	0.26035	0	2.76998	1
ENSG00000143502	SUSD4	0.000706981	-3.0848	0.00237251	0.0144469	1.02293	0.693333	0.00956735	0.714036	1	0.0102699	0.438179	0.965453	0.0466619	3.25414	3.55231e-05	0	-1.92519	0.96251	0	-2.4778	0.0964317	0	-1.65629	0.678923
ENSG00000203697	CAPN8	0.000706981	2.30752	0.77312	0	1.60789	1	0	3.48663	1	0	1.20371	1	0	2.38538	1	0	2.50107	1	0	1.94846	1	0	2.76998	1
ENSG00000162909	CAPN2	0.141396	-0.519191	0.553681	0.369842	1.25377	0.0133995	0.186563	0.0370646	1	0.324074	1.06162	0.0182984	0.123654	-0.607921	1	0.0200906	-3.15077	0.00734883	0.12075	-0.665822	0.479763	0.0119421	-3.73623	0.00226946
ENSG00000143514	TP53BP2	0.036056	-0.277447	0.990264	0.0635665	0.751018	0.616529	0.0956735	1.33205	0.2432	0.0410797	-0.00468514	1	0.0606605	0.640426	1	0.0426925	0.101144	1	0.00355146	-3.14606	0.00325352	0.0298552	-0.392645	1
ENSG00000143756	FBXO28	0.0855447	0.238253	0.942913	0.0866816	0.230291	1	0.119592	0.727634	0.507162	0.0844417	0.189359	0.936578	0.0629936	-0.258471	1	0.092919	0.339611	1	0.0142059	-2.40909	0.00427403	0.0716525	-0.049693	1
ENSG00000143753	DEGS1	0.245322	-0.235383	0.96617	0.371286	0.510596	0.693333	0.406612	0.595478	0.520893	0.301251	0.154215	0.946498	0.249641	-0.152049	1	0.326472	0.268883	1	0.0958895	-1.62222	0.0204482	0.346321	0.35841	0.922987
ENSG00000237101	RP11-365O16.6	0	0.307515	1	0	1.60789	1	0	3.48663	1	0	1.20371	1	0.00233309	4.38538	0.775508	0	2.50107	1	0	1.94846	1	0	2.76998	1
ENSG00000143748	NVL	0.0431259	0.12216	1	0.0404514	0.0229304	1	0.0478367	0.361095	0.902531	0.0467853	0.265115	0.899154	0.0466619	0.269908	1	0.0401812	0.0493787	1	0.0142059	-1.48153	0.112569	0.0507539	0.408519	1
ENSG00000143771	CNIH4	0.0869587	-0.509778	0.591033	0.11991	0.102365	1	0.110024	0.00281017	1	0.193988	1.01424	0.0335121	0.132986	0.268951	1	0.107987	-0.0535142	1	0.0479448	-1.30218	0.0860541	0.0985222	-0.184221	1
ENSG00000162923	WDR26	0.0445398	-0.512664	0.71227	0.0693453	0.309713	1	0.196131	1.92475	0.0493569	0.0787362	0.551637	0.501352	0.0396626	-0.532153	1	0.0502265	-0.17807	1	0.019533	-1.58552	0.0740774	0.0567249	0.0150877	1
ENSG00000143786	CNIH3	0.00565585	-0.277447	1	0.00722347	0.285965	1	0.00478367	0.399163	1	0.00570552	-0.118214	1	0.0163317	1.57803	0.586048	0.00251132	-0.586388	1	0.00710293	0.316193	1	0.00895657	0.769975	1
ENSG00000225334	RP11-449J1.1	0	0.307515	1	0	1.60789	1	0.00478367	5.48663	0.237557	0	1.20371	1	0	2.38538	1	0	2.50107	1	0	1.94846	1	0	2.76998	1
ENSG00000185842	DNAH14	0	-1.27745	0.847483	0.00144469	1.28596	1	0.00478367	3.1647	0.508113	0.00342331	2.61875	0.239226	0	0.800422	1	0	0.916112	1	0	0.363499	1	0	1.18501	1
ENSG00000143815	LBR	0.227648	-0.591912	0.408726	0.247043	-0.370984	1	0.660147	1.16574	0.199185	0.346896	0.200171	0.873037	0.342965	0.164386	1	0.394278	0.384895	1	0.0585991	-2.50904	0.000634019	0.758323	1.45031	0.0244637
ENSG00000282418	RP11-496N12.9	0.000706981	2.30752	0.77312	0	1.60789	1	0	3.48663	1	0	1.20371	1	0	2.38538	1	0	2.50107	1	0	1.94846	1	0	2.76998	1
ENSG00000143742	SRP9	0.356319	-0.401469	0.747769	0.330835	-0.458009	1	0.186563	-1.23857	0.642359	0.694932	0.862055	0.0640521	0.426956	-0.0364971	1	0.502265	0.219173	1	0.161592	-1.5392	0.0246049	0.892671	1.14081	0.119283
ENSG00000143819	EPHX1	0.00636283	0.237126	1	0.00288939	-0.614499	1	0.00478367	0.628645	1	0.00570552	0.14482	1	0.00233309	-0.472596	1	0	-1.40582	1	0.019533	2.2855	0.00796925	0	-1.13692	0.894247
ENSG00000242861	RP11-285F7.2	0.00141396	0.307515	1	0.00144469	0.800538	1	0.00478367	2.67927	0.594052	0	-0.796286	0.984148	0.00699928	3.06346	0.427295	0	0.501075	1	0	-0.0515387	1	0	0.769975	1
ENSG00000196187	TMEM63A	0.0473677	-0.379809	0.855917	0.0577878	0.0229304	1	0.172212	1.7303	0.0770938	0.0445031	-0.422725	0.812055	0.146985	1.58448	0.0362019	0.0652944	0.233594	1	0.0124301	-2.17566	0.0145886	0.0208987	-1.35415	0.616083
ENSG00000143811	PYCR2	0.0289862	-0.133057	1	0.0144469	-1.11258	0.596155	0.0334857	0.277173	0.992249	0.0445031	0.667661	0.427783	0.0373295	0.353907	1	0.0452038	0.65097	1	0.0159816	-0.919435	0.436335	0.0417973	0.537314	0.923911
ENSG00000143768	LEFTY2	0	-0.692485	0.992063	0	0.607893	1	0	2.48663	1	0	0.203714	1	0	1.38538	1	0	1.50107	1	0.00532719	4.94846	0.011245	0	1.76998	1
ENSG00000143751	SDE2	0.121601	0.242298	0.926376	0.0996839	-0.123911	1	0.153078	0.559477	0.595727	0.109546	0.0288398	1	0.0909907	-0.243972	1	0.158213	0.621491	1	0.0426176	-1.40204	0.0711179	0.11345	0.101181	1
ENSG00000163041	H3F3A	4.20725	0.357203	0.715647	2.62501	-0.496462	0.899861	1.12416	-1.70228	0.391809	3.5146	-0.0180762	1	2.63406	-0.467127	1	5.27378	0.631796	1	1.19862	-1.68486	0.0113774	7.35633	1.16583	0.134151
ENSG00000225518	RP11-396C23.2	0.00353491	2.30752	0.191677	0	-0.392107	1	0	1.48663	1	0	-0.796286	0.974189	0	0.385385	1	0.00251132	1.69372	1	0	-0.0515387	1	0.00298552	1.96262	0.964521
ENSG00000182827	ACBD3	0.0212094	-0.130606	1	0.018781	-0.242964	1	0.0478367	1.24562	0.32656	0.0353742	0.828675	0.314987	0.0139986	-0.562148	1	0.0175793	-0.240392	1	0.0142059	-0.609534	0.771072	0.0238842	0.21198	1
ENSG00000234478	RP11-275I14.4	0	-0.692485	0.992063	0.00144469	2.02293	1	0	2.48663	1	0.0011411	1.61875	0.825778	0	1.38538	1	0.00251132	2.91611	1	0	0.948461	1	0	1.76998	1
ENSG00000185155	MIXL1	0.00141396	-1.19498	0.585324	0	-1.64003	0.815062	0	0.238698	1	0	-2.04421	0.322069	0	-0.862543	1	0	-0.746853	1	0.0248602	4.53342	7.02698e-07	0.00597104	1.26747	0.926382
ENSG00000183814	LIN9	0.00636283	-0.985266	0.641091	0.00288939	-1.6145	0.718358	0.028702	1.59354	0.365765	0.021681	1.24024	0.263135	0.0233309	1.25985	0.799015	0.00753397	-0.280285	1	0.00532719	-0.832898	0.882213	0.0149276	0.627017	1
ENSG00000143799	PARP1	0.516096	-0.0328462	1	0.200812	-1.51667	0.0444964	0.344424	-0.616446	1	0.511215	-0.0443826	1	0.277638	-0.97334	0.947318	0.567559	0.126112	1	0.221966	-1.33635	0.0526609	2.15256	2.40474	7.09603e-07
ENSG00000203685	C1orf95	0	0.307515	1	0	1.60789	1	0.00478367	5.48663	0.237557	0	1.20371	1	0	2.38538	1	0	2.50107	1	0	1.94846	1	0	2.76998	1
ENSG00000143772	ITPKB	0.0134326	-2.17791	7.6817e-05	0.037562	-0.398771	1	0.153078	1.80992	0.0723444	0.0730307	0.742266	0.269597	0.130653	1.67138	0.0296813	0.0351585	-0.431239	1	0.00710293	-2.63048	0.00686473	0.0806091	0.822443	0.580639
ENSG00000143801	PSEN2	0.0162606	0.368916	0.94959	0.0173363	0.475443	1	0.00956735	0.00549926	1	0.00456442	-1.49673	0.171494	0.00466619	-1.09574	1	0.00753397	-0.543319	1	0.0390661	1.91743	0.00358136	0	-2.33855	0.421508
ENSG00000163050	ADCK3	0.0424189	-0.110475	1	0.037562	-0.259271	1	0.105241	1.35914	0.222882	0.0399386	-0.18095	1	0.0653266	0.636035	1	0.0602718	0.508306	1	0.0301874	-0.568114	0.715325	0.0298552	-0.505303	1
ENSG00000143776	CDC42BPA	0	0.307515	1	0	1.60789	1	0	3.48663	1	0	1.20371	1	0	2.38538	1	0.00251132	4.50107	0.78057	0	1.94846	1	0	2.76998	1
ENSG00000234277	CTD-2090I13.1	0.00141396	2.89248	0.408726	0	1.02293	1	0	2.90166	1	0	0.618752	1	0	1.80042	1	0	1.91611	1	0	1.3635	1	0	2.18501	1
ENSG00000181450	ZNF678	0.0311072	0.532582	0.692977	0.0173363	-0.459852	1	0.0526204	1.29023	0.308404	0.0148344	-0.743819	0.590478	0.0279971	0.31764	1	0.0251132	0.16609	1	0.00887866	-1.32456	0.231238	0.0388118	0.822443	0.724635
ENSG00000143740	SNAP47	0.0501957	-0.453297	0.759956	0.0534537	-0.263121	1	0.0574041	-0.0561083	1	0.135791	1.49589	0.00101942	0.0559943	-0.155634	1	0.0351585	-0.825654	1	0.0284117	-1.18808	0.173345	0.062696	0.0297345	1
ENSG00000081692	JMJD4	0.0311072	-0.154828	1	0.018781	-0.860877	0.718358	0.028702	-0.0458691	1	0.0387975	0.266908	0.901006	0.0396626	0.316905	1	0.0401812	0.34061	1	0.0319632	-0.0324299	1	0.0567249	0.872735	0.580639
ENSG00000276255	RP5-881P19.7	0	0.307515	1	0.00144469	3.60789	0.693333	0	3.48663	1	0	1.20371	1	0	2.38538	1	0	2.50107	1	0	1.94846	1	0	2.76998	1
ENSG00000143761	ARF1	0.984825	-0.141909	1	1.26989	0.312103	0.96963	0.75582	-0.500272	1	1.44806	0.573646	0.342237	0.860912	-0.32134	1	0.889009	-0.269829	1	0.713844	-0.62512	0.495919	1.11957	0.0882508	1
ENSG00000143793	C1orf35	0.0827168	-0.0192949	1	0.0809029	-0.0389973	1	0.110024	0.464258	0.697984	0.115252	0.590737	0.363019	0.0839914	0.0364174	1	0.0678058	-0.284027	1	0.0248602	-1.78489	0.0217154	0.11345	0.504631	0.840574
ENSG00000162910	MRPL55	0.147759	0.0189459	1	0.125688	-0.243288	1	0.0717551	-0.97894	0.83555	0.158613	0.145645	0.965453	0.167983	0.230913	1	0.130589	-0.159022	1	0.13318	-0.141233	1	0.214958	0.615504	0.65692
ENSG00000143774	GUK1	0.904229	-0.244385	0.940055	1.39557	0.535871	0.693333	0.631445	-0.716658	1	1.47545	0.672899	0.215594	1.02423	0.00152339	1	0.806135	-0.369826	1	0.59487	-0.856745	0.26035	0.794149	-0.387892	1
ENSG00000198835	GJC2	0	-0.692485	1	0.00144469	2.02293	0.974171	0.00478367	3.90166	0.374111	0	0.203714	1	0	1.38538	1	0	1.50107	1	0	0.948461	1	0.00298552	3.18501	0.662225
ENSG00000181873	IBA57	0.0219164	-0.277447	1	0.0245598	-0.00354176	1	0.0813224	1.87519	0.115161	0.0308098	0.367213	0.80557	0.0303302	0.35985	1	0.0175793	-0.405816	1	0.00710293	-1.67213	0.149332	0.0298552	0.359042	1
ENSG00000162913	C1orf145	0.000706981	0.307515	1	0.00144469	1.60789	1	0	2.1647	1	0.0011411	1.20371	0.915773	0.00233309	2.38538	1	0	1.17915	1	0	0.626533	1	0	1.44805	1
ENSG00000154358	OBSCN	0.00706981	-0.62537	0.856829	0.0130022	0.503556	1	0.0239184	1.517	0.395581	0.00684662	-0.512493	0.959276	0.0349964	2.17593	0.0813326	0.00753397	-0.113635	1	0.00355146	-1.11043	0.567151	0.00298552	-0.90245	1
ENSG00000269890	RP5-1139B12.2	0.000706981	2.30752	0.77312	0	1.60789	1	0	3.48663	1	0	1.20371	1	0	2.38538	1	0	2.50107	1	0	1.94846	1	0	2.76998	1
ENSG00000269934	RP5-1139B12.3	0	-0.692485	0.992063	0.00288939	3.19286	0.45876	0	2.48663	1	0.0011411	1.61875	0.825778	0	1.38538	1	0	1.50107	1	0	0.948461	1	0	1.76998	1
ENSG00000154370	TRIM11	0.0402979	-0.419466	0.833633	0.0404514	-0.322029	1	0.0956735	1.03974	0.346337	0.0741718	0.724546	0.31253	0.0559943	0.21546	1	0.0477152	-0.0224873	1	0.0213088	-1.23984	0.219405	0.068667	0.534759	0.876593
ENSG00000231563	RP11-245P10.4	0	0.307515	1	0	1.60789	1	0	3.48663	1	0.0011411	3.20371	0.508826	0	2.38538	1	0	2.50107	1	0	1.94846	1	0	2.76998	1
ENSG00000162931	TRIM17	0	-2.01441	0.397953	0.00866816	3.41525	0.0229249	0	1.1647	1	0.00228221	0.788677	1	0.00233309	1.21546	1	0	0.179147	1	0	-0.373467	0.953043	0	0.448047	1
ENSG00000181218	HIST3H2A	0.0466608	-0.907166	0.124265	0.115576	0.733424	0.46672	0.0478367	-0.573579	1	0.147202	1.27189	0.00595286	0.0933238	0.346332	1	0.00753397	-3.04582	0.0277291	0.0284117	-1.45993	0.0635382	0.0955367	0.383917	0.964521
ENSG00000196890	HIST3H2BB	0.00282792	-1.071	0.56663	0.00433408	-0.146995	1	0.00956735	1.26423	0.716382	0.00912883	0.914207	0.532995	0.00933238	1.00687	1	0	-1.40582	1	0.00355146	-0.273931	1	0.0179131	1.99237	0.223716
ENSG00000168159	RNF187	0.0113117	-0.412377	0.992063	0.0130022	-0.0474589	1	0.028702	1.24959	0.458291	0.021681	0.797722	0.511479	0.00466619	-1.15894	1	0.0175793	0.478707	1	0.00710293	-0.817073	0.838282	0.0238842	0.9399	0.781435
ENSG00000116574	RHOU	0	0.307515	1	0	1.60789	1	0	3.48663	1	0.0011411	3.20371	0.508826	0	2.38538	1	0	2.50107	1	0	1.94846	1	0	2.76998	1
ENSG00000177788	RP5-1061H20.4	0.000706981	1.30752	0.94959	0.00144469	2.60789	0.899861	0	2.90166	1	0	0.618752	1	0	1.80042	1	0	1.91611	1	0	1.3635	1	0	2.18501	1
ENSG00000168118	RAB4A	0.0954425	0.190407	0.978061	0.0910157	0.0882567	1	0.0334857	-1.23789	0.681152	0.0912883	0.0923529	1	0.0723259	-0.25486	1	0.110498	0.400471	1	0.0230845	-1.94809	0.0126884	0.167189	1.05597	0.248503
ENSG00000237481	RP4-803J11.2	0	0.307515	1	0	1.60789	1	0	3.48663	1	0.0011411	3.20371	0.508826	0	2.38538	1	0	2.50107	1	0	1.94846	1	0	2.76998	1
ENSG00000154429	CCSAP	0.00494887	-0.940412	0.728012	0.0130022	0.759896	0.979304	0.028702	2.00858	0.251412	0.0102699	0.355717	0.939394	0.0116655	0.648419	1	0.0125566	0.764109	1	0.00177573	-1.51097	0.422132	0.00597104	-0.0713271	1
ENSG00000069248	NUP133	0.0855447	-0.154065	1	0.0881263	-0.0672674	1	0.248751	1.55277	0.0984791	0.076454	-0.316153	0.915773	0.0909907	-4.62896e-05	1	0.163236	0.930759	0.583512	0.0284117	-1.74871	0.0272604	0.104493	0.218801	1
ENSG00000223635	RP4-613A2.1	0.000706981	-0.0144127	1	0.00144469	1.28596	1	0.00478367	3.1647	0.469892	0	-0.381248	1	0.00233309	2.06346	1	0	0.916112	1	0.00177573	1.62653	0.67551	0	1.18501	1
ENSG00000135776	ABCB10	0.00494887	-0.084802	1	0.00288939	-0.507584	1	0.00956735	1.37115	0.674667	0.0102699	1.27771	0.354034	0.00933238	1.12235	1	0.00251132	-0.253813	1	0.00177573	-0.806426	0.933651	0.00298552	0.0150877	1
ENSG00000135801	TAF5L	0.0127257	-0.57384	0.798886	0.0274492	0.821297	0.69518	0.0574041	1.93914	0.154945	0.0193988	0.223892	0.98551	0.0116655	-0.404692	1	0.0150679	-0.0491225	1	0.00710293	-1.12193	0.475209	0.0179131	0.219778	1
ENSG00000135763	URB2	0.0325211	0.292249	0.94959	0.0245598	-0.176378	1	0.0765388	1.6083	0.177372	0.0239632	-0.243745	1	0.0209979	-0.337081	1	0.0401812	0.622753	1	0.00532719	-2.16006	0.049049	0.0358263	0.459188	1
ENSG00000143641	GALNT2	0.0636283	-0.67253	0.366012	0.0866816	-0.0649961	1	0.18178	1.08903	0.261317	0.122098	0.540749	0.435873	0.0303302	-1.57544	0.473799	0.143146	0.744346	0.879245	0.117198	0.43335	0.504843	0.0507539	-0.814987	0.946771
ENSG00000135775	COG2	0.0650423	0.246761	0.942913	0.0563431	-0.0185462	1	0.105241	0.965794	0.355417	0.0513497	-0.185613	1	0.0513281	-0.135447	1	0.0652944	0.233594	1	0.0337389	-0.790307	0.446173	0.0597104	0.10701	1
ENSG00000119280	C1orf198	0.0162606	0.248622	1	0.0115576	-0.24455	1	0.00478367	-0.683299	1	0.021681	0.770755	0.508826	0.0233309	0.867536	1	0.00753397	-0.628208	1	0.00710293	-0.838135	0.593384	0.0119421	-0.0166212	1
ENSG00000143643	TTC13	0.0501957	-0.310462	0.946124	0.0577878	-0.011835	1	0.172212	1.69608	0.0862688	0.0479264	-0.335806	0.93291	0.0956569	0.806159	0.79268	0.0602718	0.0788416	1	0.0213088	-1.48038	0.0956847	0.0746381	0.409719	0.970084
ENSG00000173409	ARV1	0.0254513	-0.425546	0.826796	0.0231151	-0.464516	1	0.014351	-0.798776	0.989495	0.0513497	0.894386	0.164963	0.0466619	0.658761	1	0.0226019	-0.405816	1	0.00887866	-1.73336	0.0683446	0.0716525	1.33702	0.159258
ENSG00000182118	FAM89A	0	-1.69248	0.825776	0.00144469	0.800538	1	0.00956735	3.48663	0.291217	0.00342331	1.88179	0.501303	0	0.385385	1	0.00251132	1.69372	1	0	-0.0515387	1	0	0.769975	1
ENSG00000143633	C1orf131	0.076354	-0.303679	0.926376	0.0953498	0.123235	1	0.0861061	0.0100396	1	0.138074	0.812523	0.149582	0.0769921	-0.199578	1	0.110498	0.359933	1	0.0213088	-2.09593	0.00987469	0.11345	0.400741	0.942112
ENSG00000116906	GNPAT	0.110289	0.0209356	1	0.0736794	-0.622405	0.899861	0.167429	0.679271	0.496819	0.162037	0.73059	0.195094	0.0909907	-0.258471	1	0.125566	0.239809	1	0.0230845	-2.2831	0.00369585	0.155247	0.570118	0.736931
ENSG00000116903	EXOC8	0.0452468	-0.404826	0.833633	0.0910157	0.866426	0.371912	0.14351	1.49246	0.152294	0.0593374	0.117853	1	0.0629936	0.226955	1	0.0426925	-0.351368	1	0.0142059	-1.95308	0.0329698	0.0447828	-0.263448	1
ENSG00000010072	SPRTN	0.0699911	-0.388478	0.798643	0.115576	0.525678	0.754911	0.191347	1.26298	0.203098	0.109546	0.45048	0.546923	0.09799	0.238002	1	0.0728284	-0.214087	1	0.0142059	-2.57858	0.00241543	0.0835946	0.00224734	1
ENSG00000135766	EGLN1	0.0155536	0.216368	1	0.0158916	0.285965	1	0.00478367	-0.642657	1	0.0171166	0.396359	0.843164	0.0209979	0.753117	1	0.0100453	-0.243086	1	0.00887866	-0.51097	0.862473	0.00895657	-0.317488	1
ENSG00000233461	RP11-295G20.2	0.0197955	0.258606	0.999399	0.0158916	-0.0739311	1	0	-1.97281	0.511553	0.0319509	1.1548	0.0960534	0.0139986	-0.164812	1	0.00753397	-0.908316	1	0.00532719	-1.46093	0.17928	0.0238842	0.617972	0.985433
ENSG00000270106	TSNAX-DISC1	0.000706981	1.30752	0.94959	0	1.02293	1	0	2.90166	1	0	0.618752	1	0	1.80042	1	0	1.91611	1	0.00177573	2.94846	0.425556	0	2.18501	1
ENSG00000116918	TSNAX	0.0155536	0.545675	0.77312	0.00577878	-0.903069	0.886654	0.014351	0.628645	0.976452	0.0159755	0.556016	0.723185	0.0163317	0.630497	1	0.00753397	-0.356906	1	0.00177573	-1.95843	0.127289	0.0179131	0.79597	0.969267
ENSG00000229228	LINC00582	0	-1.27745	0.829528	0	0.0229304	1	0	1.90166	1	0	-0.381248	0.965453	0	0.800422	1	0	0.916112	1	0.00887866	5.53342	0.000679915	0	1.18501	1
ENSG00000162946	DISC1	0.000706981	-1.59938	0.576371	0.00288939	0.385501	1	0.0191347	3.22359	0.145832	0.00342331	0.503274	1	0.00699928	1.68495	0.983671	0.00251132	0.594184	1	0.00177573	0.0415707	1	0	-0.230025	1
ENSG00000116991	SIPA1L2	0.000706981	-0.49984	1	0	-0.392107	1	0.00956735	3.48663	0.276709	0.00342331	1.88179	0.483362	0.00233309	1.57803	1	0	0.501075	1	0	-0.0515387	1	0	0.769975	1
ENSG00000212916	MAP10	0.00424189	-0.743111	0.76563	0.00577878	-0.0243753	1	0.00478367	0.399163	1	0.0136932	1.38059	0.15861	0.00233309	-0.702078	1	0.0100453	0.868806	1	0	-2.18082	0.144546	0.0179131	1.71935	0.338338
ENSG00000135778	NTPCR	0.0402979	-0.174354	1	0.037562	-0.229677	1	0.028702	-0.440729	1	0.0684662	0.821568	0.186459	0.0303302	-0.493761	1	0.0401812	-0.0767984	1	0.0213088	-1.04459	0.25817	0.0835946	1.05053	0.357525
ENSG00000135749	PCNXL2	0.0148466	-1.22174	0.109265	0.052009	1.00999	0.364337	0.119592	2.24455	0.0392106	0.0399386	0.55346	0.595735	0.0466619	0.777702	0.983671	0.0100453	-1.34692	1	0.00532719	-2.23145	0.0379569	0.00895657	-1.40993	0.733025
ENSG00000143674	RP5-862P8.2	0.00424189	1.30752	0.604355	0.00288939	0.733424	1	0.00956735	2.61216	0.376569	0.0011411	-0.381248	1	0	-0.315055	1	0	-0.199365	1	0	-0.751978	0.998909	0.00298552	1.18501	1
ENSG00000135750	KCNK1	0	-1.86241	0.573697	0.00144469	0.607893	1	0.00478367	2.48663	0.634446	0.00570552	2.78868	0.0833177	0.00233309	1.38538	1	0	0.33115	1	0	-0.221464	1	0	0.60005	1
ENSG00000183780	SLC35F3	0.00141396	2.89248	0.408726	0	1.02293	1	0	2.90166	1	0	0.618752	1	0	1.80042	1	0	1.91611	1	0	1.3635	1	0	2.18501	1
ENSG00000273367	RP5-827C21.6	0.000706981	0.722553	1	0.00144469	2.02293	1	0	2.48663	1	0	0.203714	1	0	1.38538	1	0	1.50107	1	0	0.948461	1	0.00298552	3.18501	0.700111
ENSG00000231663	RP5-827C21.4	0.0113117	-1.39944	0.0533272	0.0462302	1.08243	0.290669	0.0574041	1.34158	0.282223	0.0262454	0.0882368	1	0.0583274	1.4134	0.238123	0.0251132	0.0901415	1	0.0106544	-1.16305	0.303575	0.00597104	-1.61085	0.625947
ENSG00000168275	COA6	0.111703	-0.154389	1	0.111241	-0.126296	1	0.0430531	-1.38866	0.576886	0.201975	0.968641	0.0449513	0.135319	0.196565	1	0.0602718	-1.01494	1	0.0479448	-1.39647	0.0611478	0.194059	0.761801	0.504216
ENSG00000059588	TARBP1	0.0197955	0.358141	0.94959	0.0144469	-0.142129	1	0.0717551	2.3781	0.0573194	0.00912883	-0.874289	0.593176	0.025664	0.780523	1	0.0200906	0.423072	1	0	-3.44386	0.0212402	0.00895657	-0.569875	1
ENSG00000168264	IRF2BP2	0.122308	-0.28846	0.940055	0.221038	0.781922	0.340261	0.267886	0.990841	0.29897	0.136932	-0.0548423	1	0.212312	0.661019	0.884808	0.118032	-0.262691	1	0.0585991	-1.34345	0.0787257	0.0746381	-0.92619	0.860123
ENSG00000228830	RP4-781K5.2	0.00353491	1.57055	0.520875	0.00433408	1.80054	0.721637	0	1.1647	1	0	-1.11821	0.842863	0.00233309	1.21546	1	0	0.179147	1	0	-0.373467	1	0	0.448047	1
ENSG00000227630	LINC01132	0.000706981	0.307515	1	0.00144469	1.60789	1	0.00478367	3.48663	0.430664	0.0011411	1.20371	0.872154	0	1.06346	1	0	1.17915	1	0	0.626533	1	0	1.44805	1
ENSG00000237520	RP11-443B7.2	0.00212094	2.30752	0.397953	0	0.285965	1	0	2.1647	1	0.0011411	1.20371	0.915773	0	1.06346	1	0	1.17915	1	0	0.626533	1	0	1.44805	1
ENSG00000238005	RP11-443B7.1	0.000706981	0.722553	1	0	0.607893	1	0	2.48663	1	0.00228221	2.78868	0.342461	0	1.38538	1	0	1.50107	1	0	0.948461	1	0	1.76998	1
ENSG00000258082	RP11-443B7.3	0	-0.277447	1	0.00288939	4.19286	0.245656	0	2.90166	1	0	0.618752	1	0	1.80042	1	0	1.91611	1	0	1.3635	1	0	2.18501	1
ENSG00000273416	RP4-597N16.4	0	-0.277447	1	0.00144469	2.60789	0.899861	0	2.90166	1	0.0011411	2.20371	0.701407	0	1.80042	1	0	1.91611	1	0	1.3635	1	0	2.18501	1
ENSG00000173726	TOMM20	0.767075	0.273383	0.83927	0.761354	0.21038	1	0.464016	-0.54792	1	0.653853	-0.0492316	1	0.867911	0.408289	1	0.68308	0.0254006	1	0.213088	-1.77156	0.00898717	0.782207	0.23572	1
ENSG00000188739	RBM34	0.0912006	0.044481	1	0.0939051	0.0976982	1	0.277453	1.78807	0.0514682	0.0741718	-0.306481	0.937582	0.114322	0.414531	1	0.102964	0.249536	1	0.00887866	-3.23476	0.000345518	0.0835946	-0.0620418	1
ENSG00000054267	ARID4B	0.577604	-0.464127	0.623564	0.869706	0.289318	1	1.57861	1.17783	0.178566	1.0384	0.636278	0.265248	0.760589	0.0572932	1	0.64541	-0.198935	1	0.0852351	-3.2353	8.26505e-06	0.952382	0.407593	0.852155
ENSG00000152904	GGPS1	0.0706981	0.0588363	1	0.0751241	0.165888	1	0.0621878	-0.059166	1	0.0855828	0.401793	0.646121	0.0909907	0.473693	1	0.0728284	0.127194	1	0.00887866	-2.85459	0.00136546	0.0776236	0.230242	1
ENSG00000116957	TBCE	0.0141396	-1.00061	0.203547	0.033228	0.534644	0.912749	0.014351	-0.432237	1	0.0410797	0.953736	0.171416	0.0419957	0.905392	0.858533	0.0226019	-0.0224873	1	0.00710293	-1.6365	0.103283	0.0298552	0.396517	1
ENSG00000162885	B3GALNT2	0.0148466	-0.590605	0.77312	0.0303386	0.709773	0.740195	0.0621878	1.80213	0.144389	0.0148344	-0.480784	0.854221	0.0209979	0.152724	1	0.0301359	0.69372	1	0.0159816	-0.284199	1	0.0119421	-0.537453	1
ENSG00000168243	GNG4	0	-6.05881	4.95252e-11	0.018781	-0.83268	0.888153	0.0239184	-0.25034	1	0.15519	4.44377	9.87674e-21	0.0233309	-0.431308	1	0	-3.86525	0.0828282	0	-4.41786	0.00117892	0	-3.59635	0.104228
ENSG00000143669	LYST	0.155536	-1.0556	0.0281829	0.303386	0.165342	1	0.617094	1.2469	0.166067	0.535178	1.28582	0.00204562	0.237976	-0.221586	1	0.356608	0.414205	1	0.0426176	-2.78814	0.000237619	0.179131	-0.64025	1
ENSG00000229463	LYST-AS1	0	0.307515	1	0	1.60789	1	0.00478367	5.48663	0.237557	0	1.20371	1	0	2.38538	1	0	2.50107	1	0	1.94846	1	0	2.76998	1
ENSG00000229291	RP4-580N22.2	0.000706981	0.722553	1	0	0.607893	1	0	2.48663	1	0	0.203714	1	0	1.38538	1	0.00251132	2.91611	1	0	0.948461	1	0.00298552	3.18501	0.700111
ENSG00000116962	NID1	0.00282792	1.62944	0.50681	0.00144469	0.800538	1	0.00478367	2.67927	0.604087	0.0011411	0.396359	1	0	0.385385	1	0	0.501075	1	0	-0.0515387	1	0	0.769975	1
ENSG00000077585	GPR137B	0.0509026	0.15749	1	0.0390067	-0.278239	1	0.028702	-0.538909	1	0.0707485	0.754729	0.244791	0.0163317	-1.44116	0.709897	0.00502265	-2.77194	0.0954741	0.0230845	-1.03209	0.264372	0.131363	1.69197	0.0196226
ENSG00000086619	ERO1B	0.120894	-0.223322	0.994401	0.164695	0.339641	0.980917	0.430531	1.81949	0.0408443	0.0833006	-0.803578	0.342461	0.100323	-0.442896	1	0.175793	0.42682	1	0.0941138	-0.561094	0.66437	0.158233	0.26042	1
ENSG00000186197	EDARADD	0.00777679	-0.990165	0.585609	0.037562	1.90335	0.0503154	0.0430531	1.87782	0.237557	0.0193988	0.645719	0.695848	0.00466619	-1.11712	1	0.00251132	-1.60745	1	0	-3.18082	0.0738743	0.00895657	-0.296114	1
ENSG00000116977	LGALS8	0.0678702	-0.627847	0.416346	0.105463	0.195294	1	0.210482	1.25397	0.196522	0.150626	0.870979	0.100721	0.123654	0.446785	1	0.100453	0.120534	1	0.00887866	-3.31833	0.000180704	0.068667	-0.439478	1
ENSG00000223776	LGALS8-AS1	0.00282792	0.044481	1	0.00866816	2.09332	0.279769	0.00478367	1.57974	0.835431	0.00228221	-0.0186784	1	0	-0.614615	1	0	-0.498925	1	0	-1.05154	0.748584	0.00597104	1.54758	0.839099
ENSG00000273058	RP11-385F5.5	0.000706981	-0.277447	1	0.00288939	1.87093	0.838551	0	1.67927	1	0.00228221	1.46675	0.676888	0	0.57803	1	0	0.69372	1	0	0.141106	1	0.00298552	2.18501	0.919122
ENSG00000119285	HEATR1	0.0777679	-0.281773	0.94959	0.0765688	-0.248244	1	0.239184	1.537	0.105088	0.0958527	0.121252	1	0.09799	0.160598	1	0.125566	0.551448	1	0.0284117	-1.70554	0.0323338	0.11345	0.390041	0.945868
ENSG00000077522	ACTN2	0.000706981	-1.01441	0.816496	0	-0.851539	1	0	1.02719	1	0.00456442	1.71829	0.361797	0.00466619	1.80042	1	0	0.041643	1	0	-0.51097	0.956619	0.00895657	2.76998	0.271666
ENSG00000116984	MTR	0.0798889	-0.121689	1	0.0924604	0.154527	1	0.224833	1.52856	0.110173	0.0844417	-0.00209553	1	0.116655	0.526429	1	0.125566	0.642119	1	0.0106544	-2.93767	0.000933183	0.0447828	-0.891803	0.919122
ENSG00000198626	RYR2	0	-0.692485	1	0.00144469	2.02293	0.995027	0.00478367	3.90166	0.38572	0.0011411	1.61875	0.807037	0	1.38538	1	0	1.50107	1	0	0.948461	1	0	1.76998	1
ENSG00000237250	RP11-193H5.1	0	0.307515	1	0	1.60789	1	0	3.48663	1	0	1.20371	1	0	2.38538	1	0	2.50107	1	0	1.94846	1	0.00298552	4.76998	0.4132
ENSG00000270188	MTRNR2L11	0.000706981	1.30752	0.94959	0.00144469	2.60789	0.899861	0	2.90166	1	0	0.618752	1	0	1.80042	1	0	1.91611	1	0	1.3635	1	0	2.18501	1
ENSG00000133019	CHRM3	0	-0.277447	1	0	1.02293	1	0	2.90166	1	0.00228221	3.78868	0.179702	0	1.80042	1	0	1.91611	1	0	1.3635	1	0	2.18501	1
ENSG00000233355	CHRM3-AS2	0.00141396	-5.40214	1.40558e-15	0.102573	0.84118	0.357002	0.0908898	0.594235	0.6431	0.151767	1.7541	5.65772e-05	0.188981	1.86642	0.00266953	0.00251132	-3.79813	0.0125131	0.00355146	-3.7612	0.000194993	0.0179131	-1.69879	0.409628
ENSG00000180875	GREM2	0	-2.94041	0.139954	0.00433408	0.607893	1	0.014351	2.48663	0.319432	0.00456442	0.618752	0.969235	0.0186648	3.09588	0.0874483	0	-0.746853	1	0	-1.29947	0.833647	0	-0.477952	1
ENSG00000182901	RGS7	0.000706981	2.30752	0.77312	0	1.60789	1	0	3.48663	1	0	1.20371	1	0	2.38538	1	0	2.50107	1	0	1.94846	1	0	2.76998	1
ENSG00000225554	RP11-527D7.1	0.00353491	3.89248	0.0280104	0	0.0229304	1	0	1.90166	1	0	-0.381248	0.965453	0	0.800422	1	0	0.916112	1	0	0.363499	1	0	1.18501	1
ENSG00000091483	FH	0.0678702	-0.201096	1	0.0679006	-0.15144	1	0.0765388	0.0983554	1	0.0855828	0.237322	0.863931	0.0583274	-0.352967	1	0.0627831	-0.237278	1	0.0799079	0.118876	1	0.125392	0.829918	0.499716
ENSG00000117009	KMO	0.0876657	0.880982	0.0893995	0.00288939	-3.98705	4.48454e-05	0.114808	1.06439	0.321844	0.00798773	-2.9511	6.9089e-05	0.00233309	-3.79949	0.0104116	0.200906	2.113	0.000883445	0.00887866	-2.63148	0.00451879	0.143305	1.45395	0.072186
ENSG00000054277	OPN3	0.0169675	1.70344	0.0472409	0.00288939	-1.1647	0.940375	0.0191347	1.52315	0.445582	0.00228221	-1.56888	0.412263	0	-2.04088	1	0.0175793	1.33115	0.872684	0.00355146	-0.824128	0.741803	0.00298552	-0.622342	1
ENSG00000203668	CHML	0.0190885	0.442445	0.889387	0.0173363	0.263939	1	0.0765388	2.61989	0.0397446	0.00570552	-1.40115	0.324205	0.00933238	-0.502141	1	0.0150679	0.138505	1	0.00710293	-0.939064	0.656209	0.00895657	-0.458844	1
ENSG00000162843	WDR64	0	-0.692485	1	0	0.607893	1	0.00478367	3.90166	0.373074	0	0.203714	1	0.00466619	3.97035	0.594468	0	1.50107	1	0	0.948461	1	0	1.76998	1
ENSG00000174371	EXO1	0.00141396	-2.31698	0.0460748	0.00577878	-0.199462	1	0.014351	1.3167	0.577139	0.0159755	1.46675	0.134122	0.00233309	-0.862543	1	0	-1.78433	1	0.00355146	-0.67603	0.837552	0.0358263	2.71553	0.0123228
ENSG00000180287	PLD5	0	0.307515	1	0	1.60789	1	0	3.48663	1	0	1.20371	1	0	2.38538	1	0.00251132	4.50107	0.78057	0	1.94846	1	0	2.76998	1
ENSG00000231512	LINC01347	0	-0.277447	1	0.00144469	2.60789	0.899861	0	2.90166	1	0.0011411	2.20371	0.701407	0	1.80042	1	0	1.91611	1	0	1.3635	1	0	2.18501	1
ENSG00000143702	CEP170	0.233304	1.31626	0.00047003	0.0346727	-2.05886	0.00951835	0.258318	1.02719	0.280357	0.0490675	-1.60364	0.0119536	0.0559943	-1.28137	0.760417	0.256155	1.06604	0.335524	0.0319632	-2.12779	0.00633717	0.188088	0.550807	0.749223
ENSG00000227230	RP11-261C10.5	0.000706981	0.722553	1	0	0.607893	1	0	2.48663	1	0	0.203714	1	0	1.38538	1	0	1.50107	1	0	0.948461	1	0.00597104	4.35494	0.16007
ENSG00000054282	SDCCAG8	0.135033	0.372842	0.730577	0.0606771	-0.97707	0.477777	0.162645	0.582486	0.59048	0.101558	-0.177877	1	0.109655	-0.0268322	1	0.153191	0.498169	1	0.0585991	-1.00025	0.218562	0.179131	0.740711	0.532933
ENSG00000117020	AKT3	0.0212094	-0.680803	0.592772	0.0534537	0.997839	0.341239	0.110024	2.04922	0.0595686	0.0410797	0.542803	0.570768	0.0303302	0.0634567	1	0.0226019	-0.346922	1	0.00355146	-2.70498	0.0158675	0.00597104	-1.88347	0.509506
ENSG00000179456	ZBTB18	0.0247443	1.01801	0.210918	0.0101129	-0.562032	1	0.0669714	2.37115	0.0595686	0.00228221	-2.47811	0.0360759	0.0209979	0.57803	1	0.0175793	0.33115	1	0	-3.35532	0.020326	0.0119421	-0.136915	1
ENSG00000035687	ADSS	0.203611	-0.752376	0.194623	0.433408	0.621134	0.548379	0.545339	0.902709	0.31989	0.492957	0.910728	0.0531165	0.314968	0.0655798	1	0.276246	-0.138095	1	0.0603749	-2.43302	0.000945678	0.235856	-0.373663	1
ENSG00000179397	C1orf101	0.000706981	0.722553	1	0	0.607893	1	0	2.48663	1	0	0.203714	1	0	1.38538	1	0.00251132	2.91611	1	0	0.948461	1	0.00298552	3.18501	0.69334
ENSG00000121644	DESI2	0.0784749	-0.268834	0.94959	0.0939051	0.0824315	1	0.114808	0.412806	0.738869	0.120957	0.54004	0.432673	0.0653266	-0.460538	1	0.0778511	-0.192412	1	0.0372904	-1.32003	0.0925046	0.17316	1.05643	0.241912
ENSG00000203667	COX20	0.22482	-0.0332835	1	0.284605	0.377715	0.900017	0.110024	-1.03563	0.783229	0.35146	0.79922	0.105662	0.191314	-0.267482	1	0.218485	-0.0604737	1	0.0514962	-2.244	0.00200103	0.241827	0.09824	1
ENSG00000188206	HNRNPU-AS1	0.0197955	-0.310237	0.992063	0.0231151	0.0371443	1	0.0956735	2.27903	0.0493569	0.021681	-0.0890677	1	0.0209979	-0.0475747	1	0.0276246	0.358117	1	0.00887866	-1.27393	0.324447	0.0238842	0.171716	1
ENSG00000153187	HNRNPU	0.774851	-0.169149	1	0.889931	0.0903416	1	1.1433	0.460564	0.617936	1.18789	0.627083	0.275426	0.863245	0.0368713	1	0.695637	-0.298848	1	0.207761	-2.14618	0.00194956	1.17032	0.512995	0.715666
ENSG00000273175	RP11-11N7.4	0.00212094	-0.49984	1	0.00866816	1.95582	0.379981	0.0191347	3.10811	0.158375	0	-1.88375	0.499075	0.00699928	1.57803	1	0	-0.586388	1	0	-1.139	0.787303	0	-0.317488	1
ENSG00000272195	RP11-156E8.1	0.0134326	0.271891	1	0.00866816	-0.33964	1	0.0334857	1.75871	0.237557	0.00912883	-0.326801	1	0.0233309	1.20096	0.775508	0.00753397	-0.331815	1	0.0106544	0.000928708	1	0	-2.13692	0.464778
ENSG00000203666	EFCAB2	0.0296932	-0.579103	0.714704	0.0548984	0.544567	0.895318	0.133943	1.90998	0.0770744	0.0365153	-0.152771	1	0.0653266	0.808738	0.945803	0.0326472	-0.246159	1	0.00887866	-2.08129	0.041037	0.0417973	0.129971	1
ENSG00000162849	KIF26B	0.000706981	1.30752	0.94959	0	1.02293	1	0	2.90166	1	0.0011411	2.20371	0.701407	0	1.80042	1	0	1.91611	1	0	1.3635	1	0	2.18501	1
ENSG00000185420	SMYD3	0.0424189	-0.761747	0.339157	0.07079	0.191053	1	0.119592	1.00219	0.340124	0.0844417	0.513669	0.508826	0.0723259	0.230567	1	0.0502265	-0.316061	1	0.0443933	-0.535974	0.745304	0.0925512	0.615157	0.734655
ENSG00000162851	TFB2M	0.0834238	0.28347	0.869462	0.0722347	0.00419388	1	0.105241	0.609308	0.583239	0.0707485	-0.0381746	1	0.0559943	-0.363076	1	0.0678058	-0.0709488	1	0.0284117	-1.39034	0.0794719	0.119421	0.805599	0.506982
ENSG00000162852	CNST	0.168969	-0.359241	0.812436	0.218149	0.124501	1	0.607526	1.71514	0.0480526	0.211104	0.0704475	1	0.249641	0.336141	1	0.263689	0.42164	1	0.026636	-2.99698	0.000133405	0.211972	0.0788133	1
ENSG00000260698	RP11-439E19.9	0.000706981	1.30752	0.94959	0	1.02293	1	0.00478367	4.48663	0.32129	0	0.618752	1	0	1.80042	1	0	1.91611	1	0	1.3635	1	0	2.18501	1
ENSG00000143653	SCCPDH	0.0516096	-0.176518	1	0.0390067	-0.567746	0.97533	0.0526204	0.000126085	1	0.118675	1.45853	0.00137289	0.0326633	-0.763007	1	0.0251132	-1.11631	1	0.0284117	-1.00847	0.253673	0.0716525	0.413831	0.969042
ENSG00000153207	AHCTF1	0.0728191	0.220053	0.95729	0.0621218	-0.0671018	1	0.167429	1.48163	0.158207	0.0581963	-0.188603	1	0.0513281	-0.329458	1	0.0602718	-0.0838879	1	0.0284117	-1.23086	0.184506	0.0865801	0.472295	0.898852
ENSG00000197472	ZNF695	0	-2.01441	0.397953	0	-0.714035	1	0	1.1647	1	0.00228221	0.788677	1	0	0.0634567	1	0	0.179147	1	0	-0.373467	0.953043	0.0208987	5.18501	8.8242e-05
ENSG00000135747	ZNF670-ZNF695	0.000706981	-0.0144127	1	0	0.0229304	1	0.00478367	3.1647	0.49818	0.0011411	0.881786	0.965453	0.00233309	2.06346	1	0	0.916112	1	0.00177573	1.62653	0.718225	0	1.18501	1
ENSG00000277462	ZNF670	0.00636283	0.822089	0.77312	0	-1.91567	0.593115	0.00478367	1.02719	0.99241	0.00228221	-0.603641	0.832866	0.00233309	-0.0740469	1	0.0175793	2.50107	0.116043	0	-1.5751	0.41213	0.00597104	0.96262	1
ENSG00000188295	ZNF669	0.0685772	0.772478	0.179833	0.0447855	-0.0925468	1	0.0430531	-0.036936	1	0.033092	-0.603641	0.591411	0.0419957	-0.15459	1	0.0828737	0.902037	0.78057	0.00532719	-2.93418	0.00228741	0.0537394	0.23	1
ENSG00000221953	C1orf229	0.000706981	2.30752	0.77312	0	1.60789	1	0	3.48663	1	0	1.20371	1	0	2.38538	1	0	2.50107	1	0	1.94846	1	0	2.76998	1
ENSG00000196418	ZNF124	0.0353491	0.394978	0.801467	0.0260045	-0.14418	1	0.0526204	0.994773	0.439109	0.0285276	-0.0147095	1	0.0209979	-0.390719	1	0.0452038	0.749002	1	0.00710293	-1.87936	0.053236	0.0298552	0.141944	1
ENSG00000259865	RP11-488L18.10	0.00848377	0.00795511	1	0.00866816	0.16732	1	0.0574041	3.18707	0.0259711	0.00570552	-0.496726	0.992638	0	-2.07405	1	0.0150679	1.0605	1	0	-2.51097	0.159328	0.00597104	-0.0373797	1
ENSG00000232347	RP11-488L18.8	0.0205025	-0.340183	0.97092	0.0303386	0.394899	1	0.0765388	1.83262	0.123388	0.0342331	0.618752	0.524562	0.0139986	-0.677625	1	0.0301359	0.407098	1	0.00710293	-1.62443	0.154845	0.0119421	-0.802914	1
ENSG00000162714	ZNF496	0.0190885	0.00634586	1	0.0202257	0.157232	1	0.028702	0.802128	0.670688	0.0251043	0.517823	0.652253	0.0163317	-0.0903487	1	0.0200906	0.211568	1	0.00710293	-1.25317	0.26035	0.0208987	0.294242	1
ENSG00000162711	NLRP3	0.0339351	0.834762	0.264417	0.0635665	1.92982	0.00171705	0.0430531	1.06709	0.477898	0.00456442	-2.28171	0.0172997	0.0139986	-0.58862	1	0.00251132	-2.34442	0.490153	0.00177573	-2.89703	0.016667	0.00597104	-1.47795	0.702325
ENSG00000169224	GCSAML	0	-0.277447	1	0	1.02293	1	0	2.90166	1	0	0.618752	1	0.00233309	3.38538	0.983671	0	1.91611	1	0	1.3635	1	0.00298552	3.76998	0.574397
ENSG00000162722	TRIM58	0.000706981	1.30752	0.94959	0	1.02293	1	0	2.90166	1	0.0011411	2.20371	0.701407	0	1.80042	1	0	1.91611	1	0	1.3635	1	0	2.18501	1
ENSG00000196071	OR2L13	0.000706981	-1.15192	0.896114	0	-0.97707	1	0.0239184	4.26423	0.0511946	0	-1.38125	0.701407	0	-0.199578	1	0.0125566	3.27868	0.185193	0	-0.636501	1	0	0.185013	1
ENSG00000196936	OR2L8	0	-0.277447	1	0	1.02293	1	0.00478367	4.48663	0.318355	0	0.618752	1	0.00233309	3.38538	0.983671	0	1.91611	1	0	1.3635	1	0	2.18501	1
ENSG00000196944	OR2T4	0	0.307515	1	0	1.60789	1	0.00478367	5.48663	0.237557	0	1.20371	1	0	2.38538	1	0	2.50107	1	0	1.94846	1	0	2.76998	1
ENSG00000196240	OR2T2	0.000706981	2.30752	0.77312	0	1.60789	1	0	3.48663	1	0	1.20371	1	0	2.38538	1	0	2.50107	1	0	1.94846	1	0	2.76998	1
ENSG00000229255	RP11-407H12.8	0.00282792	0.307515	1	0	-1.19946	0.900017	0	0.679271	1	0.0011411	-0.496726	1	0	-0.42197	1	0.00753397	2.04164	0.830558	0	-0.858894	0.697832	0.0149276	3.18501	0.0452343
ENSG00000224521	RP11-438F14.3	0.00424189	2.52991	0.0970139	0	-0.562032	1	0	1.3167	1	0	-0.966211	0.771345	0	0.21546	1	0.00502265	2.27868	0.989405	0	-0.221464	1	0	0.60005	1
ENSG00000183310	OR2T34	0	0.307515	1	0	1.60789	1	0	3.48663	1	0	1.20371	1	0	2.38538	1	0	2.50107	1	0	1.94846	1	0.00298552	4.76998	0.4132
ENSG00000184022	OR2T10	0	0.307515	1	0	1.60789	1	0	3.48663	1	0	1.20371	1	0	2.38538	1	0	2.50107	1	0	1.94846	1	0.00298552	4.76998	0.4132
ENSG00000229703	XX-CR54.1	0	0.307515	1	0	1.60789	1	0	3.48663	1	0	1.20371	1	0	2.38538	1	0.00251132	4.50107	0.78057	0	1.94846	1	0	2.76998	1
ENSG00000259823	LYPD8	0.000706981	2.30752	0.77312	0	1.60789	1	0	3.48663	1	0	1.20371	1	0	2.38538	1	0	2.50107	1	0	1.94846	1	0	2.76998	1
ENSG00000175137	SH3BP5L	0.0141396	-0.0550547	1	0.0158916	0.215576	1	0.0191347	0.679271	0.856026	0.0171166	0.321071	0.923417	0.0186648	0.510916	1	0.0251132	0.960506	1	0.00355146	-1.6365	0.151693	0.00895657	-0.379772	1
ENSG00000171161	ZNF672	0.0869587	0.467296	0.588846	0.0390067	-0.897635	0.634188	0.0765388	0.212145	0.971731	0.0570552	-0.328432	0.907136	0.0466619	-0.566594	1	0.0979417	0.565615	1	0.0213088	-1.73048	0.0311409	0.170175	1.45803	0.0490575
ENSG00000171163	ZNF692	0.038884	0.172356	1	0.0346727	-0.0150374	1	0.0526204	0.687884	0.640001	0.0365153	0.0582836	1	0.0443288	0.39443	1	0.0401812	0.248687	1	0.0177573	-0.984425	0.416441	0.0298552	-0.162911	1
ENSG00000185220	PGBD2	0.0410049	0.980705	0.095079	0.018781	-0.47957	1	0.014351	-0.524601	1	0.0171166	-0.666651	0.604149	0.0209979	-0.235202	1	0.0452038	0.916112	0.908929	0.00887866	-1.45526	0.148574	0.0298552	0.298669	1
ENSG00000184731	FAM110C	0	-0.692485	1	0	0.607893	1	0.00956735	5.07159	0.152013	0.0011411	1.61875	0.802738	0	1.38538	1	0	1.50107	1	0	0.948461	1	0	1.76998	1
ENSG00000035115	SH3YL1	0.0417119	-0.363023	0.862849	0.0650112	0.451975	0.899861	0.028702	-0.636756	1	0.0456442	-0.15298	1	0.149318	1.86859	0.00342317	0.0477152	-0.0287463	1	0.0124301	-1.97635	0.0213305	0.0268697	-0.820986	0.964521
ENSG00000143727	ACP1	0.33723	-0.0144127	1	0.287494	-0.272793	1	0.210482	-0.690406	1	0.416503	0.36737	0.607689	0.328966	-0.0451267	1	0.424414	0.356836	1	0.168694	-1.08954	0.131998	0.54038	0.735705	0.476709
ENSG00000189292	FAM150B	0.00212094	0.985587	0.926376	0	-0.392107	1	0.00478367	2.67927	0.604087	0	-0.796286	0.974189	0	0.385385	1	0.00753397	3.17915	0.338519	0	-0.0515387	1	0	0.769975	1
ENSG00000151353	TMEM18	0.149173	-0.0062233	1	0.114131	-0.434314	1	0.110024	-0.410211	1	0.184859	0.382517	0.607918	0.15865	0.105892	1	0.165747	0.174846	1	0.0621506	-1.33899	0.0691694	0.277654	0.991409	0.258111
ENSG00000233296	AC092159.2	0.00282792	-0.177911	1	0.00144469	-0.47957	1	0.014351	2.57974	0.302783	0.00456442	0.718287	0.825778	0	-0.78454	1	0.00753397	1.59418	1	0	-1.22146	0.818003	0.00597104	1.35494	0.892461
ENSG00000237667	LINC01115	0	-0.692485	1	0.00433408	4.60789	0.234441	0	2.48663	1	0	0.203714	1	0	1.38538	1	0	1.50107	1	0	0.948461	1	0	1.76998	1
ENSG00000235688	AC116614.1	0	0.307515	1	0	1.60789	1	0	3.48663	1	0	1.20371	1	0.00233309	4.38538	0.775508	0	2.50107	1	0	1.94846	1	0	2.76998	1
ENSG00000172554	SNTG2	0	0.307515	1	0	1.60789	1	0	3.48663	1	0	1.20371	1	0	2.38538	1	0.00251132	4.50107	0.78057	0	1.94846	1	0	2.76998	1
ENSG00000115705	TPO	0	0.307515	1	0	1.60789	1	0	3.48663	1	0	1.20371	1	0.00233309	4.38538	0.775508	0	2.50107	1	0	1.94846	1	0	2.76998	1
ENSG00000130508	PXDN	0.00141396	-1.49984	0.795968	0.00288939	-0.199462	1	0	-0.036936	1	0.00684662	0.923606	0.63448	0	-1.13818	1	0	-1.02249	1	0.00177573	-0.51097	1	0.0328407	3.76998	0.0371764
ENSG00000234423	LINC01250	0	0.307515	1	0	1.60789	1	0	3.48663	1	0	1.20371	1	0	2.38538	1	0	2.50107	1	0	1.94846	1	0.00298552	4.76998	0.4132
ENSG00000032389	TSSC1	0.0650423	-0.170134	1	0.0621218	-0.199462	1	0.0861061	0.355175	0.837949	0.107264	0.767945	0.198876	0.0606605	-0.204024	1	0.0753397	0.128841	1	0.0230845	-1.64506	0.0456802	0.101508	0.590919	0.748902
ENSG00000171853	TRAPPC12	0.0254513	0.177119	1	0.0245598	0.133962	1	0.0765388	1.91588	0.109178	0.0251043	0.15742	1	0.0209979	-0.0475747	1	0.0226019	0.0681152	1	0.00355146	-2.31207	0.0509899	0.0149276	-0.452417	1
ENSG00000182551	ADI1	0.156243	-0.466025	0.645505	0.244153	0.353726	0.93462	0.0526204	-1.84876	0.363386	0.253325	0.43856	0.508826	0.270639	0.500862	1	0.155702	-0.363996	1	0.177573	-0.174687	1	0.232871	0.256772	1
ENSG00000235078	AC142528.1	0.00282792	-0.762874	0.962302	0.0101129	1.43797	0.635434	0.014351	2.02719	0.405633	0.00342331	-0.255718	1	0.0139986	1.94481	0.657947	0.00251132	-0.0838879	1	0	-1.69539	0.721392	0	-0.873881	1
ENSG00000242282	AC108488.4	0.00212094	0.985587	0.926376	0	-0.392107	1	0	1.48663	1	0.0011411	0.396359	1	0	0.385385	1	0.00251132	1.69372	1	0.00177573	1.14111	0.882213	0.00298552	1.96262	0.964521
ENSG00000171865	RNASEH1	0.13574	0.0576221	1	0.131467	0.00217189	1	0.124376	-0.0461989	1	0.160896	0.359108	0.651323	0.121321	-0.113107	1	0.125566	-0.0577212	1	0.0674778	-1.02588	0.19185	0.179131	0.493698	0.796607
ENSG00000234171	RNASEH1-AS1	0.0353491	0.830194	0.216199	0.018781	-0.33964	1	0.00956735	-0.823229	1	0.0193988	-0.326801	0.969738	0.0326633	0.550808	1	0.0301359	0.43333	1	0.00177573	-2.95843	0.00889701	0.0328407	0.573578	0.937276
ENSG00000171863	RPS7	12.3983	0.397021	0.626946	10.9017	0.0989749	1	2.51143	-2.08346	0.263478	9.47801	-0.141027	1	13.322	0.413927	1	11.6224	0.192139	1	3.37744	-1.72618	0.00541906	12.9811	0.362244	1
ENSG00000227007	LINC01247	0	0.307515	1	0	1.60789	1	0.00478367	5.48663	0.237557	0	1.20371	1	0	2.38538	1	0	2.50107	1	0	1.94846	1	0	2.76998	1
ENSG00000205837	LINC00487	0	-2.01441	0.753401	0	-0.714035	1	0.00478367	2.3167	0.615512	0	-1.11821	1	0	0.0634567	1	0	0.179147	1	0	-0.373467	1	0.0238842	5.9399	0.00119342
ENSG00000225964	NRIR	0	-0.277447	1	0	1.02293	1	0.00478367	4.48663	0.319432	0	0.618752	1	0.00233309	3.38538	0.983671	0	1.91611	1	0	1.3635	1	0	2.18501	1
ENSG00000134326	CMPK2	0.000706981	-1.15192	0.715647	0.00433408	1.43797	0.836017	0	0.901663	1	0.00228221	0.466748	1	0.00233309	0.925953	1	0.00251132	1.04164	1	0	-0.636501	0.96393	0.00895657	2.60005	0.325455
ENSG00000134321	RSAD2	0.00494887	-0.550466	0.94959	0.0144469	1.36688	0.553345	0.00956735	0.984126	0.785292	0.00228221	-1.29879	0.586736	0.025664	2.32649	0.125821	0	-1.66885	1	0.00177573	-1.18082	0.67503	0.00597104	0.267475	1
ENSG00000151692	RNF144A	0.00424189	-1.55756	0.155029	0.033228	2.10539	0.0132677	0.0239184	1.37115	0.439075	0.00570552	-0.911763	0.679747	0.0303302	1.73331	0.277349	0.00251132	-1.30628	1	0.00355146	-1.24794	0.496704	0.00298552	-1.03738	1
ENSG00000230515	AC092580.3	0	-2.01441	0.397953	0.00433408	1.80054	0.693333	0	1.1647	1	0.00570552	2.46675	0.105994	0.00233309	1.21546	1	0	0.179147	1	0	-0.373467	0.953043	0	0.448047	1
ENSG00000235576	AC092580.4	0.00424189	-5.94987	9.61453e-25	0.465191	1.38295	0.00565817	0.110024	-0.970071	0.893786	0.740577	2.80654	3.90702e-15	0.135319	-0.724911	1	0.00502265	-4.98408	0.00010536	0.0177573	-3.65145	1.1889e-05	0.0179131	-3.48741	0.00657277
ENSG00000236790	LINC00299	0	-3.64668	0.0374682	0.00866816	0.771392	0.995387	0.0191347	2.05367	0.357173	0.0228221	3.1366	0.00287968	0	-1.56881	1	0	-1.45312	1	0	-2.00574	0.53625	0	-1.18422	1
ENSG00000236008	AC011747.4	0	-1.49984	0.94959	0.00144469	1.02293	1	0.00956735	3.74966	0.260112	0.00342331	2.20371	0.422777	0	0.57803	1	0	0.69372	1	0	0.141106	1	0	0.96262	1
ENSG00000235092	ID2-AS1	0.000706981	0.722553	1	0.00144469	2.02293	1	0	2.48663	1	0.0011411	1.61875	0.825778	0	1.38538	1	0	1.50107	1	0	0.948461	1	0	1.76998	1
ENSG00000115738	ID2	0.0996844	-2.08383	8.63265e-07	0.918825	1.96449	2.09887e-06	0.545339	0.765111	0.401782	0.595656	1.11934	0.0117155	0.305635	-0.120968	1	0.0125566	-4.58107	0.000102527	0.0337389	-3.38425	1.54148e-05	0.185102	-0.868375	0.88676
ENSG00000134313	KIDINS220	0.0586794	-0.775901	0.267777	0.114131	0.437968	0.899861	0.248751	1.61836	0.093217	0.117534	0.511836	0.503604	0.114322	0.421911	1	0.0778511	-0.171351	1	0.0142059	-2.63316	0.00240257	0.0985222	0.192102	1
ENSG00000143797	MBOAT2	0.00212094	-1.01441	0.765429	0.00288939	-0.199462	1	0.014351	2.1647	0.356358	0.0102699	1.71829	0.16522	0.00233309	-0.0740469	1	0.00251132	0.041643	1	0.00177573	-0.51097	1	0.00597104	0.96262	1
ENSG00000119185	ITGB1BP1	0.14988	-0.29093	0.915022	0.229706	0.482738	0.752865	0.105241	-0.695444	1	0.28984	0.962053	0.0400242	0.146985	-0.24761	1	0.143146	-0.284801	1	0.0585991	-1.65058	0.0215242	0.167189	-0.0427932	1
ENSG00000119203	CPSF3	0.0551445	-0.313516	0.949533	0.037562	-0.841791	0.721703	0.105241	0.786186	0.470254	0.0947116	0.701214	0.290449	0.0373295	-0.779818	1	0.0652944	0.051391	1	0.0355146	-0.892841	0.368807	0.146291	1.32637	0.122155
ENSG00000134330	IAH1	0.134326	-0.0865993	1	0.128578	-0.136268	1	0.0717551	-0.916386	0.890385	0.243055	1.0413	0.024182	0.130653	-0.0946082	1	0.115521	-0.279727	1	0.026636	-2.45455	0.00142138	0.20003	0.569726	0.705683
ENSG00000151694	ADAM17	0.120187	0.363424	0.770717	0.0751241	-0.468318	1	0.339641	1.91508	0.0320324	0.0741718	-0.513443	0.666485	0.0886576	-0.177836	1	0.102964	0.0541883	1	0.0355146	-1.5631	0.0441078	0.122406	0.323089	0.995367
ENSG00000271855	RP11-214N9.1	0.00424189	0.307515	1	0.00722347	1.28596	0.838551	0.00478367	1.2387	0.939096	0.0011411	-1.04421	0.645174	0	-0.936543	1	0.0100453	1.823	0.78057	0	-1.37347	0.547007	0.00597104	1.18501	0.953517
ENSG00000134308	YWHAQ	0.65113	-0.427885	0.649966	1.08352	0.498339	0.693333	0.617094	-0.406139	1	1.38074	1.00431	0.0266198	0.55061	-0.600469	1	0.557514	-0.577992	1	0.239724	-1.87697	0.0056783	1.1554	0.554505	0.668542
ENSG00000243491	RP11-521D12.5	0	0.307515	1	0	1.60789	1	0	3.48663	1	0.0011411	3.20371	0.508826	0	2.38538	1	0	2.50107	1	0	1.94846	1	0	2.76998	1
ENSG00000115750	TAF1B	0.0558515	-0.112023	1	0.0462302	-0.375619	1	0.0861061	0.631266	0.600595	0.0867239	0.708949	0.264602	0.0466619	-0.315055	1	0.0552491	-0.0575125	1	0.0159816	-1.87936	0.0272678	0.107479	0.973804	0.404067
ENSG00000269973	RP11-95D17.1	0.000706981	-0.0144127	1	0.00433408	3.02293	0.278603	0	1.90166	1	0	-0.381248	0.965453	0	0.800422	1	0	0.916112	1	0	0.363499	1	0.00298552	2.44805	0.864397
ENSG00000134317	GRHL1	0.000706981	-0.277447	1	0.00144469	1.02293	1	0	1.67927	1	0.00228221	1.46675	0.676888	0.00466619	2.64842	0.804371	0	0.69372	1	0	0.141106	1	0	0.96262	1
ENSG00000260077	RP11-254F7.2	0.0106047	1.72255	0.076904	0.00288939	-0.451001	1	0	-0.268262	1	0.0011411	-1.49673	0.383624	0.00466619	0.326491	1	0.0100453	1.29944	1	0.00355146	-0.110432	1	0	-0.984912	1
ENSG00000172059	KLF11	0.0141396	0.490379	0.856829	0.0101129	-0.0359632	1	0.0239184	1.37115	0.427387	0.0102699	-0.0593204	1	0.0116655	0.269908	1	0.0175793	0.857218	1	0.00177573	-1.85889	0.174422	0.00597104	-0.426422	1
ENSG00000205795	CYS1	0	0.307515	1	0	1.60789	1	0	3.48663	1	0	1.20371	1	0	2.38538	1	0	2.50107	1	0	1.94846	1	0.00298552	4.76998	0.4132
ENSG00000272524	RP11-254F7.4	0	-1.27745	0.848107	0	0.0229304	1	0	1.90166	1	0.0011411	0.881786	0.966197	0	0.800422	1	0	0.916112	1	0.00532719	3.3635	0.0611195	0.00298552	2.44805	0.861259
ENSG00000171848	RRM2	0.00494887	-5.66259	2.55833e-16	0.00288939	-5.78442	2.55304e-07	0.110024	-0.875318	1	0.722319	2.95363	4.30285e-11	0	-6.59475	0.000188471	0.00251132	-5.47764	0.00251949	0.161592	-0.371898	1	0.752352	2.18691	0.00202553
ENSG00000163009	C2orf48	0	-1.27745	0.829528	0	0.0229304	1	0	1.90166	1	0.00228221	1.78868	0.57951	0	0.800422	1	0	0.916112	1	0.00177573	1.62653	0.741803	0.00597104	3.35494	0.33309
ENSG00000115756	HPCAL1	0.197248	0.514957	0.408726	0.140135	-0.15894	1	0.105241	-0.525087	1	0.199693	0.461022	0.50551	0.181981	0.267101	1	0.155702	0.0230273	1	0.0568234	-1.52284	0.0358946	0.0537394	-1.52513	0.405217
ENSG00000115758	ODC1	0.136447	-0.244857	0.967343	0.134357	-0.223381	1	0.248751	0.742871	0.446475	0.200834	0.476563	0.49746	0.074659	-1.08197	0.903592	0.102964	-0.600463	1	0.104768	-0.602029	0.577282	0.343335	1.29033	0.079652
ENSG00000257135	RP11-320M2.1	0.000706981	-1.15192	0.715647	0.00288939	0.870927	1	0	0.901663	1	0.00798773	2.88179	0.0207534	0.00233309	0.925953	1	0	-0.0838879	1	0	-0.636501	0.96393	0	0.185013	1
ENSG00000115761	NOL10	0.0600934	-0.0991099	1	0.0621218	-0.00949103	1	0.0861061	0.529982	0.67869	0.0684662	0.151458	0.989891	0.0793252	0.390546	1	0.0803624	0.411042	1	0.0213088	-1.58472	0.0545002	0.0835946	0.473138	0.883145
ENSG00000234818	AC092687.5	0.00212094	1.72255	0.588846	0.00144469	1.28596	1	0	1.90166	1	0	-0.381248	0.965453	0.00233309	2.06346	1	0	0.916112	1	0	0.363499	1	0	1.18501	1
ENSG00000243819	RN7SL832P	0.00141396	1.30752	0.82142	0.00288939	2.60789	0.635434	0	2.1647	1	0	-0.118214	1	0	1.06346	1	0	1.17915	1	0	0.626533	1	0	1.44805	1
ENSG00000143882	ATP6V1C2	0.00282792	-1.17791	0.531101	0.00288939	-0.714035	1	0.00478367	0.53243	1	0.00228221	-1.11821	0.584403	0	-1.61462	1	0.00251132	-0.453122	1	0.0142059	1.53342	0.122638	0.0388118	3.3294	0.000631995
ENSG00000272275	RP11-791G15.2	0.000706981	2.30752	0.77312	0	1.60789	1	0	3.48663	1	0	1.20371	1	0	2.38538	1	0	2.50107	1	0	1.94846	1	0	2.76998	1
ENSG00000143870	PDIA6	0.568413	-0.564181	0.425024	0.450745	-0.849442	0.549899	0.712767	-0.0987372	1	1.05096	0.58626	0.334269	0.345298	-1.21003	0.691973	0.675546	-0.187396	1	1.21282	0.783701	0.0978411	1.3823	0.9454	0.252608
ENSG00000271952	RP11-245G13.2	0.000706981	-0.86241	0.94959	0.00144469	0.437968	1	0	1.1647	1	0.00228221	0.788677	1	0.0116655	3.64842	0.040458	0	0.179147	1	0	-0.373467	0.953043	0	0.448047	1
ENSG00000145063	AC062028.1	0.000706981	-0.277447	1	0	-0.199462	1	0	1.67927	1	0.00456442	2.94068	0.0962644	0.00233309	1.80042	1	0	0.69372	1	0	0.141106	1	0	0.96262	1
ENSG00000150873	C2orf50	0	0.307515	1	0	1.60789	1	0	3.48663	1	0	1.20371	1	0	2.38538	1	0.00251132	4.50107	0.78057	0	1.94846	1	0	2.76998	1
ENSG00000162976	PQLC3	0.122308	-0.138284	1	0.209481	0.826174	0.272188	0.119592	-0.0937051	1	0.184859	0.630601	0.279605	0.153984	0.26908	1	0.0577605	-1.19937	0.837502	0.0550477	-1.31833	0.0787257	0.062696	-1.06061	0.713397
ENSG00000134318	ROCK2	0.0162606	-0.336341	0.992063	0.00722347	-1.3463	0.61243	0.0669714	2.0012	0.117187	0.0193988	0.033789	1	0.00699928	-1.18447	1	0.0276246	0.643094	1	0.00710293	-1.2842	0.334548	0.0597104	1.87689	0.0617647
ENSG00000169016	E2F6	0.038177	-0.00915697	1	0.0418961	0.174934	1	0.028702	-0.237401	1	0.0604785	0.850077	0.181208	0.0303302	-0.282994	1	0.0276246	-0.405816	1	0.0124301	-1.5751	0.074028	0.0507539	0.496957	0.941162
ENSG00000196208	GREB1	0	-0.277447	1	0	1.02293	1	0	2.90166	1	0.00228221	3.78868	0.179702	0	1.80042	1	0	1.91611	1	0	1.3635	1	0	2.18501	1
ENSG00000134324	LPIN1	0.222699	0.0975685	1	0.170474	-0.35527	1	0.655363	1.76701	0.0424811	0.172307	-0.354102	0.849838	0.144652	-0.57985	1	0.203417	-0.0557585	1	0.0799079	-1.4952	0.0435804	0.406031	1.03828	0.223824
ENSG00000224184	MIR3681HG	0.00424189	-0.640017	0.88373	0	-2.4365	0.345727	0	-0.557768	1	0.00456442	-0.332339	1	0	-1.65901	0.983671	0.0150679	1.55354	0.712323	0	-2.09593	0.190577	0.0477684	3.76998	5.26681e-06
ENSG00000071575	TRIB2	0.0162606	-3.01742	8.58782e-10	0.0794582	-0.395324	1	0.129159	0.396135	0.748067	0.292123	2.25514	6.76947e-09	0.170316	0.843294	0.666101	0.0652944	-0.644905	1	0.0177573	-2.54047	0.00226279	0.0985222	-0.0221452	1
ENSG00000162981	FAM84A	0	0.307515	1	0.00144469	3.60789	0.693333	0	3.48663	1	0	1.20371	1	0	2.38538	1	0	2.50107	1	0	1.94846	1	0	2.76998	1
ENSG00000151779	NBAS	0.0820098	-0.0217922	1	0.0577878	-0.565937	0.960749	0.172212	1.14918	0.252423	0.109546	0.509006	0.504119	0.0699928	-0.230275	1	0.102964	0.365915	1	0.0408418	-1.06277	0.216791	0.0806091	-0.00387047	1
ENSG00000079785	DDX1	0.0622143	-0.129641	1	0.0577878	-0.209481	1	0.0717551	0.192005	1	0.0901472	0.559858	0.43895	0.0559943	-0.223424	1	0.0552491	-0.237458	1	0.0532719	-0.321344	0.976942	0.0895657	0.50017	0.866446
ENSG00000197872	FAM49A	0.366923	1.85415	4.18057e-08	0.0144469	-3.68923	1.00252e-06	0.301371	0.82129	0.38446	0.0319509	-2.66452	8.93722e-06	0.0116655	-3.79452	0.00071086	0.160725	-0.140116	1	0.152713	-0.232477	1	0.295567	0.813919	0.433229
ENSG00000163029	SMC6	0.204318	1.10805	0.00532311	0.0447855	-1.59912	0.0610257	0.148294	0.279612	0.851033	0.0958527	-0.458357	0.716621	0.0629936	-1.02401	0.982902	0.256155	1.16521	0.208601	0.0213088	-2.60376	0.00117474	0.134349	0.12111	1
ENSG00000178295	GEN1	0.0332281	0.085123	1	0.0115576	-1.46059	0.359869	0.148294	2.48663	0.0178623	0.0228221	-0.52291	0.809843	0.025664	-0.239106	1	0.0426925	0.521253	1	0.00710293	-2.00574	0.0626183	0.0597104	1.04335	0.441509
ENSG00000170745	KCNS3	0.00141396	1.89248	0.720442	0	0.607893	1	0	2.48663	1	0	0.203714	1	0	1.38538	1	0.00251132	2.91611	1	0	0.948461	1	0	1.76998	1
[truncated: 17,082 more rows]
