# Supplementary material for: Interferon-Gamma–Producing CD8+ Tissue Resident Memory T Cells Are a Targetable Hallmark of Immune Checkpoint Inhibitor–Colitis
Source: Gastroenterology. 2021 Oct;161(4):1229–1244.e9. doi: 10.1053/j.gastro.2021.06.025 (PMC8527886; doi:10.1053/j.gastro.2021.06.025)
Supplement: Supplementary Table S8 [file mmc5.xlsx]

## Sheet: cluster_1_markers
Gene_Marker	p_val	avg_log2FC	pct.1	pct.2	p_val_adj
ITGAE-CD103-Ab	0	-3.78009	0.809	0.939	0
IL2RB-CD122-Ab	0	-0.817767	0.873	0.937	0
IL6R-CD126-Ab	0	0.980915	0.934	0.852	0
IL7R-CD127-Ab	0	1.63851	0.955	0.895	0
CXCR4-CD184-Ab	0	0.92308	0.939	0.842	0
IL12RB1-CD212-Ab	0	-0.53649	0.948	0.969	0
CD226-CD226-Ab	0	0.66516	0.978	0.949	0
IL2RA-CD25-Ab	0	1.56152	0.927	0.803	0
DPP4-CD26-Ab	0	1.45964	0.974	0.941	0
CD27-CD27:M-T271-Ab	0	0.886692	0.987	0.953	0
CD28-CD28:CD28.2-Ab	0	1.18848	0.998	0.925	0
ITGB1-CD29-Ab	0	-0.605494	0.983	0.991	0
CD38-CD38-Ab	0	-1.31301	0.949	0.984	0
ITGA2-CD49b-Ab	0	-0.830186	0.979	0.988	0
CD4-CD4:SK3-Ab	0	1.67995	1	0.991	0
CD5-CD5:UCHT2-Ab	0	0.947183	1	0.995	0
CD8A-CD8:RPA-T8-Ab	0	-4.29733	0.943	0.98	0
KLRD1-CD94-Ab	0	-4.23113	0.311	0.699	0
CXCR5-CXCR5-Ab	0	2.333	0.556	0.198	0
ITGB7-ITGB7-Ab	0	-1.72206	0.905	0.97	0
LAG3-LAG-3-Ab	0	-0.841826	0.902	0.947	0
HAVCR2-Tim3-Ab	0	-1.61712	0.951	0.981	0
CCL4	0	-2.28021	0.059	0.327	0
CCL5	0	-2.80436	0.315	0.806	0
CCR7	0	1.03448	0.393	0.123	0
CD4	0	0.718793	0.371	0.137	0
CD52	0	-0.990233	0.725	0.835	0
CD8A	0	-3.89501	0.066	0.64	0
CD8B	0	-2.29646	0.018	0.397	0
CST7	0	-1.75104	0.268	0.613	0
DUSP4	0	-1.44209	0.218	0.537	0
GPR183	0	0.912754	0.653	0.346	0
GZMA	0	-3.23065	0.059	0.491	0
GZMB	0	-3.43403	0.033	0.422	0
HLA-C	0	-0.716025	0.99	0.993	0
HLA-DPA1	0	-1.6484	0.086	0.337	0
HLA-DPB1	0	-1.7277	0.078	0.361	0
HLA-DQA1	0	-1.98125	0.029	0.255	0
IFNG	0	-2.60592	0.106	0.524	0
ITGAE	0	-2.24666	0.151	0.574	0
KLRK1	0	-2.96975	0.032	0.538	0
NKG7	0	-3.25574	0.069	0.568	0
PFN1	0	-0.834447	0.873	0.918	0
PTPN22	0	-1.34308	0.28	0.553	0
RGS1	0	-1.06382	0.602	0.771	0
TARP-refseq	0	-1.91508	0.099	0.389	0
XCL2	0	-3.69629	0.06	0.382	0
ZEB2.meta	0	-1.60469	0.052	0.332	0
CD74	2.19112e-282	-1.22085	0.617	0.755	1.29057e-279
APOBEC3G	3.29799e-270	-1.30484	0.124	0.348	1.94252e-267
PTPRC-CD45RO-Ab	2.36996e-254	0.393317	0.992	0.964	1.39591e-251
ITGA1-CD49a-Ab	1.21408e-253	-0.773617	0.724	0.832	7.15095e-251
LAG3	1.90877e-249	-1.09797	0.079	0.283	1.12427e-246
GAPDH	4.43267e-240	-0.812603	0.806	0.872	2.61084e-237
IL32	1.12191e-237	-0.641574	0.797	0.866	6.60805e-235
ICOS-CD278-Ab	5.67451e-235	1.06754	0.678	0.494	3.34229e-232
TNFRSF9-CD137-Ab	8.85574e-232	-0.649341	0.956	0.97	5.21603e-229
CD74-HLA-DR-Ab	5.38447e-224	-1.59666	0.995	0.995	3.17145e-221
CD63	4.39271e-223	-1.06036	0.203	0.407	2.58731e-220
CD7	5.61372e-216	-1.00099	0.289	0.492	3.30648e-213
CCR5-CD195:2D7-Ab	1.92818e-213	-0.621469	0.66	0.803	1.1357e-210
IL7R.meta	8.8032e-206	0.58896	0.736	0.51	5.18508e-203
CD3E	8.26532e-201	-0.61852	0.777	0.845	4.86827e-198
PTPRC-CD45RA-Ab	3.05828e-198	-2.1255	0.48	0.638	1.80133e-195
ITGB7	9.28762e-195	-0.916224	0.137	0.327	5.47041e-192
HLA-A	1.91403e-187	-0.417573	0.993	0.994	1.12737e-184
CD28	1.45842e-185	0.681231	0.265	0.111	8.5901e-183
THY1-CD90-Ab	1.07925e-184	-0.612733	0.995	0.997	6.35681e-182
IL21R-IL-21R-Ab	1.23653e-179	-0.762331	0.862	0.91	7.28316e-177
LITAF	2.16755e-179	-1.16789	0.201	0.378	1.27669e-176
ANXA5	3.52554e-170	-0.939345	0.259	0.433	2.07655e-167
PASK	5.84187e-164	0.775155	0.262	0.119	3.44086e-161
CD3D	7.85615e-163	-0.638091	0.715	0.796	4.62727e-160
ICOS	9.57792e-162	0.794787	0.454	0.277	5.6414e-159
MAF.meta	2.89755e-154	0.739636	0.423	0.255	1.70666e-151
BTLA-CD272-Ab	2.23475e-142	0.661998	0.977	0.975	1.31627e-139
PRDM1.meta	2.7835e-136	-0.842104	0.13	0.283	1.63948e-133
HMGB2	5.12986e-135	-0.803199	0.374	0.523	3.02149e-132
IL15RA-CD215-Ab	6.93885e-135	-0.677061	0.874	0.909	4.08698e-132
CXCR3-CD183-Ab	2.18799e-134	-0.351928	0.974	0.988	1.28873e-131
IRF4	8.33387e-127	-0.823884	0.195	0.349	4.90865e-124
TRGV9-TCR-Vgamma9-Ab	5.76848e-126	-1.04005	0.749	0.809	3.39763e-123
RAB27A.meta	1.17513e-124	-0.728886	0.159	0.306	6.92149e-122
CLEC2D	1.36022e-116	-0.753406	0.165	0.304	8.01167e-114
SGK1	1.35748e-114	0.590749	0.386	0.238	7.99558e-112
GFI1	4.51883e-112	-0.718803	0.131	0.265	2.66159e-109
CCR3-CD193-Ab	1.3392e-108	-0.436294	0.943	0.953	7.8879e-106
NCAM1-CD56:NCAM16.2-Ab	7.40147e-105	-0.575279	0.698	0.772	4.35947e-102
TAP1	8.05685e-105	-0.6546	0.322	0.459	4.74549e-102
CD80-CD80-Ab	3.87546e-104	-0.538043	0.702	0.777	2.28265e-101
FYN	6.94738e-100	-0.436015	0.784	0.843	4.09201e-97
FAS-CD95-Ab	1.38606e-98	0.308964	1	0.998	8.16388e-96
NR4A3	3.19691e-98	-0.725572	0.325	0.46	1.88298e-95
CD40LG-CD154-Ab	2.17969e-97	0.380302	0.732	0.607	1.28384e-94
CD69	1.82744e-96	-0.557691	0.812	0.855	1.07636e-93
LCK	3.38957e-94	-0.567176	0.446	0.564	1.99646e-91
FASLG-CD178-Ab	2.22494e-93	-0.593773	0.919	0.935	1.31049e-90
ID2	6.32387e-93	-0.681779	0.154	0.279	3.72476e-90
IL2RG	1.07035e-90	-0.436952	0.624	0.712	6.30437e-88
STAT4	3.00302e-90	-0.652147	0.223	0.35	1.76878e-87
CD86-CD86:2331-Ab	6.02302e-90	-0.644437	0.731	0.776	3.54756e-87
DUSP2	8.3539e-88	-0.701017	0.469	0.583	4.92045e-85
TRBC2	1.76757e-86	-0.450031	0.843	0.889	1.0411e-83
IL6ST	7.38577e-85	0.489673	0.272	0.16	4.35022e-82
DUSP5	3.39487e-76	-0.640729	0.301	0.415	1.99958e-73
TNFAIP3	3.57051e-76	-0.496325	0.489	0.604	2.10303e-73
PDCL3	6.55767e-76	-0.646546	0.328	0.441	3.86247e-73
LGALS1	1.38186e-75	-0.821347	0.192	0.304	8.13914e-73
REL.meta	1.19934e-74	-0.56022	0.476	0.581	7.06412e-72
CORO1A	7.35957e-74	-0.60987	0.29	0.402	4.33479e-71
IL2RB	1.28457e-72	-0.50947	0.621	0.695	7.56609e-70
CD24-CD24-Ab	6.45943e-72	-0.71893	0.946	0.953	3.8046e-69
JAK1	7.69465e-72	-0.447954	0.46	0.565	4.53215e-69
TIGIT	3.21111e-67	-0.535682	0.211	0.323	1.89134e-64
CD44	5.84535e-62	0.349801	0.777	0.684	3.44291e-59
STAT5A	1.11267e-60	-0.495807	0.374	0.48	6.55362e-58
PCNA	2.16685e-58	-0.680549	0.23	0.324	1.27627e-55
BIN2	6.11501e-58	-0.508062	0.186	0.281	3.60174e-55
RUNX3	8.81763e-58	-0.476428	0.492	0.591	5.19358e-55
TNFRSF1B	2.43225e-56	-0.372429	0.507	0.607	1.43259e-53
ITGA4	3.47372e-53	-0.494861	0.217	0.312	2.04602e-50
ZFP36L1	1.94891e-52	-0.501121	0.421	0.51	1.14791e-49
MME-CD10-Ab	5.72566e-50	-0.465699	0.743	0.777	3.37241e-47
SELPLG	3.19072e-45	-0.556741	0.174	0.255	1.87934e-42
ITGAL	1.95666e-39	-0.329088	0.464	0.542	1.15248e-36
CD1A-CD1a-Ab	8.37707e-37	-0.586003	0.389	0.452	4.93409e-34
CCR4-CD194-Ab	2.37281e-36	-0.555831	0.923	0.927	1.39758e-33
CD14-CD14:MPHIP9-Ab	6.09061e-33	-0.472046	0.495	0.541	3.58737e-30
CCR6-CD196-Ab	3.32902e-28	-0.410747	0.951	0.949	1.96079e-25
LAMP1	1.31157e-27	-0.304588	0.391	0.457	7.72514e-25
NR3C1.meta	1.82001e-27	-0.31744	0.404	0.471	1.07199e-24
IRF1	1.10476e-26	-0.354006	0.368	0.433	6.50703e-24
CX3CR1-CX3CR1-Ab	1.41357e-24	-0.504483	0.418	0.462	8.32593e-22
TAGAP	1.24982e-22	-0.327817	0.475	0.524	7.36144e-20
LAP3	1.76588e-21	-0.334847	0.206	0.26	1.04011e-18
TRAC	2.6653e-19	-0.26213	0.804	0.813	1.56986e-16
BIRC3	1.26281e-18	-0.371518	0.251	0.303	7.43795e-16
RORA.meta	4.34019e-18	-0.278273	0.394	0.444	2.55637e-15
TNFRSF18-GITR-Ab	5.67973e-17	0.296275	0.851	0.82	3.34536e-14
TYK2	5.69656e-16	-0.283712	0.222	0.268	3.35528e-13
FCGR2A-B-C-CD32:FLI8.26-Ab	9.08519e-16	-0.401556	0.895	0.893	5.35117e-13
NFKBIZ	3.73644e-15	-0.251678	0.24	0.289	2.20076e-12
LCP2	1.58383e-14	-0.27337	0.266	0.312	9.32875e-12
ANXA1	2.97846e-13	0.466581	0.662	0.699	1.75431e-10
CD6	5.43366e-13	-0.275993	0.624	0.635	3.20043e-10
DOCK8	6.0003e-13	-0.252078	0.228	0.269	3.53418e-10
CCR7-CD197-Ab	1.48182e-12	-0.328688	0.859	0.85	8.7279e-10
BCL2A1	8.56171e-12	-0.332143	0.271	0.308	5.04285e-09
ITGAM-CD11b:M1-70-Ab	9.52606e-11	-0.419107	0.341	0.369	5.61085e-08
PDCD1-CD279-Ab	1.78116e-10	0.322869	0.962	0.94	1.0491e-07
TRD-TRG-TCR-gamma-delta:B1-Ab	4.00881e-10	-0.620258	0.994	0.991	2.36119e-07
TRAT1	1.06603e-08	-0.290732	0.231	0.26	6.27893e-06
ICOSLG-CD275-Ab	5.65943e-07	-0.333942	0.734	0.729	0.000333341
FCGR3A-CD16:3G8-Ab	2.61954e-06	-0.251415	0.975	0.975	0.00154291

## Sheet: cluster_2_markers
Gene_Marker	p_val	avg_log2FC	pct.1	pct.2	p_val_adj
ITGAE-CD103-Ab	0	0.980809	0.962	0.885	0
IL7R-CD127-Ab	0	-2.00803	0.826	0.936	0
IL2RA-CD25-Ab	0	-1.37318	0.708	0.874	0
CD28-CD28:CD28.2-Ab	0	-0.853503	0.909	0.956	0
CD38-CD38-Ab	0	1.25632	0.986	0.97	0
CD4-CD4:SK3-Ab	0	-2.96566	0.99	0.995	0
CD8A-CD8:RPA-T8-Ab	0	0.945378	0.997	0.962	0
CD74-HLA-DR-Ab	0	1.69103	0.999	0.994	0
ITGB7-ITGB7-Ab	0	0.711914	0.987	0.942	0
HAVCR2-Tim3-Ab	0	1.45685	0.979	0.971	0
APOBEC3G	0	1.32412	0.539	0.214	0
CCL5	0	1.40675	0.976	0.579	0
CD74	0	1.48112	0.927	0.657	0
CD8A	0	1.42488	0.904	0.357	0
CD8B	0	0.924118	0.58	0.208	0
CRTAM	0	1.51161	0.382	0.104	0
CST7	0	1.31344	0.812	0.432	0
DUSP4	0	1.06057	0.712	0.372	0
GNLY	0	1.65771	0.312	0.091	0
GZMA	0	1.53	0.696	0.276	0
GZMB	0	1.62309	0.604	0.229	0
GZMH	0	1.8217	0.337	0.074	0
HLA-C	0	0.580189	1	0.99	0
HLA-DMA	0	1.06846	0.332	0.099	0
HLA-DPA1	0	1.7545	0.612	0.17	0
HLA-DPB1	0	1.86349	0.665	0.174	0
HLA-DQA1	0	2.2922	0.532	0.096	0
HLA-DRA	0	2.09875	0.513	0.093	0
IFNG	0	1.34283	0.732	0.314	0
IL7R.meta	0	-1.44047	0.304	0.65	0
ITGAE	0	1.05357	0.694	0.386	0
KLRK1	0	1.16332	0.761	0.291	0
NKG7	0	2.27584	0.876	0.3	0
PRF1	0	1.39318	0.358	0.119	0
IL32	4.70881e-300	0.586527	0.952	0.817	2.77349e-297
IL6R-CD126-Ab	8.667e-292	-1.20359	0.831	0.888	5.10486e-289
CD4	8.52832e-287	-1.80026	0.02	0.254	5.02318e-284
CD226-CD226-Ab	6.69228e-280	-0.685009	0.913	0.969	3.94175e-277
PFN1	1.02514e-276	0.530396	0.97	0.887	6.03805e-274
LAG3	1.1303e-273	0.560164	0.41	0.174	6.65746e-271
HLA-A	7.79733e-261	0.397165	0.999	0.992	4.59263e-258
ZEB2.meta	1.22e-256	0.811956	0.44	0.2	7.18578e-254
CCL3	3.70897e-248	0.954022	0.336	0.13	2.18458e-245
XCL2	4.74124e-232	0.492052	0.481	0.237	2.79259e-229
BTLA-CD272-Ab	9.17717e-220	-0.8177	0.972	0.977	5.40536e-217
CD40LG-CD154-Ab	4.57498e-214	-1.02658	0.511	0.679	2.69467e-211
TAP1	1.19985e-203	0.750666	0.594	0.372	7.06711e-201
TNFRSF9.meta	1.55895e-198	0.871539	0.254	0.095	9.18219e-196
CXCR4-CD184-Ab	1.02429e-189	-0.703012	0.81	0.887	6.03306e-187
FAS-CD95-Ab	1.17987e-189	0.253268	1	0.998	6.94944e-187
IL12RB1-CD212-Ab	4.06618e-184	0.348662	0.981	0.958	2.39498e-181
CCR6-CD196-Ab	3.44565e-173	-0.67219	0.933	0.954	2.02949e-170
CD52	1.90452e-172	0.524758	0.883	0.781	1.12176e-169
CCL4	1.45004e-170	0.878629	0.402	0.208	8.54076e-168
CD63	3.23501e-168	0.653043	0.51	0.304	1.90542e-165
DUSP2	7.53291e-166	0.725336	0.7	0.509	4.43689e-163
ITGB7	3.05933e-159	0.626828	0.422	0.231	1.80194e-156
KLRB1-CD161:DX12-Ab	9.02123e-157	-0.677203	0.783	0.853	5.3135e-154
CTLA4	8.21234e-155	0.57287	0.439	0.246	4.83707e-152
TARP-refseq	2.05434e-154	0.664763	0.461	0.262	1.21001e-151
PTPN22	6.18286e-150	0.615307	0.622	0.433	3.6417e-147
GAPDH	1.32292e-146	0.376074	0.929	0.832	7.79197e-144
ANXA5	6.09136e-141	0.547955	0.534	0.342	3.58781e-138
FOSB	2.78654e-138	-0.789234	0.819	0.888	1.64127e-135
HMGB2	7.12372e-138	0.522045	0.626	0.44	4.19587e-135
FOS	3.03305e-132	-0.935474	0.636	0.771	1.78646e-129
CD5-CD5:UCHT2-Ab	7.83072e-128	-0.405202	0.999	0.995	4.61229e-125
CORO1A	2.59831e-121	0.567041	0.505	0.333	1.5304e-118
PRDM1.meta	7.60674e-120	0.66495	0.36	0.206	4.48037e-117
GPR183	1.71002e-118	-0.787847	0.297	0.472	1.0072e-115
LITAF	8.11623e-114	0.663355	0.456	0.292	4.78046e-111
TIGIT	4.20004e-111	0.589314	0.418	0.256	2.47382e-108
RAB27A.meta	2.26355e-110	0.503144	0.388	0.23	1.33323e-107
CD3E	1.75071e-107	0.319151	0.896	0.806	1.03117e-104
TRBC2	4.15702e-105	0.352566	0.934	0.86	2.44848e-102
CD3D	3.67688e-104	0.296934	0.86	0.748	2.16568e-101
ICOS-CD278-Ab	1.60289e-100	-1.02115	0.455	0.572	9.441e-98
ITGAL	1.33768e-99	0.394646	0.648	0.484	7.87896e-97
CTSW	3.63572e-99	0.624609	0.284	0.154	2.14144e-96
MAF.meta	3.55391e-98	-1.12206	0.191	0.334	2.09325e-95
IFNGR1-CD119-Ab	7.0578e-98	-0.397459	0.946	0.962	4.15704e-95
SELPLG	1.27512e-96	0.721742	0.337	0.203	7.51048e-94
DPP4-CD26-Ab	1.27587e-96	-1.23056	0.948	0.951	7.5149e-94
TNFRSF18-GITR-Ab	6.82595e-95	-0.671926	0.792	0.839	4.02048e-92
ITGB2	1.2328e-91	0.510358	0.451	0.302	7.26121e-89
DUSP1	1.85179e-89	-0.560216	0.703	0.799	1.0907e-86
NAMPT	1.06239e-88	0.407102	0.589	0.438	6.25749e-86
GFI1	4.83147e-88	0.560399	0.329	0.198	2.84573e-85
GPR18	5.69327e-86	0.469146	0.255	0.137	3.35334e-83
IRF4	9.24056e-82	0.387334	0.419	0.273	5.44269e-79
CCR3-CD193-Ab	1.45665e-81	-0.434893	0.944	0.952	8.57966e-79
KLRB1	3.19283e-81	-0.393391	0.368	0.55	1.88058e-78
IL2RG	1.589e-79	0.303807	0.785	0.66	9.35921e-77
CXCR6	4.06465e-78	0.410679	0.281	0.163	2.39408e-75
ITGA4-CD49d-Ab	4.23773e-77	0.264287	0.999	0.995	2.49602e-74
TNFRSF1B	6.28954e-71	0.253744	0.694	0.546	3.70454e-68
CCR2-CD192-Ab	1.01778e-70	-0.590706	0.949	0.955	5.9947e-68
CSF2RB-CD131-Ab	2.77735e-69	-0.426644	0.844	0.872	1.63586e-66
CXCR5-CXCR5-Ab	6.32054e-69	-1.20647	0.211	0.326	3.7228e-66
TNFRSF9-CD137-Ab	1.07403e-68	0.417562	0.977	0.963	6.32603e-66
SELL-CD62L:DREG-56-Ab	1.70772e-68	-0.952285	0.978	0.978	1.00585e-65
RUNX3	3.96986e-68	0.411863	0.67	0.533	2.33825e-65
ICOS	7.0408e-67	-0.838061	0.234	0.354	4.14703e-64
LCK	8.12838e-67	0.28886	0.639	0.501	4.78761e-64
PDCL3	9.75407e-65	0.450888	0.505	0.382	5.74515e-62
CLEC2D	3.57718e-62	0.401888	0.355	0.239	2.10696e-59
TRD-TRG-TCR-gamma-delta:B1-Ab	6.05318e-62	-0.558585	0.992	0.992	3.56533e-59
CD7	2.48713e-57	0.272932	0.535	0.406	1.46492e-54
STAT5A	4.77403e-53	0.314503	0.547	0.422	2.8119e-50
TRAT1	9.49074e-53	0.456002	0.332	0.23	5.59004e-50
LAP3	5.27096e-52	0.388133	0.325	0.222	3.1046e-49
JAK1	1.44789e-51	0.287075	0.627	0.51	8.52809e-49
CD69-CD69-Ab	3.84849e-50	-0.438132	0.998	0.997	2.26676e-47
BAX	1.56919e-49	0.30068	0.403	0.29	9.24252e-47
TBX21	1.86115e-48	0.380723	0.259	0.167	1.09622e-45
CCR7-CD197-Ab	8.81728e-46	-0.335971	0.829	0.859	5.19338e-43
LGALS1	2.53866e-39	0.430926	0.345	0.251	1.49527e-36
ICOSLG-CD275-Ab	3.89953e-39	-0.465922	0.702	0.739	2.29682e-36
BIRC3	1.24335e-35	0.330151	0.358	0.269	7.32331e-33
PDIA6	1.96562e-35	0.290343	0.294	0.21	1.15775e-32
FCGR3A-CD16:3G8-Ab	6.05751e-34	-0.27206	0.978	0.974	3.56787e-31
SATB1.meta	8.84553e-34	-0.575797	0.393	0.472	5.21002e-31
LAMP1	6.47985e-32	0.262231	0.512	0.418	3.81663e-29
CCR4-CD194-Ab	4.35969e-29	-0.475502	0.918	0.927	2.56786e-26
SPOCK2	5.40836e-26	-0.459835	0.369	0.436	3.18552e-23
CD14-CD14:MPHIP9-Ab	2.45951e-24	-0.409915	0.485	0.54	1.44865e-21
FCGR2A-B-C-CD32:FLI8.26-Ab	1.48292e-23	-0.424394	0.887	0.895	8.7344e-21
CD24-CD24-Ab	3.84604e-23	-0.555948	0.952	0.95	2.26532e-20
AHR	1.60217e-21	-0.385906	0.467	0.524	9.43678e-19
MME-CD10-Ab	1.60553e-21	-0.514289	0.754	0.771	9.45659e-19
IER5	1.99731e-18	-0.323818	0.56	0.602	1.17641e-15
CD1A-CD1a-Ab	2.32412e-18	-0.485996	0.398	0.444	1.36891e-15
NFKBIA	9.72251e-18	-0.403906	0.201	0.255	5.72656e-15
CD44	3.75789e-15	-0.286617	0.691	0.716	2.2134e-12
MYC	6.49805e-15	-0.430949	0.305	0.356	3.82735e-12
ZFP36L2	1.62028e-12	-0.290297	0.741	0.751	9.54344e-10
TNFRSF4-CD134:ACT35-Ab	9.85914e-11	-0.345975	0.992	0.99	5.80703e-08
IL15RA-CD215-Ab	1.36127e-10	-0.422554	0.898	0.899	8.0179e-08
FASLG-CD178-Ab	3.51954e-09	-0.365626	0.935	0.929	2.07301e-06
THY1-CD90-Ab	1.91548e-08	-0.368056	0.998	0.996	1.12822e-05
BTG2	5.98253e-08	-0.268555	0.268	0.302	3.52371e-05
CX3CR1-CX3CR1-Ab	6.67129e-07	-0.308958	0.435	0.453	0.000392939
CTLA4-CD152-Ab	2.68661e-05	-0.256499	0.985	0.983	0.0158242
CD5	9.48386e-05	-0.255418	0.281	0.305	0.0558599
PDCD1-CD279-Ab	0.0132143	-0.321969	0.949	0.946	1
ANXA1	0.0396299	-0.28182	0.765	0.667	1
PIM2	0.0424005	-0.26008	0.356	0.36	1
IL21R-IL-21R-Ab	0.184633	-0.330058	0.914	0.891	1
ITGAM-CD11b:M1-70-Ab	0.309047	0.255662	0.36	0.361	1

## Sheet: cluster_3_markers
Gene_Marker	p_val	avg_log2FC	pct.1	pct.2	p_val_adj
ITGAE-CD103-Ab	0	1.33963	0.993	0.877	0
DPP4-CD26-Ab	0	-1.36937	0.896	0.966	0
CD27-CD27:M-T271-Ab	0	-1.53375	0.942	0.968	0
CD28-CD28:CD28.2-Ab	0	-1.62663	0.872	0.966	0
ITGB1-CD29-Ab	0	0.528724	0.995	0.987	0
PTPRC-CD45RO-Ab	0	-0.691084	0.964	0.974	0
CD4-CD4:SK3-Ab	0	-4.48546	0.986	0.996	0
CD5-CD5:UCHT2-Ab	0	-0.714034	0.985	0.999	0
CD69-CD69-Ab	0	1.086	1	0.997	0
CD8A-CD8:RPA-T8-Ab	0	2.03672	0.995	0.962	0
KLRD1-CD94-Ab	0	2.71262	0.881	0.508	0
CD74-HLA-DR-Ab	0	-1.71787	0.988	0.997	0
ITGB7-ITGB7-Ab	0	1.08628	0.999	0.939	0
CCL5	0	1.17081	0.983	0.578	0
CD4	0	-1.97115	0.005	0.258	0
CD69	0	0.904816	0.931	0.819	0
CD8A	0	1.27615	0.841	0.375	0
CD8B	0	1.09329	0.543	0.219	0
CTLA4	0	-1.80501	0.061	0.348	0
FOSB	0	0.790612	0.975	0.846	0
KLRK1	0	1.40488	0.767	0.29	0
TARP-refseq	0	1.37006	0.544	0.24	0
XCL2	0	2.3452	0.575	0.212	0
CCL4	7.90479e-300	1.50291	0.441	0.198	4.65592e-297
CTSW	1.12765e-284	1.04843	0.356	0.135	6.64188e-282
IL6R-CD126-Ab	1.16683e-283	-1.19585	0.786	0.9	6.87264e-281
ITGA1-CD49a-Ab	8.5974e-276	0.822758	0.885	0.778	5.06387e-273
RGS1	1.57766e-273	0.864006	0.859	0.686	9.29241e-271
CST7	1.71442e-273	0.680815	0.712	0.459	1.00979e-270
CXCR5-CXCR5-Ab	9.06012e-270	-2.8329	0.111	0.353	5.33641e-267
ITGB2	4.59797e-267	-1.26849	0.121	0.391	2.70821e-264
CXCR3-CD183-Ab	5.41149e-259	0.29483	0.995	0.981	3.18736e-256
PDCD1-CD279-Ab	9.03021e-250	-1.26467	0.917	0.954	5.3188e-247
ITGAE	8.10835e-231	0.742944	0.644	0.4	4.77582e-228
GZMB	7.20382e-217	0.776338	0.495	0.26	4.24305e-214
ZFP36L2	1.18289e-215	0.835585	0.845	0.723	6.96725e-213
ICOS-CD278-Ab	9.49795e-213	-1.31868	0.371	0.594	5.5943e-210
NR4A3	1.34588e-208	1.06452	0.581	0.378	7.92722e-206
ANXA1	3.79917e-205	0.593888	0.846	0.646	2.23771e-202
PTPN22	2.58224e-202	0.869036	0.626	0.433	1.52094e-199
NCAM1-CD56:NCAM16.2-Ab	1.28146e-189	0.96253	0.797	0.738	7.54778e-187
FOS	1.61459e-184	0.689977	0.868	0.708	9.50991e-182
MAF.meta	9.38035e-184	-1.41002	0.138	0.348	5.52502e-181
IL2RB	8.07877e-171	0.675576	0.772	0.648	4.7584e-168
CD96-CD96-Ab	1.76039e-167	0.398796	0.998	0.994	1.03687e-164
IL2RB-CD122-Ab	1.54653e-163	0.478573	0.947	0.911	9.10905e-161
CCR3-CD193-Ab	6.81127e-162	0.300484	0.962	0.947	4.01184e-159
TSC22D3	3.44835e-156	0.563022	0.947	0.911	2.03108e-153
CD6	1.98893e-149	-0.690837	0.461	0.677	1.17148e-146
CD5	1.50925e-139	-0.916497	0.151	0.34	8.8895e-137
LITAF	7.66495e-138	0.824829	0.456	0.292	4.51466e-135
CD40LG-CD154-Ab	8.8084e-138	-0.792373	0.511	0.679	5.18815e-135
IL7R.meta	1.31602e-130	0.619361	0.694	0.543	7.75134e-128
LGALS1	1.37167e-130	0.750714	0.4	0.237	8.07915e-128
FYN	8.34933e-124	0.448918	0.877	0.812	4.91776e-121
TNFRSF18-GITR-Ab	1.23106e-123	-1.0626	0.763	0.846	7.25095e-121
GZMA	6.25684e-123	0.518193	0.512	0.327	3.68528e-120
S100A10	1.55857e-122	0.492791	0.733	0.587	9.17995e-120
PTPRC-CD45RA-Ab	1.89375e-106	-0.431388	0.684	0.567	1.11542e-103
JAK3	1.25353e-100	-0.633312	0.182	0.352	7.38329e-98
CCL3	3.78149e-99	0.985439	0.271	0.148	2.2273e-96
GPR18	5.68453e-98	0.839744	0.253	0.138	3.34819e-95
REL.meta	2.05383e-96	0.557664	0.641	0.526	1.20971e-93
IL18RAP	1.03638e-95	0.734614	0.302	0.181	6.1043e-93
SGK1	3.29639e-92	-0.65691	0.161	0.313	1.94157e-89
CD63	5.87823e-92	0.629132	0.452	0.32	3.46228e-89
STAT4	1.99172e-91	0.646184	0.414	0.287	1.17312e-88
TNFAIP3	9.58849e-89	0.662246	0.649	0.55	5.64762e-86
TAGAP	5.88335e-88	0.599076	0.592	0.487	3.46529e-85
TBX21	3.87306e-81	0.682028	0.273	0.163	2.28123e-78
CSF2RB-CD131-Ab	7.25156e-79	-0.455079	0.797	0.885	4.27117e-76
ICOS	4.21457e-78	-0.647503	0.213	0.359	2.48238e-75
BTLA-CD272-Ab	3.08663e-77	-0.645649	0.966	0.978	1.81803e-74
CD7	6.85886e-76	0.414113	0.53	0.408	4.03987e-73
NR4A1	7.96394e-76	0.821651	0.507	0.389	4.69076e-73
IFNG	5.30199e-75	0.636104	0.515	0.373	3.12287e-72
DUSP1	7.94458e-74	0.336405	0.838	0.763	4.67936e-71
CCR5-CD195:2D7-Ab	5.25841e-69	0.305217	0.813	0.748	3.0972e-66
CD74	3.58704e-66	-0.723309	0.663	0.729	2.11277e-63
JUN	8.12849e-65	0.560822	0.603	0.508	4.78768e-62
EGR1	2.13936e-64	0.698828	0.327	0.217	1.26008e-61
IER5	1.87552e-63	0.395792	0.661	0.574	1.10468e-60
PIK3IP1	1.93162e-59	-0.435607	0.374	0.521	1.13772e-56
RUNX3	3.2857e-59	0.334452	0.634	0.543	1.93528e-56
IFNGR1	8.92104e-59	0.595293	0.296	0.203	5.2545e-56
BCL2A1	6.931e-57	0.568276	0.375	0.276	4.08236e-54
LAT	2.98744e-56	-0.506169	0.194	0.318	1.7596e-53
HLA-DPA1	3.91325e-56	-0.721299	0.179	0.288	2.3049e-53
NR3C1.meta	2.40103e-54	0.397124	0.525	0.432	1.41421e-51
ZEB2.meta	1.08875e-53	0.617654	0.321	0.232	6.41275e-51
TNFRSF4-CD134:ACT35-Ab	1.17269e-52	-0.342804	0.986	0.992	6.90714e-50
HLA-DPB1	8.62286e-52	-0.704916	0.198	0.301	5.07886e-49
CXCR4-CD184-Ab	9.74987e-50	-0.684006	0.835	0.88	5.74268e-47
ELF1	5.5647e-49	0.507547	0.589	0.53	3.27761e-46
TRAT1	1.59537e-46	-0.414256	0.167	0.275	9.39675e-44
FCGR2A-B-C-CD32:FLI8.26-Ab	6.26568e-41	-0.543057	0.855	0.903	3.69049e-38
SPOCK2	3.36292e-40	-0.465473	0.335	0.445	1.98076e-37
CD19-CD19:SJ25C1-Ab	8.60867e-39	-0.510368	0.237	0.338	5.07051e-36
ID2	4.02346e-37	0.475497	0.302	0.227	2.36982e-34
PIM2	7.60505e-37	-0.434143	0.276	0.382	4.47938e-34
PDCL3	8.3535e-34	0.463852	0.461	0.394	4.92021e-31
SELL-CD62L:DREG-56-Ab	2.8721e-33	-1.01794	0.97	0.98	1.69167e-30
BTG2	1.44361e-32	0.526431	0.347	0.281	8.50288e-30
MYC	3.47243e-32	0.496966	0.403	0.329	2.04526e-29
JAK1	5.91049e-31	0.298712	0.574	0.524	3.48128e-28
TIGIT	6.71223e-31	0.446456	0.348	0.276	3.9535e-28
KLRB1-CD161:DX12-Ab	2.82016e-30	0.300455	0.834	0.839	1.66107e-27
ITK	3.53912e-29	-0.335257	0.417	0.519	2.08454e-26
DUSP5	7.2513e-29	0.422833	0.428	0.369	4.27102e-26
CCND2	1.84624e-25	0.4353	0.276	0.218	1.08743e-22
AHR	4.62998e-23	0.357584	0.542	0.504	2.72706e-20
CLEC2D	4.37592e-21	0.36596	0.304	0.253	2.57741e-18
RAB27A.meta	6.29383e-20	0.33399	0.305	0.253	3.70707e-17
ICOSLG-CD275-Ab	2.00239e-19	-0.359124	0.669	0.748	1.17941e-16
CD86-CD86:2331-Ab	4.97849e-19	-0.430376	0.713	0.776	2.93233e-16
IRF4	1.89604e-18	0.475073	0.338	0.295	1.11677e-15
C10orf54	1.72107e-17	0.329816	0.265	0.217	1.01371e-14
TRAC	3.45178e-17	-0.292569	0.779	0.82	2.0331e-14
CCR7-CD197-Ab	4.13437e-16	-0.328753	0.817	0.862	2.43514e-13
FAS	5.8997e-16	0.288836	0.336	0.292	3.47493e-13
SLC2A3	4.54713e-14	0.29678	0.446	0.41	2.67826e-11
CX3CR1-CX3CR1-Ab	2.23391e-11	-0.275474	0.395	0.464	1.31578e-08
TGFBR2	3.65876e-11	0.260868	0.357	0.324	2.15501e-08
DOCK8	2.93893e-10	0.333244	0.278	0.252	1.73103e-07
LAG3	1.11853e-09	-0.311378	0.258	0.215	6.58817e-07
TNFRSF9-CD137-Ab	3.55385e-09	-0.426208	0.957	0.969	2.09322e-06
CD80-CD80-Ab	6.66406e-08	-0.321592	0.733	0.762	3.92513e-05
ITGAM-CD11b:M1-70-Ab	9.18731e-08	-0.281995	0.318	0.372	5.41133e-05
NFKBIZ	7.29961e-07	0.320825	0.289	0.271	0.000429947
ZFP36L1	1.86923e-06	0.275485	0.49	0.483	0.00110097
CD1A-CD1a-Ab	1.90211e-05	-0.270959	0.4	0.443	0.0112034
FASLG-CD178-Ab	0.000134658	-0.2932	0.912	0.935	0.0793134
CD24-CD24-Ab	0.0094483	-0.333434	0.94	0.953	1
CD38-CD38-Ab	0.0400391	-0.260033	0.981	0.972	1
CCR2-CD192-Ab	0.0415358	-0.311338	0.941	0.957	1
TRD-TRG-TCR-gamma-delta:B1-Ab	0.162336	0.280062	0.988	0.993	1
HAVCR2-Tim3-Ab	0.561824	-0.551807	0.981	0.97	1
MME-CD10-Ab	0.595827	-0.309685	0.747	0.773	1
CCR4-CD194-Ab	0.676064	-0.283014	0.908	0.93	1
IL2RA-CD25-Ab	0.71425	-0.733664	0.856	0.834	1

## Sheet: cluster_4_markers
Gene_Marker	p_val	avg_log2FC	pct.1	pct.2	p_val_adj
MME-CD10-Ab	0	1.88327	0.923	0.748	0
IFNGR1-CD119-Ab	0	1.02649	0.977	0.956	0
IL2RB-CD122-Ab	0	0.860343	0.957	0.914	0
IL6R-CD126-Ab	0	1.02205	0.958	0.865	0
CSF2RB-CD131-Ab	0	1.308	0.927	0.859	0
TNFRSF4-CD134:ACT35-Ab	0	1.4437	0.995	0.99	0
TNFRSF9-CD137-Ab	0	1.19531	0.989	0.963	0
CD14-CD14:MPHIP9-Ab	0	1.50239	0.726	0.503	0
CD40LG-CD154-Ab	0	1.27139	0.81	0.622	0
KLRB1-CD161:DX12-Ab	0	0.974572	0.935	0.826	0
FCGR3A-CD16:3G8-Ab	0	1.34193	0.988	0.973	0
FASLG-CD178-Ab	0	1.77219	0.98	0.924	0
CCR2-CD192-Ab	0	1.71936	0.984	0.95	0
CCR3-CD193-Ab	0	1.18494	0.976	0.947	0
CCR4-CD194-Ab	0	1.89486	0.979	0.919	0
CCR6-CD196-Ab	0	1.58862	0.982	0.946	0
CCR7-CD197-Ab	0	1.31957	0.944	0.841	0
CD1A-CD1a-Ab	0	1.8723	0.707	0.4	0
IL15RA-CD215-Ab	0	1.85991	0.965	0.891	0
CD24-CD24-Ab	0	2.11512	0.988	0.946	0
BTLA-CD272-Ab	0	0.782218	0.99	0.974	0
ICOSLG-CD275-Ab	0	1.67381	0.894	0.711	0
FCGR2A-B-C-CD32:FLI8.26-Ab	0	1.80363	0.974	0.883	0
ITGA2-CD49b-Ab	0	1.22612	0.991	0.985	0
SELL-CD62L:DREG-56-Ab	0	1.31958	0.994	0.976	0
CD80-CD80-Ab	0	1.4318	0.9	0.738	0
CD86-CD86:2331-Ab	0	1.36019	0.903	0.745	0
THY1-CD90-Ab	0	1.7457	0.995	0.996	0
CX3CR1-CX3CR1-Ab	0	1.68333	0.676	0.421	0
TNFRSF18-GITR-Ab	0	1.03226	0.937	0.815	0
IL21R-IL-21R-Ab	0	1.86333	0.971	0.887	0
LAG3-LAG-3-Ab	0	1.59482	0.979	0.928	0
TRGV9-TCR-Vgamma9-Ab	0	1.69251	0.927	0.775	0
TRD-TRG-TCR-gamma-delta:B1-Ab	0	1.60337	0.994	0.991	0
CD69-CD69-Ab	1.00033e-296	-0.959873	0.993	0.998	5.89197e-294
CXCR3-CD183-Ab	8.91892e-291	0.940124	0.991	0.983	5.25324e-288
ITGB1-CD29-Ab	7.77492e-285	0.637539	0.99	0.988	4.57943e-282
CTLA4-CD152-Ab	1.44616e-272	0.909946	0.986	0.983	8.51787e-270
PDCD1-CD279-Ab	8.36479e-252	1.15075	0.983	0.942	4.92686e-249
LRRC32-GARP-Ab	9.20365e-211	1.14322	0.711	0.556	5.42095e-208
CCR5-CD195:2D7-Ab	6.87881e-163	0.826131	0.814	0.755	4.05162e-160
ANXA1	4.82239e-144	-0.641717	0.445	0.718	2.84039e-141
CCL5	4.38444e-142	-0.877396	0.462	0.689	2.58244e-139
GZMA	7.52613e-139	-1.66078	0.143	0.394	4.43289e-136
CD28-CD28:CD28.2-Ab	3.23747e-136	0.471737	0.983	0.941	1.90687e-133
ITGB7-ITGB7-Ab	3.80924e-131	-0.710204	0.889	0.959	2.24364e-128
CD5-CD5:UCHT2-Ab	3.3015e-128	-0.60773	0.997	0.996	1.94459e-125
ITGAM-CD11b:M1-70-Ab	3.21863e-123	1.07773	0.5	0.343	1.89578e-120
FAS-CD95-Ab	1.51693e-119	-0.313183	0.999	0.999	8.9347e-117
CD8A	3.58142e-115	-0.99101	0.277	0.499	2.10946e-112
ITGA1-CD49a-Ab	1.34428e-113	0.46072	0.848	0.795	7.91781e-111
NKG7	8.16428e-111	-0.658531	0.207	0.451	4.80876e-108
CXCR4-CD184-Ab	2.4652e-101	0.305278	0.932	0.863	1.452e-98
ICOS-CD278-Ab	2.8837e-91	0.73754	0.643	0.535	1.6985e-88
PDCL3	3.30194e-86	-0.642769	0.209	0.433	1.94484e-83
CD19-CD19:SJ25C1-Ab	3.4072e-86	0.942951	0.445	0.3	2.00684e-83
TAGAP	4.90054e-85	-0.546901	0.303	0.535	2.88642e-82
ITGA4-CD49d-Ab	1.97947e-84	-0.372295	0.988	0.997	1.16591e-81
KLRK1	1.2479e-82	-0.793327	0.217	0.413	7.35012e-80
IL32	2.7407e-82	-0.315737	0.672	0.868	1.61427e-79
CST7	3.62525e-81	-0.2734	0.298	0.54	2.13527e-78
TSC22D3	1.78832e-76	-0.323248	0.766	0.938	1.05332e-73
HLA-DPA1	3.97939e-76	-0.822994	0.108	0.284	2.34386e-73
ELF1	4.02808e-72	-0.455309	0.331	0.569	2.37254e-69
BHLHE40	1.20533e-70	-0.614638	0.3	0.501	7.09942e-68
GZMB	1.80269e-68	-0.995284	0.162	0.328	1.06178e-65
IL12RB1-CD212-Ab	1.80765e-68	0.355628	0.967	0.962	1.0647e-65
IFNG	5.62827e-67	-0.899294	0.246	0.423	3.31505e-64
ITGAE	9.8897e-67	-0.701617	0.292	0.472	5.82504e-64
CORO1A	4.5729e-66	-0.501924	0.199	0.391	2.69344e-63
TARP-refseq	1.23265e-65	-0.815325	0.157	0.323	7.26029e-63
PTPN22	6.35804e-62	-0.608054	0.309	0.494	3.74489e-59
IL7R.meta	1.32839e-60	-0.304792	0.395	0.598	7.8242e-58
HLA-DPB1	1.21154e-59	-0.640794	0.14	0.297	7.13599e-57
CD226-CD226-Ab	1.83488e-59	0.315957	0.96	0.957	1.08075e-56
DUSP4	4.84289e-59	-0.474614	0.289	0.464	2.85246e-56
NR4A3	2.87411e-58	-0.467205	0.247	0.443	1.69285e-55
XCL2	4.62601e-58	-1.15699	0.155	0.306	2.72472e-55
BIRC3	1.08649e-56	-0.523621	0.145	0.306	6.39943e-54
BCL2A1	1.39176e-56	-0.511118	0.152	0.316	8.19748e-54
GPR183	4.88098e-53	-0.448334	0.273	0.455	2.8749e-50
LITAF	1.82641e-51	-0.41003	0.179	0.345	1.07575e-48
RGS1	1.98454e-51	-0.337898	0.577	0.741	1.16889e-48
CD63	2.66429e-49	-0.332802	0.195	0.367	1.56927e-46
TAP1	3.0301e-49	-0.329174	0.261	0.439	1.78473e-46
TNFAIP3	4.21283e-49	-0.364296	0.399	0.592	2.48136e-46
BAX	9.68451e-49	-0.378699	0.176	0.331	5.70418e-46
ZFP36L1	1.51792e-47	-0.387259	0.327	0.504	8.94058e-45
NFKB1	8.41877e-47	-0.29033	0.397	0.583	4.95865e-44
NAMPT	3.30216e-46	-0.267843	0.31	0.49	1.94497e-43
ITGAE-CD103-Ab	9.88025e-45	-0.668021	0.842	0.909	5.81947e-42
PRDM1.meta	5.44948e-44	-0.609131	0.128	0.252	3.20975e-41
IL23R	7.36913e-44	-0.323495	0.186	0.327	4.34042e-41
PTPRC-CD45RO-Ab	6.68327e-43	0.267672	0.978	0.971	3.93645e-40
HMGB2	9.44167e-43	-0.346372	0.325	0.5	5.56114e-40
CCL4	1.52516e-41	-0.932748	0.141	0.263	8.98318e-39
APOBEC3G	2.30879e-41	-0.336572	0.161	0.298	1.35988e-38
ITGB7	1.16416e-40	-0.332746	0.151	0.287	6.85693e-38
CD74	2.21755e-40	-0.373804	0.565	0.734	1.30614e-37
ZEB2.meta	2.90498e-40	-0.4134	0.138	0.265	1.71103e-37
NR4A1	5.77392e-40	-0.550827	0.282	0.43	3.40084e-37
FAS	3.79704e-38	-0.296319	0.176	0.317	2.23646e-35
IRF4	2.19307e-37	-0.447177	0.19	0.319	1.29172e-34
LGALS1	7.4012e-36	-0.282592	0.158	0.286	4.35931e-33
CD4	1.16096e-30	1.48936	0.262	0.197	6.83803e-28
CD8A-CD8:RPA-T8-Ab	1.32827e-29	-1.14905	0.947	0.972	7.82351e-27
BTG2	2.40228e-27	-0.31231	0.19	0.308	1.41494e-24
TRBC2	8.0232e-27	0.267813	0.755	0.891	4.72567e-24
NFKBIZ	2.53253e-25	-0.264122	0.179	0.287	1.49166e-22
CXCR5-CXCR5-Ab	9.84412e-24	0.295459	0.391	0.29	5.79819e-21
NCAM1-CD56:NCAM16.2-Ab	5.6238e-23	0.3732	0.776	0.748	3.31242e-20
TRAC	1.55323e-13	0.400254	0.634	0.833	9.14851e-11
FOSB	7.44538e-12	0.622527	0.817	0.88	4.38533e-09
SATB1.meta	2.50745e-09	0.810152	0.46	0.454	1.47689e-06
IFITM2	3.33684e-09	0.276298	0.392	0.524	1.9654e-06
PIK3IP1	4.46446e-07	0.285476	0.387	0.503	0.000262957
CD3D	5.88155e-07	0.339432	0.603	0.793	0.000346423
MAF.meta	1.22872e-06	0.89123	0.314	0.302	0.000723716
GAPDH	2.35419e-06	0.29302	0.716	0.87	0.00138662
LCK	2.38523e-06	0.280422	0.414	0.545	0.0014049
CD6	4.85665e-06	0.651379	0.578	0.638	0.00286056
PIM2	0.000167953	0.29051	0.294	0.367	0.0989243
ITGB2	0.000950286	0.623996	0.321	0.335	0.559718
CD7	0.001157	0.762488	0.396	0.438	0.681473
FOS	0.00138549	0.451749	0.68	0.749	0.816051
STAT3.meta	0.00270867	0.521439	0.531	0.656	1
DUSP1	0.00878166	0.487329	0.693	0.789	1
JAK3	0.00993094	0.274644	0.269	0.322	1
KLRD1-CD94-Ab	0.0162895	-0.90476	0.591	0.587	1
CD5	0.018177	0.617434	0.285	0.302	1
TNFRSF1B	0.0287378	0.546153	0.479	0.59	1
LAT	0.0400229	0.475911	0.247	0.297	1
CTLA4	0.0431637	0.345141	0.256	0.291	1
ITGAL	0.051412	0.363789	0.439	0.529	1
TYK2	0.135653	0.3336	0.225	0.259	1
SPOCK2	0.257869	0.527077	0.356	0.429	1
IER5	0.296097	0.455383	0.493	0.605	1
CD4-CD4:SK3-Ab	0.725064	-0.759803	0.995	0.994	1

## Sheet: cluster_5_markers
Gene_Marker	p_val	avg_log2FC	pct.1	pct.2	p_val_adj
CXCR4-CD184-Ab	0	-1.86733	0.769	0.882	0
CD27-CD27:M-T271-Ab	0	-1.88918	0.903	0.97	0
CD4-CD4:SK3-Ab	0	1.10145	0.998	0.993	0
CCL20	0	2.49803	0.567	0.115	0
CCR6.meta	0	1.2894	0.37	0.097	0
CTSH	0	1.49274	0.348	0.046	0
CXCR6	0	1.36922	0.494	0.152	0
KLRB1	0	1.23578	0.86	0.469	0
NCR3	0	1.34943	0.292	0.053	0
MAF.meta	6.38902e-281	0.864754	0.636	0.264	3.76313e-278
CTLA4	3.51264e-265	0.946148	0.6	0.25	2.06894e-262
CD8A-CD8:RPA-T8-Ab	5.08688e-250	-2.55893	0.965	0.97	2.99617e-247
CXCR3-CD183-Ab	3.06802e-242	-0.983133	0.978	0.984	1.80706e-239
IL12RB1-CD212-Ab	1.89429e-235	0.598888	0.993	0.959	1.11574e-232
CD4	3.01865e-220	0.536691	0.47	0.173	1.77799e-217
THY1-CD90-Ab	4.64838e-213	-0.680507	0.995	0.996	2.73789e-210
KLRD1-CD94-Ab	3.35425e-206	-3.14407	0.392	0.61	1.97565e-203
KLRK1	9.06049e-206	-1.79666	0.104	0.426	5.33663e-203
FOSB	8.17297e-205	-1.16541	0.787	0.883	4.81388e-202
PDCD1-CD279-Ab	5.84537e-191	0.396053	0.995	0.941	3.44292e-188
IL7R-CD127-Ab	1.08663e-183	-1.6117	0.898	0.914	6.40024e-181
FOS	5.64996e-183	-1.1515	0.575	0.762	3.32783e-180
SELL-CD62L:DREG-56-Ab	1.39201e-175	-1.19609	0.969	0.979	8.19895e-173
PRDM1.meta	2.69764e-171	0.894278	0.474	0.211	1.58891e-168
CD8B	2.27223e-167	-1.89135	0.049	0.316	1.33835e-164
ANXA1	3.37184e-162	-1.40394	0.503	0.71	1.98601e-159
PTPRC-CD45RA-Ab	3.18445e-143	-2.86242	0.45	0.609	1.87564e-140
RBPJ	5.5859e-141	0.771699	0.344	0.141	3.2901e-138
RORA.meta	8.91465e-138	0.697949	0.684	0.4	5.25073e-135
BTLA-CD272-Ab	2.19877e-137	-0.822791	0.972	0.976	1.29507e-134
CD8A	1.51129e-134	-1.32378	0.261	0.499	8.9015e-132
ITGB1-CD29-Ab	2.07422e-120	-0.507669	0.99	0.988	1.22171e-117
IL6R-CD126-Ab	5.9069e-120	-1.00075	0.868	0.876	3.47916e-117
IL2RB-CD122-Ab	2.00437e-114	-0.639916	0.919	0.918	1.18058e-111
CXCR4	1.29726e-110	-0.985266	0.53	0.7	7.64085e-108
CCR7-CD197-Ab	3.77174e-107	-0.786836	0.807	0.858	2.22155e-104
BHLHE40	4.90845e-106	0.649079	0.709	0.451	2.89108e-103
FCGR3A-CD16:3G8-Ab	1.8044e-104	-0.511045	0.975	0.975	1.06279e-101
CXCR5-CXCR5-Ab	5.18293e-100	-2.67512	0.14	0.321	3.05274e-97
S100A10	1.14014e-99	-0.97052	0.491	0.634	6.71544e-97
TRD-TRG-TCR-gamma-delta:B1-Ab	4.07023e-99	-0.668396	0.992	0.992	2.39736e-96
SPOCK2	5.24988e-99	0.552615	0.641	0.395	3.09218e-96
CD226-CD226-Ab	2.18689e-98	-0.594795	0.972	0.955	1.28808e-95
CD24-CD24-Ab	4.63194e-91	-0.602679	0.954	0.95	2.72821e-88
ZEB2.meta	7.30474e-88	0.423081	0.436	0.229	4.30249e-85
IL21R-IL-21R-Ab	3.30431e-87	-0.580503	0.893	0.897	1.94624e-84
CD2	1.1334e-86	0.57012	0.82	0.598	6.67571e-84
BATF	2.24201e-83	0.50955	0.31	0.148	1.32054e-80
PFN1	6.51692e-83	0.351238	0.987	0.895	3.83846e-80
CTLA4-CD152-Ab	1.37729e-82	-0.352084	0.987	0.983	8.11225e-80
LGALS3	6.27197e-82	0.68369	0.356	0.184	3.69419e-79
CCR2-CD192-Ab	5.75183e-81	-0.572345	0.955	0.953	3.38783e-78
IFNGR1-CD119-Ab	7.84502e-80	-0.476064	0.961	0.958	4.62072e-77
XCL2	5.03262e-78	-2.54825	0.143	0.306	2.96421e-75
CD6	2.58746e-77	0.451616	0.828	0.608	1.52402e-74
SIRPG	1.37459e-72	0.536665	0.293	0.145	8.09634e-70
DUSP4	5.61223e-72	0.445103	0.641	0.422	3.3056e-69
TRAT1	5.87784e-71	0.561282	0.41	0.233	3.46205e-68
ZFP36L2	1.42025e-69	-0.813622	0.694	0.755	8.3653e-67
ANXA5	2.82292e-69	0.4691	0.579	0.359	1.6627e-66
DUSP5	1.53366e-68	0.592817	0.563	0.36	9.03324e-66
ITGB7	5.86354e-68	0.478269	0.439	0.252	3.45363e-65
IL18RAP	6.07544e-68	0.465271	0.353	0.189	3.57843e-65
CCR4-CD194-Ab	1.15182e-65	-0.575409	0.935	0.924	6.78424e-63
HAVCR2-Tim3-Ab	2.78447e-65	0.498153	0.989	0.971	1.64005e-62
NKG7	2.26858e-64	-1.39731	0.312	0.437	1.33619e-61
TSC22D3	3.89564e-63	-0.515981	0.911	0.92	2.29453e-60
TNFRSF4-CD134:ACT35-Ab	1.84525e-61	-0.401154	0.994	0.99	1.08685e-58
ZFP36L1	8.57665e-61	0.455642	0.665	0.463	5.05165e-58
GFI1	1.66325e-60	0.444268	0.368	0.209	9.79654e-58
CD52	4.24822e-60	0.436723	0.935	0.787	2.5022e-57
TRAC	3.55624e-59	0.415633	0.944	0.795	2.09463e-56
ITGA4	3.72292e-59	0.39987	0.442	0.266	2.1928e-56
ITGA1-CD49a-Ab	3.8949e-59	-0.716922	0.82	0.799	2.29409e-56
ICOS	1.03243e-56	0.327981	0.494	0.309	6.081e-54
DUSP1	1.9841e-55	-0.515071	0.738	0.784	1.16864e-52
IL2RG	1.98713e-55	0.372955	0.859	0.666	1.17042e-52
IL32	8.49466e-55	0.355198	0.964	0.832	5.00335e-52
CD69-CD69-Ab	1.06865e-54	0.288337	1	0.997	6.29433e-52
RGS1	4.87132e-50	0.407372	0.884	0.703	2.86921e-47
ID2	1.19268e-47	0.382949	0.378	0.227	7.02491e-45
TNFRSF18-GITR-Ab	6.3619e-46	0.656885	0.899	0.82	3.74716e-43
MYC	2.39778e-45	-0.875796	0.235	0.358	1.41229e-42
IL15RA-CD215-Ab	1.22066e-44	-0.527359	0.909	0.898	7.1897e-42
MME-CD10-Ab	4.39028e-44	-0.592081	0.764	0.767	2.58588e-41
LITAF	3.85038e-41	-1.01401	0.233	0.338	2.26787e-38
FASLG-CD178-Ab	1.21008e-39	-0.390983	0.944	0.929	7.12736e-37
TNFAIP8	5.27336e-39	0.317229	0.288	0.171	3.10601e-36
LAG3-LAG-3-Ab	6.91797e-35	-0.312608	0.942	0.933	4.07468e-32
AHR	1.16935e-34	0.295239	0.66	0.494	6.88746e-32
LRRC32-GARP-Ab	1.68103e-34	-0.57435	0.542	0.576	9.90126e-32
FOXO1	4.4564e-34	0.272503	0.278	0.168	2.62482e-31
SGK1	7.53703e-33	-0.893467	0.195	0.291	4.43931e-30
NCAM1-CD56:NCAM16.2-Ab	2.03744e-31	-0.657207	0.762	0.749	1.20005e-28
CCL5	2.51452e-31	-1.10235	0.771	0.651	1.48105e-28
BIRC3	3.56028e-29	0.33489	0.4	0.274	2.09701e-26
CD3D	1.37376e-28	0.300467	0.898	0.757	8.09142e-26
TRGV9-TCR-Vgamma9-Ab	5.94645e-28	-0.738855	0.81	0.789	3.50246e-25
NFKBIZ	8.21849e-27	0.259269	0.385	0.262	4.84069e-24
CD28-CD28:CD28.2-Ab	6.97723e-26	-0.454497	0.971	0.943	4.10959e-23
LGALS1	6.0944e-25	-0.799196	0.199	0.28	3.5896e-22
NR4A1	7.7365e-24	-0.785946	0.348	0.422	4.5568e-21
CD48	4.31398e-23	-0.455961	0.63	0.632	2.54094e-20
TNFRSF9-CD137-Ab	2.12997e-22	-0.252729	0.974	0.965	1.25455e-19
RUNX3	1.29195e-21	-0.633241	0.552	0.564	7.60961e-19
NR4A3	8.65696e-20	-0.723797	0.375	0.427	5.09895e-17
IER5	1.7465e-19	-0.51711	0.58	0.594	1.02869e-16
ICOSLG-CD275-Ab	9.10034e-19	-0.416293	0.754	0.728	5.3601e-16
ITK	4.01013e-17	0.26993	0.608	0.484	2.36197e-14
ITGA2-CD49b-Ab	1.3178e-16	-0.258479	0.988	0.985	7.76185e-14
IL2RA-CD25-Ab	1.83987e-16	-0.761256	0.857	0.836	1.08369e-13
JUN	2.36421e-13	-0.530568	0.519	0.53	1.39252e-10
CSF2RB-CD131-Ab	1.35608e-12	-0.297958	0.898	0.863	7.98733e-10
CD19-CD19:SJ25C1-Ab	2.22872e-11	-0.58342	0.286	0.32	1.31272e-08
CX3CR1-CX3CR1-Ab	7.91277e-10	-0.506925	0.446	0.449	4.66062e-07
CD44	4.56627e-09	-0.313029	0.751	0.706	2.68953e-06
CD1A-CD1a-Ab	4.69026e-08	-0.460961	0.436	0.434	2.76256e-05
APOBEC3G	5.92467e-07	-0.616767	0.266	0.285	0.000348963
ARL4C	4.83413e-06	-0.314175	0.565	0.544	0.0028473
CST7	1.29739e-05	-0.69741	0.573	0.506	0.0076416
ELF1	2.37012e-05	-0.310312	0.569	0.539	0.01396
GZMB	0.000131479	-0.670101	0.301	0.31	0.0774411
TARP-refseq	0.000202676	-0.401816	0.288	0.307	0.119376
IL2RB	0.000208488	-0.327982	0.74	0.666	0.1228
REL.meta	0.00141613	-0.302008	0.58	0.547	0.834099
SLC2A3	0.00149716	-0.336769	0.426	0.417	0.881826
ITGAM-CD11b:M1-70-Ab	0.00332835	-0.452143	0.374	0.359	1
CD14-CD14:MPHIP9-Ab	0.00560434	-0.291572	0.567	0.523	1
STAT3.meta	0.0240713	-0.280524	0.7	0.635	1
SATB1.meta	0.0270894	-0.326759	0.477	0.452	1
CD7	0.0421794	-0.316541	0.462	0.43	1
IL27RA	0.064886	-0.333498	0.253	0.25	1
ITGB2	0.105088	-0.254538	0.345	0.332	1
PCNA	0.179749	-0.305096	0.338	0.292	1
TIGIT	0.767183	-0.309757	0.315	0.288	1
CCL4	0.877077	-0.814097	0.265	0.248	1

## Sheet: cluster_6_markers
Gene_Marker	p_val	avg_log2FC	pct.1	pct.2	p_val_adj
IL12RB1-CD212-Ab	0	-1.55666	0.838	0.969	0
CD27-CD27:M-T271-Ab	0	1.43735	0.999	0.961	0
PTPRC-CD45RA-Ab	0	3.84647	0.983	0.573	0
PTPRC-CD45RO-Ab	0	-2.03635	0.77	0.982	0
SELL-CD62L:DREG-56-Ab	0	2.42967	0.995	0.977	0
CD69-CD69-Ab	0	-1.84916	0.984	0.998	0
FAS-CD95-Ab	0	-2.16467	0.979	1	0
CCL5	0	-4.98545	0.064	0.693	0
CCR7	0	2.1676	0.738	0.174	0
S1PR1	0	2.05755	0.408	0.051	0
SELL	0	2.08355	0.429	0.051	0
LEF1	8.14202e-288	1.7664	0.355	0.063	4.79565e-285
CD4-CD4:SK3-Ab	2.49168e-285	1.34126	0.999	0.994	1.4676e-282
PDCD1-CD279-Ab	8.48959e-282	-2.93973	0.766	0.955	5.00037e-279
IL32	3.34692e-267	-2.16099	0.44	0.866	1.97134e-264
ITGAE-CD103-Ab	2.11651e-252	-4.52572	0.725	0.91	1.24662e-249
CD74-HLA-DR-Ab	4.5128e-248	-2.53485	0.984	0.995	2.65804e-245
RGS1	5.0681e-240	-2.40504	0.225	0.747	2.98511e-237
CXCR4-CD184-Ab	1.87247e-232	1.26679	0.986	0.865	1.10288e-229
BTLA-CD272-Ab	3.7112e-204	0.749875	0.995	0.975	2.18589e-201
CST7	2.6712e-198	-2.86907	0.036	0.537	1.57333e-195
KLRB1	3.31312e-189	-3.57365	0.055	0.533	1.95143e-186
ITGB7-ITGB7-Ab	3.08129e-172	-1.61724	0.895	0.954	1.81488e-169
CCR7-CD197-Ab	9.5468e-159	0.982863	0.962	0.847	5.62307e-156
KLF3.meta	1.80145e-158	1.40758	0.326	0.086	1.06106e-155
IL6R-CD126-Ab	2.75354e-155	0.762689	0.954	0.872	1.62184e-152
NKG7	1.48782e-152	-3.34375	0.025	0.443	8.76328e-150
DUSP4	5.22011e-149	-2.53326	0.049	0.464	3.07464e-146
IFNG	5.56389e-142	-3.4616	0.025	0.422	3.27713e-139
CXCR3-CD183-Ab	2.79705e-140	-0.887832	0.941	0.986	1.64746e-137
GAPDH	1.13927e-138	-1.41796	0.634	0.864	6.71029e-136
CD28-CD28:CD28.2-Ab	6.2788e-138	0.651131	0.995	0.944	3.69821e-135
IL2RB	1.29937e-137	-1.51491	0.291	0.693	7.65331e-135
FYN	7.80279e-137	-1.22102	0.559	0.839	4.59584e-134
ITGA2-CD49b-Ab	3.28736e-131	-0.905512	0.95	0.987	1.93626e-128
KLRD1-CD94-Ab	3.24998e-130	-3.94325	0.271	0.603	1.91424e-127
IL2RB-CD122-Ab	9.90277e-128	-1.00691	0.755	0.926	5.83273e-125
GZMA	3.0145e-123	-3.23439	0.022	0.383	1.77554e-120
CCR5-CD195:2D7-Ab	1.1573e-121	-1.22054	0.466	0.776	6.81647e-119
ITGA1-CD49a-Ab	3.36818e-121	-1.30797	0.539	0.814	1.98386e-118
DPP4-CD26-Ab	2.38956e-120	0.312981	0.995	0.948	1.40745e-117
ITGAE	3.42197e-120	-2.02415	0.102	0.469	2.01554e-117
KLRB1-CD161:DX12-Ab	2.07474e-114	-1.35082	0.668	0.846	1.22202e-111
CD96-CD96-Ab	7.11437e-113	-0.709242	0.984	0.995	4.19037e-110
CD48	8.57207e-108	0.980953	0.83	0.622	5.04895e-105
GZMB	1.34863e-99	-3.43786	0.016	0.324	7.94343e-97
CD8A	7.22441e-97	-1.64396	0.159	0.49	4.25518e-94
CD8A-CD8:RPA-T8-Ab	4.23986e-96	-1.419	0.938	0.971	2.49728e-93
PFN1	1.93888e-94	-1.06597	0.83	0.909	1.142e-91
PTPN22	2.20957e-91	-1.49453	0.164	0.489	1.30144e-88
TIGIT	1.66954e-89	-1.9304	0.016	0.305	9.83359e-87
ITGB1-CD29-Ab	3.6886e-87	-0.599305	0.957	0.99	2.17259e-84
CD63	3.10473e-86	-1.55083	0.062	0.362	1.82868e-83
ZEB2.meta	9.26194e-80	-1.713	0.005	0.263	5.45528e-77
CCR3-CD193-Ab	5.97627e-79	-0.727474	0.864	0.954	3.52002e-76
NR3C1.meta	8.97406e-79	-1.37167	0.166	0.466	5.28572e-76
APOBEC3G	1.5509e-78	-1.69989	0.028	0.296	9.13481e-76
SATB1.meta	9.58254e-77	0.978849	0.662	0.445	5.64412e-74
MAF.meta	3.70497e-76	-1.99483	0.05	0.316	2.18223e-73
XCL2	7.94854e-73	-3.43241	0.049	0.301	4.68169e-70
TARP-refseq	3.72856e-71	-1.84498	0.06	0.317	2.19612e-68
CCL4	4.26546e-71	-3.3729	0.021	0.261	2.51236e-68
KLRK1	2.27328e-69	-1.07637	0.118	0.405	1.33896e-66
CD19-CD19:SJ25C1-Ab	1.17401e-68	1.0726	0.516	0.306	6.91493e-66
ANXA5	5.59445e-68	-1.25941	0.125	0.395	3.29513e-65
FAS	9.03955e-67	-1.2363	0.06	0.313	5.32429e-64
BHLHE40	2.54337e-66	-1.16465	0.215	0.492	1.49804e-63
HLA-DPA1	9.0135e-65	-1.57494	0.04	0.276	5.30895e-62
HLA-DPB1	9.84087e-63	-1.49152	0.054	0.29	5.79627e-60
CD5-CD5:UCHT2-Ab	1.29408e-61	0.250162	1	0.996	7.62213e-59
RORA.meta	5.17561e-61	-1.09456	0.176	0.442	3.04844e-58
RAB27A.meta	9.08061e-61	-1.20566	0.044	0.275	5.34848e-58
S100A10	7.7905e-59	-1.08564	0.392	0.63	4.5886e-56
CTLA4	3.84102e-54	-1.41911	0.077	0.298	2.26236e-51
TNFRSF9-CD137-Ab	1.04338e-52	-0.876067	0.939	0.968	6.14552e-50
ITGAL	3.92715e-52	-0.86175	0.274	0.531	2.31309e-49
IL6ST	1.71102e-51	0.918725	0.353	0.185	1.00779e-48
DUSP5	2.19045e-50	-1.03289	0.159	0.393	1.29017e-47
ITGA4	6.08245e-50	-1.10192	0.082	0.295	3.58256e-47
TNFRSF18-GITR-Ab	1.11662e-49	-1.37365	0.723	0.834	6.5769e-47
PDCL3	1.77552e-49	-0.943005	0.187	0.419	1.04578e-46
ITGA4-CD49d-Ab	2.01637e-47	-0.362761	0.989	0.997	1.18764e-44
TNFRSF1B	3.25159e-47	-0.799172	0.35	0.589	1.91518e-44
LGALS1	1.83021e-46	-1.50243	0.083	0.281	1.078e-43
HLA-C	1.23378e-42	-0.44683	0.994	0.992	7.26696e-40
CCR6-CD196-Ab	2.11294e-42	-0.654842	0.901	0.952	1.24452e-39
SGK1	2.6103e-41	0.883969	0.44	0.273	1.53747e-38
AHR	4.0162e-41	-0.820389	0.307	0.522	2.36554e-38
ID2	1.95544e-40	-1.05086	0.071	0.251	1.15176e-37
CD38-CD38-Ab	5.60051e-40	-0.950624	0.973	0.974	3.2987e-37
CD52	9.9986e-40	-0.799799	0.736	0.806	5.88918e-37
CD8B	2.03159e-39	-0.762581	0.101	0.297	1.19661e-36
HLA-A	6.39396e-39	-0.431487	0.995	0.993	3.76604e-36
CD74	1.21344e-37	-0.84522	0.567	0.722	7.14715e-35
IKZF1.meta	1.08122e-36	0.883983	0.462	0.316	6.36836e-34
IL2RA-CD25-Ab	2.07685e-36	-0.77984	0.699	0.845	1.22326e-33
SLC2A3	4.05852e-36	0.923663	0.551	0.411	2.39047e-33
LAG3-LAG-3-Ab	3.35125e-35	-0.649922	0.874	0.937	1.97388e-32
NAMPT	1.66243e-34	-0.715612	0.281	0.48	9.79171e-32
CD2	6.28672e-33	-0.613413	0.442	0.63	3.70288e-30
CD37	3.80734e-31	0.551312	0.68	0.57	2.24252e-28
STAT5A	5.64992e-31	-0.68193	0.263	0.458	3.32781e-28
MYC	1.73479e-30	0.732488	0.48	0.338	1.02179e-27
STAT3.meta	2.87446e-30	0.583839	0.727	0.638	1.69306e-27
HAVCR2-Tim3-Ab	3.0803e-30	-1.2893	0.962	0.973	1.81429e-27
CD80-CD80-Ab	1.21976e-29	-0.609661	0.607	0.763	7.18438e-27
CXCR4	1.58198e-28	0.453065	0.813	0.675	9.31787e-26
JAK1	5.64252e-27	-0.517479	0.364	0.543	3.32344e-24
IL4R	1.01353e-26	0.658539	0.516	0.397	5.96969e-24
ITGB7	7.90377e-26	-0.662963	0.127	0.279	4.65532e-23
PIK3IP1	3.48015e-25	0.652814	0.592	0.485	2.04981e-22
BCL2A1	4.27913e-23	-0.67249	0.159	0.304	2.52041e-20
LCP2	1.37537e-22	-0.563691	0.157	0.306	8.10096e-20
IL2RG	2.11762e-22	-0.363225	0.547	0.694	1.24728e-19
HMGB2	2.7741e-22	-0.598274	0.331	0.488	1.63395e-19
TAP1	6.99291e-22	-0.449172	0.263	0.427	4.11882e-19
ICOS-CD278-Ab	7.80048e-22	-0.898959	0.414	0.553	4.59448e-19
NFKB1	4.9659e-21	0.623389	0.647	0.558	2.92491e-18
IL10RA	1.14973e-20	-0.502357	0.176	0.322	6.7719e-18
BAX	2.96284e-19	-0.486216	0.181	0.321	1.74511e-16
ARL4C	6.05532e-19	0.454633	0.629	0.542	3.56659e-16
LITAF	1.52671e-18	0.450701	0.435	0.321	8.9923e-16
JUN	7.64152e-18	-0.532606	0.387	0.535	4.50085e-15
IER5	1.30929e-16	-0.48504	0.457	0.599	7.71172e-14
IFNGR1-CD119-Ab	1.89136e-16	-0.396441	0.931	0.96	1.11401e-13
LCK	6.92976e-16	-0.380201	0.398	0.537	4.08163e-13
CD226-CD226-Ab	9.20745e-16	-0.36134	0.94	0.958	5.42319e-13
DUSP2	8.08165e-15	-0.570514	0.447	0.555	4.76009e-12
TNFRSF4-CD134:ACT35-Ab	8.83846e-15	-0.373365	0.983	0.991	5.20585e-12
CORO1A	9.65864e-15	-0.406406	0.246	0.376	5.68894e-12
ZFP36L1	4.51586e-13	-0.383117	0.364	0.49	2.65984e-10
CLEC2D	6.81062e-12	-0.282148	0.166	0.268	4.01146e-09
FCGR3A-CD16:3G8-Ab	2.18902e-11	-0.337944	0.948	0.976	1.28933e-08
CXCR5-CXCR5-Ab	2.30945e-11	-0.863018	0.218	0.306	1.36026e-08
CD86-CD86:2331-Ab	2.59375e-11	-0.50366	0.667	0.768	1.52772e-08
RUNX3	3.97017e-11	-0.366505	0.448	0.568	2.33843e-08
IRF4	4.06271e-11	-0.259653	0.2	0.31	2.39294e-08
CD14-CD14:MPHIP9-Ab	4.22392e-11	-0.393373	0.414	0.534	2.48789e-08
STAT4	4.44361e-11	-0.34717	0.215	0.318	2.61728e-08
TGFBR2	8.43918e-11	0.497574	0.396	0.328	4.97068e-08
CD69	1.24774e-10	-0.399432	0.801	0.845	7.34918e-08
NCAM1-CD56:NCAM16.2-Ab	3.78901e-10	-0.410627	0.647	0.756	2.23173e-07
ICOS	4.20104e-10	-0.408549	0.236	0.333	2.47441e-07
JAK3	4.38346e-10	0.570521	0.374	0.313	2.58186e-07
PCNA	6.27857e-10	-0.388947	0.206	0.301	3.69808e-07
FCGR2A-B-C-CD32:FLI8.26-Ab	9.19963e-10	-0.522374	0.846	0.896	5.41858e-07
IL15RA-CD215-Ab	1.64896e-09	-0.435411	0.846	0.902	9.71238e-07
IL27RA	2.20387e-09	0.462017	0.312	0.248	1.29808e-06
TYK2	2.27232e-09	-0.253598	0.168	0.259	1.33839e-06
TRGV9-TCR-Vgamma9-Ab	3.94648e-09	-0.661363	0.717	0.795	2.32447e-06
CD3E	3.95837e-09	-0.269502	0.788	0.827	2.33148e-06
CD7	2.25288e-08	-0.413955	0.341	0.438	1.32695e-05
TRAT1	3.93065e-08	-0.344637	0.179	0.255	2.31515e-05
ITGB2	7.58843e-08	0.301278	0.398	0.33	4.46958e-05
CD3D	3.29118e-07	-0.252684	0.733	0.774	0.000193851
STAT6	3.99925e-07	0.449868	0.28	0.228	0.000235556
TNFAIP3	1.24257e-06	-0.256007	0.484	0.575	0.000731871
CCR2-CD192-Ab	1.60648e-06	-0.455	0.929	0.955	0.000946218
NR4A3	2.41999e-05	-0.287569	0.35	0.425	0.0142537
IL21R-IL-21R-Ab	3.49192e-05	-0.351437	0.851	0.898	0.0205674
CD1A-CD1a-Ab	9.85502e-05	-0.338731	0.369	0.437	0.0580461
JUNB	0.000100854	0.519225	0.253	0.213	0.0594033
CD5	0.000208954	0.445182	0.334	0.298	0.123074
NEAT1	0.0002885	0.32113	0.393	0.362	0.169927
TRBC2	0.000416534	-0.265785	0.858	0.876	0.245338
CX3CR1-CX3CR1-Ab	0.000428548	-0.269889	0.384	0.452	0.252415
ITGAM-CD11b:M1-70-Ab	0.0022012	-0.257845	0.304	0.364	1
NFKBIA	0.00280947	0.268782	0.268	0.242	1
MME-CD10-Ab	0.018484	-0.365082	0.715	0.77	1
CCR4-CD194-Ab	0.0989636	-0.312311	0.897	0.927	1
TRD-TRG-TCR-gamma-delta:B1-Ab	0.118371	-0.46334	0.984	0.992	1
THY1-CD90-Ab	0.121545	-0.282768	0.993	0.996	1
CD24-CD24-Ab	0.347442	-0.302623	0.935	0.951	1
ANXA1	0.809308	-0.256873	0.718	0.687	1

## Sheet: cluster_7_markers
Gene_Marker	p_val	avg_log2FC	pct.1	pct.2	p_val_adj
AURKB	0	2.0613	0.415	0.004	0
HLA-DRA	0	2.68932	0.84	0.169	0
MCM2	0	2.7738	0.757	0.04	0
MKI67	0	1.14732	0.28	0.002	0
PCLAF	0	3.4817	0.883	0.01	0
TK1	0	3.50128	0.783	0.013	0
TOP2A	0	1.80061	0.399	0.007	0
TYMS	0	4.05449	0.904	0.021	0
UBE2C	0	1.67647	0.327	0.004	0
HLA-DMB	3.9216e-296	1.13114	0.364	0.032	2.30982e-293
PCNA	3.99199e-254	2.73114	0.896	0.284	2.35128e-251
CCNB1	1.6699e-231	1.09884	0.311	0.03	9.83571e-229
PTTG2	2.25393e-228	1.32488	0.491	0.074	1.32757e-225
HLA-DQA1	4.6491e-222	2.03273	0.726	0.178	2.73832e-219
PTTG1	5.7574e-221	1.13914	0.407	0.053	3.39111e-218
HLA-DMA	1.09434e-218	1.61034	0.656	0.138	6.44567e-216
HLA-DPA1	3.73341e-217	2.02353	0.828	0.253	2.19898e-214
PFN1	1.34007e-212	2.01196	0.998	0.903	7.89299e-210
ANXA5	5.16857e-200	1.9228	0.914	0.371	3.04429e-197
PDIA6	1.07086e-195	1.5779	0.793	0.216	6.30738e-193
HLA-DPB1	5.03811e-193	1.76677	0.838	0.267	2.96745e-190
CD74-HLA-DR-Ab	1.55066e-179	2.32201	1	0.995	9.13339e-177
CORO1A	9.57153e-163	1.66532	0.894	0.358	5.63763e-160
CD74	3.71936e-149	1.80527	0.978	0.709	2.1907e-146
HMGB2	3.97228e-146	1.97234	0.941	0.47	2.33967e-143
ADA	2.2279e-144	1.13862	0.507	0.112	1.31223e-141
GAPDH	1.38142e-137	1.53554	0.994	0.85	8.13655e-135
ENTPD1	3.573e-123	0.974247	0.479	0.112	2.1045e-120
CASP3	2.14045e-122	0.852713	0.464	0.105	1.26072e-119
IL7R-CD127-Ab	1.07922e-119	-2.76124	0.832	0.914	6.35659e-117
BAX	1.30596e-116	1.15668	0.81	0.303	7.69211e-114
ZNF683	2.11042e-108	1.11366	0.339	0.068	1.24304e-105
GNLY	5.95575e-108	1.87971	0.487	0.131	3.50794e-105
CD63	9.5903e-106	1.07867	0.826	0.338	5.64869e-103
LGALS1	2.46743e-105	1.53204	0.71	0.262	1.45332e-102
THY1-CD90-Ab	3.18508e-103	-1.11946	1	0.996	1.87601e-100
CD244	6.48231e-103	0.829301	0.421	0.1	3.81808e-100
TRD-TRG-TCR-gamma-delta:B1-Ab	1.00215e-98	-1.107	0.996	0.992	5.90269e-96
IFNG	2.5564e-98	1.25308	0.84	0.394	1.50572e-95
ITGAE	1.77457e-97	1.08258	0.908	0.442	1.04522e-94
PGM1	1.31792e-95	0.568349	0.262	0.046	7.76253e-93
GZMA	1.08161e-94	2.11523	0.761	0.358	6.37066e-92
APOBEC3G	2.69898e-94	1.059	0.734	0.274	1.5897e-91
HAVCR2	2.81299e-94	0.991123	0.38	0.092	1.65685e-91
IL32	1.11848e-93	1.09284	0.988	0.843	6.58787e-91
CTLA4	1.84889e-93	1.01542	0.732	0.278	1.089e-90
BATF	2.87564e-93	0.865418	0.534	0.157	1.69375e-90
NKG7	8.53931e-92	1.14008	0.857	0.414	5.02966e-89
TAP1	3.99952e-91	1.01154	0.879	0.41	2.35572e-88
ATF6B	2.67976e-89	0.686034	0.524	0.152	1.57838e-86
DUSP4	1.10622e-88	1.13307	0.865	0.436	6.51566e-86
CCR6-CD196-Ab	2.14312e-87	-1.23004	0.93	0.95	1.2623e-84
CD4-CD4:SK3-Ab	4.18138e-87	-1.57932	0.992	0.994	2.46283e-84
MAPK1	7.12333e-85	0.673426	0.288	0.06	4.19564e-82
HLA-DQB1	1.44428e-84	1.56869	0.387	0.107	8.5068e-82
SELL-CD62L:DREG-56-Ab	4.37919e-84	-1.58766	0.973	0.978	2.57934e-81
TNFSF10	9.12495e-84	0.822956	0.44	0.123	5.37459e-81
GZMB	2.58701e-83	1.53503	0.701	0.301	1.52375e-80
CD24-CD24-Ab	7.0616e-83	-1.35219	0.922	0.951	4.15928e-80
RAB27A.meta	2.03718e-82	0.837921	0.685	0.255	1.1999e-79
LAP3	4.1803e-82	0.807047	0.656	0.235	2.4622e-79
TIFA	3.18928e-80	0.762368	0.448	0.129	1.87849e-77
SIRPG	1.13217e-79	0.721808	0.501	0.154	6.66849e-77
PRDM1.meta	3.00248e-78	0.876136	0.632	0.23	1.76846e-75
STAT1	1.809e-76	0.707671	0.274	0.059	1.0655e-73
CD8B	2.29503e-76	0.895524	0.691	0.279	1.35177e-73
GBP4	4.71533e-74	0.609042	0.339	0.086	2.77733e-71
CD52	2.52539e-72	1.00636	0.969	0.8	1.48746e-69
CCR2-CD192-Ab	6.34539e-72	-1.17319	0.965	0.953	3.73743e-69
GBP5	5.17303e-71	0.568196	0.276	0.063	3.04692e-68
CCR3-CD193-Ab	5.74302e-69	-0.954357	0.969	0.949	3.38264e-66
RBPJ	6.32274e-69	0.781716	0.474	0.156	3.72409e-66
PDCL3	1.24879e-67	0.866627	0.828	0.399	7.35539e-65
ITGB7	1.72251e-67	0.752736	0.671	0.263	1.01456e-64
LCP2	3.4419e-67	0.804925	0.697	0.29	2.02728e-64
IFNGR1-CD119-Ab	3.498e-67	-1.00274	0.961	0.958	2.06032e-64
CD3G	6.45833e-67	0.561235	0.401	0.118	3.80395e-64
ZBTB32	7.72106e-64	0.598916	0.264	0.063	4.5477e-61
CD28-CD28:CD28.2-Ab	3.91715e-63	-1.16454	0.933	0.946	2.3072e-60
TSPAN5	9.12824e-63	0.508108	0.299	0.077	5.37653e-60
CD27-CD27:M-T271-Ab	1.00069e-61	-1.40028	0.963	0.963	5.89405e-59
CCR5	5.53512e-61	0.629705	0.376	0.115	3.26018e-58
CD3D	2.59209e-60	0.740288	0.98	0.768	1.52674e-57
CXCR4-CD184-Ab	7.61184e-60	-1.58301	0.822	0.871	4.48338e-57
LCK	1.96113e-57	0.775044	0.892	0.522	1.1551e-54
CCR4-CD194-Ab	2.87933e-57	-1.08533	0.943	0.925	1.69593e-54
CTSH	3.25164e-57	0.728071	0.276	0.074	1.91521e-54
FCGR3A-CD16:3G8-Ab	1.33532e-56	-0.804264	0.975	0.975	7.86504e-54
CLEC2D	1.27482e-55	0.638633	0.622	0.256	7.50866e-53
CTLA4-CD152-Ab	2.45363e-55	-0.879483	0.994	0.983	1.44519e-52
CTSD	4.34397e-55	0.499079	0.366	0.114	2.5586e-52
CXCR6	1.36323e-54	0.769611	0.481	0.182	8.02943e-52
CD38-CD38-Ab	1.19435e-53	0.657024	0.998	0.973	7.03471e-51
IRF2	1.73403e-53	0.462366	0.36	0.113	1.02134e-50
PSEN1	3.12319e-53	0.393119	0.321	0.094	1.83956e-50
IL6R-CD126-Ab	4.75349e-53	-1.20027	0.863	0.876	2.79981e-50
CD96-CD96-Ab	6.71693e-53	-0.704314	0.994	0.995	3.95627e-50
LAT	1.18276e-52	0.558727	0.658	0.283	6.96647e-50
BIN2	1.4903e-52	0.477282	0.611	0.246	8.77785e-50
PTPN11	2.00279e-52	0.454706	0.286	0.08	1.17964e-49
CCL3	5.08558e-52	1.22264	0.448	0.169	2.9954e-49
CD69-CD69-Ab	1.07868e-51	-0.953846	0.996	0.997	6.35342e-49
CD5-CD5:UCHT2-Ab	3.62721e-51	-0.844915	0.998	0.996	2.13643e-48
FLI1	1.9576e-50	0.415732	0.399	0.134	1.15303e-47
CD8A	2.72606e-49	0.790921	0.796	0.467	1.60565e-46
CRTAM	4.70325e-47	1.12754	0.413	0.158	2.77021e-44
TNFAIP8	5.35529e-47	0.608141	0.464	0.177	3.15427e-44
IL12RB1-CD212-Ab	7.03449e-47	0.540071	0.998	0.962	4.14332e-44
KLRK1	1.45049e-46	0.619463	0.746	0.384	8.5434e-44
S100A10	2.02189e-44	0.629017	0.922	0.612	1.19089e-41
IRF4	2.06812e-44	0.586599	0.638	0.297	1.21812e-41
IL12RB1	9.34948e-43	0.346038	0.307	0.1	5.50684e-40
PTPN6	1.14954e-42	0.429595	0.29	0.092	6.77079e-40
ZEB2.meta	1.62658e-42	0.44493	0.571	0.244	9.58058e-40
LGALS3	2.66693e-42	0.577572	0.474	0.196	1.57082e-39
RAF1	4.51134e-42	0.415519	0.552	0.23	2.65718e-39
KLRD1	6.58804e-42	0.264452	0.266	0.079	3.88035e-39
TRAC	7.99611e-41	0.588687	0.982	0.807	4.70971e-38
FASLG-CD178-Ab	2.56182e-40	-0.894457	0.951	0.93	1.50891e-37
PDIA4	1.03544e-39	0.470333	0.348	0.126	6.09871e-37
CD160	1.56902e-39	0.719957	0.292	0.1	9.24155e-37
RGS1	3.95828e-39	0.572505	0.943	0.718	2.33143e-36
IL15RA-CD215-Ab	7.47704e-39	-0.949469	0.926	0.898	4.40398e-36
BTLA-CD272-Ab	1.55373e-38	-0.784049	0.988	0.976	9.15147e-36
KRAS	2.29254e-38	0.347307	0.315	0.109	1.3503e-35
IKZF3	3.51565e-38	0.460312	0.368	0.139	2.07072e-35
NR4A1	6.12077e-37	0.637173	0.724	0.407	3.60513e-34
ITGA4	4.02069e-36	0.391254	0.601	0.278	2.36819e-33
GFI1	8.16074e-36	0.386658	0.501	0.22	4.80668e-33
KLRB1-CD161:DX12-Ab	8.56978e-36	-1.01565	0.847	0.838	5.0476e-33
PTEN	2.0551e-35	0.294235	0.252	0.081	1.21045e-32
HIF1A	3.81827e-35	0.426697	0.656	0.323	2.24896e-32
XCL2	3.81867e-35	0.831749	0.554	0.283	2.24919e-32
FCGR2A-B-C-CD32:FLI8.26-Ab	5.37045e-35	-0.863207	0.904	0.893	3.1632e-32
CSF2RB-CD131-Ab	6.41775e-35	-0.810894	0.906	0.866	3.78005e-32
MME-CD10-Ab	9.38338e-35	-1.16892	0.742	0.768	5.52681e-32
CD226-CD226-Ab	1.29478e-34	-0.781726	0.98	0.957	7.62623e-32
BIRC3	2.59103e-34	0.529808	0.583	0.281	1.52611e-31
GPR65	9.89541e-34	0.319455	0.372	0.147	5.8284e-31
PCID2	5.12578e-33	0.354421	0.327	0.124	3.01908e-30
GZMH	1.02259e-32	0.639263	0.323	0.126	6.02308e-30
CCL5	2.0039e-32	0.535493	0.916	0.659	1.18029e-29
CCR7-CD197-Ab	2.55573e-32	-0.908163	0.855	0.852	1.50532e-29
IKZF1.meta	8.09648e-32	0.393789	0.638	0.316	4.76883e-29
TNFRSF9.meta	1.13063e-31	0.333224	0.323	0.125	6.65942e-29
NAMPT	4.08814e-31	0.534827	0.793	0.463	2.40791e-28
ITGAE-CD103-Ab	5.55882e-31	0.579893	0.99	0.899	3.27414e-28
IL7R.meta	1.1924e-30	-1.48681	0.374	0.58	7.02322e-28
PRF1	2.3376e-30	0.441166	0.382	0.166	1.37685e-27
PTPN22	6.16294e-30	0.410911	0.82	0.466	3.62997e-27
THEMIS	8.44442e-30	0.411113	0.292	0.112	4.97376e-27
TRBC2	1.3455e-29	0.522887	0.992	0.873	7.92498e-27
TYK2	3.09738e-29	0.32343	0.53	0.249	1.82436e-26
TRIB2	5.11361e-29	0.384929	0.411	0.181	3.01191e-26
LAYN	8.69109e-28	0.419758	0.26	0.098	5.11905e-25
FYB	1.23988e-27	0.37989	0.712	0.382	7.30292e-25
HAVCR2-Tim3-Ab	2.67075e-27	0.805782	0.988	0.972	1.57307e-24
IL21R-IL-21R-Ab	4.69214e-27	-0.824306	0.937	0.895	2.76367e-24
ITGB7-ITGB7-Ab	5.5221e-27	0.486741	0.996	0.951	3.25252e-24
CD40LG-CD154-Ab	9.04453e-27	-1.16864	0.587	0.644	5.32723e-24
SELPLG	1.44621e-26	0.297823	0.474	0.227	8.5182e-24
CD2	1.51859e-26	0.440266	0.91	0.615	8.94452e-24
IL2RG	3.32633e-26	0.364611	0.947	0.681	1.95921e-23
BHLHE40	4.48762e-26	0.416415	0.775	0.472	2.64321e-23
FOS	5.09136e-26	-1.21635	0.669	0.743	2.99881e-23
CXCR3-CD183-Ab	5.5444e-26	-0.767514	0.992	0.984	3.26565e-23
STAT5A	3.75617e-25	0.355357	0.765	0.442	2.21238e-22
TOX	2.859e-24	0.36274	0.252	0.1	1.68395e-21
LAG3-LAG-3-Ab	8.20399e-24	-0.626502	0.961	0.933	4.83215e-21
DUSP1	1.86005e-23	-0.964596	0.736	0.78	1.09557e-20
LAMP1	1.98748e-23	0.300853	0.767	0.431	1.17063e-20
DUSP5	4.25184e-23	0.289723	0.671	0.376	2.50434e-20
MYC	1.16469e-22	0.411084	0.591	0.34	6.86003e-20
CD3E	1.37986e-22	0.351417	0.978	0.822	8.1274e-20
BCL2A1	2.03574e-22	0.354918	0.546	0.292	1.19905e-19
TIGIT	3.84382e-22	0.291619	0.536	0.286	2.26401e-19
TARP-refseq	4.21699e-21	0.434742	0.536	0.3	2.48381e-18
ITGB2	2.04886e-20	0.329363	0.573	0.329	1.20678e-17
ZFP36L1	3.25167e-20	0.331798	0.753	0.479	1.91523e-17
TRAT1	2.85954e-19	0.34627	0.468	0.247	1.68427e-16
JAK1	9.85073e-19	0.309841	0.818	0.529	5.80208e-16
CCL20	1.00958e-18	0.955104	0.317	0.16	5.94645e-16
CD6	1.47367e-18	0.303115	0.883	0.626	8.67991e-16
ICOSLG-CD275-Ab	1.56221e-18	-0.807616	0.771	0.73	9.20139e-16
CXCR4	5.16056e-18	-0.889586	0.62	0.683	3.03957e-15
HLA-C	1.10225e-17	0.255564	1	0.992	6.49227e-15
ICOS	2.46516e-17	0.399733	0.546	0.324	1.45198e-14
ITGAL	2.2053e-16	0.258918	0.804	0.513	1.29892e-13
NCAM1-CD56:NCAM16.2-Ab	4.79465e-15	-1.28728	0.793	0.75	2.82405e-12
ITGB1-CD29-Ab	7.94907e-14	-0.344203	1	0.988	4.682e-11
FOSB	9.0999e-14	-0.859767	0.896	0.873	5.35984e-11
CTSW	4.61035e-13	0.331276	0.323	0.179	2.7155e-10
PTPRC-CD45RA-Ab	2.72585e-12	-2.32806	0.624	0.592	1.60552e-09
CD44	6.98922e-12	-0.79543	0.748	0.71	4.11665e-09
CXCR5-CXCR5-Ab	1.96311e-11	-1.21144	0.19	0.304	1.15627e-08
CD14-CD14:MPHIP9-Ab	3.80668e-11	-0.8829	0.521	0.528	2.24213e-08
KLRB1	1.34108e-10	-1.25549	0.454	0.512	7.89897e-08
LRRC32-GARP-Ab	7.11222e-10	-0.722491	0.603	0.572	4.1891e-07
CCL4	7.68403e-10	0.339907	0.382	0.247	4.5259e-07
TNFRSF4-CD134:ACT35-Ab	2.01853e-08	-0.43911	0.994	0.991	1.18891e-05
CD69	9.88132e-08	-0.589464	0.898	0.842	5.8201e-05
ZFP36L2	1.88333e-06	-0.68986	0.832	0.747	0.00110928
CD80-CD80-Ab	8.42255e-06	-0.351957	0.828	0.754	0.00496088
CD1A-CD1a-Ab	5.21503e-05	-0.854407	0.458	0.433	0.0307165
JUNB	0.00012835	-0.268021	0.317	0.213	0.0755982
CD48	0.00116667	-0.45086	0.699	0.63	0.687168
RELA	0.0014846	-0.273899	0.687	0.446	0.874432
GPR183	0.00271712	-0.648574	0.429	0.435	1
SATB1.meta	0.00501419	-0.651287	0.472	0.455	1
IFNGR1	0.0050213	-0.269862	0.313	0.221	1
BTG1	0.00523671	-0.307711	0.967	0.926	1
IL10RA	0.00843802	-0.295235	0.44	0.312	1
CCR5-CD195:2D7-Ab	0.009592	-0.348093	0.912	0.758	1
REL.meta	0.0155148	-0.253238	0.732	0.547	1
DPP4-CD26-Ab	0.016002	-0.761443	0.973	0.95	1
ANXA1	0.0173475	-0.861465	0.818	0.685	1
CX3CR1-CX3CR1-Ab	0.0237427	-0.691013	0.534	0.447	1
ITGAM-CD11b:M1-70-Ab	0.0267629	-0.744171	0.397	0.36	1
TNFRSF18-GITR-Ab	0.0361144	0.424618	0.871	0.828	1
CD19-CD19:SJ25C1-Ab	0.0431059	-0.683455	0.337	0.316	1
TGFBR2	0.0577205	-0.333089	0.446	0.329	1
PIK3IP1	0.0593955	-0.312417	0.679	0.486	1
EGR1	0.08029	-0.621162	0.307	0.239	1
STAT6	0.0904748	-0.346638	0.301	0.229	1
NEAT1	0.090936	-0.438946	0.487	0.361	1
STAT3.meta	0.113583	-0.412061	0.753	0.639	1
PDCD1-CD279-Ab	0.221418	0.290795	0.975	0.946	1
MAF.meta	0.245163	-0.450138	0.307	0.303	1
NFKBIA	0.271996	-0.461508	0.307	0.242	1
CD37	0.289536	-0.369349	0.712	0.572	1
TGIF1	0.398204	-0.351263	0.297	0.243	1
SLC2A3	0.458036	-0.372669	0.517	0.416	1
C10orf54	0.517303	-0.518803	0.276	0.226	1
TAGAP	0.575539	-0.433025	0.622	0.507	1
IER5	0.576882	-0.298868	0.718	0.59	1
BTG2	0.981828	-0.439594	0.337	0.294	1
